# Supplementary material for: Micro RNAs and DNA methylation are regulatory players in human cells with altered X chromosome to autosome balance
Source: Sci Rep. 2017 Feb 24;7:43235. doi: 10.1038/srep43235 (PMC5324395; doi:10.1038/srep43235)
Supplement: Supplementary Table S1 [file srep43235-s1.xlsx]

## Sheet: 2X Vs 1X 
miRNA	Sample_2x Expression	Sample_1x Expression	FoldChange	log2FoldChange	P Value	Adjusted P Value	Regulation	Accession
hsa-miR-10b-5p	24147	0.689415	2.85508e-05	-15.0961	1.87978e-12	2.35625e-09	DOWN	MIMAT0000254 Homo sapiens miR-10b-5p
hsa-miR-125a-5p	3.5004	19494.6	5569.26	12.4433	5.62633e-11	2.1e-08	UP	MIMAT0000443 Homo sapiens miR-125a-5p
hsa-miR-3184-5p	1.50027	1670.04	1113.16	10.1204	7.43438e-09	1.96763e-06	UP	MIMAT0015064 Homo sapiens miR-3184-5p
hsa-miR-335-5p	381.099	4.48618	0.0117717	-6.40854	3.54983e-05	0.00626347	DOWN	MIMAT0000765 Homo sapiens miR-335-5p
hsa-miR-4326	178.523	1.72851	0.00968233	-6.69043	7.68382e-05	0.0122019	DOWN	MIMAT0016888 Homo sapiens miR-4326
hsa-miR-5701	135.036	1.73847	0.0128741	-6.27938	0.000299263	0.0432026	DOWN	MIMAT0022494 Homo sapiens miR-5701
hsa-miR-615-5p	4	149.275	37.3188	5.22183	0.000339083	0.044872	UP	MIMAT0004804 Homo sapiens miR-615-5p
hsa-miR-1268b	1.50027	37.4062	24.9331	4.63999	0.00153024	0.186924	UP	MIMAT0018925 Homo sapiens miR-1268b
hsa-miR-222-5p	101	4.1564	0.0411524	-4.60288	0.00263995	0.299445	DOWN	MIMAT0004569 Homo sapiens miR-222-5p
hsa-let-7b-3p	195.551	8.69233	0.0444504	-4.49166	0.00320501	0.318097	DOWN	MIMAT0004482 Homo sapiens let-7b-3p
hsa-miR-204-5p	3.50027	57.9878	16.5667	4.05021	0.00376901	0.35207	UP	MIMAT0000265 Homo sapiens miR-204-5p
hsa-miR-196a-3p	0.5	15.2667	30.5333	4.93231	0.00458185	0.393354	UP	MIMAT0004562 Homo sapiens miR-196a-3p
hsa-miR-4792	71.0158	2.44779	0.0344682	-4.85859	0.00481192	0.393354	DOWN	MIMAT0019964 Homo sapiens miR-4792
hsa-miR-218-2-3p	6.50159	102.26	15.7284	3.9753	0.00511717	0.393354	UP	MIMAT0004566 Homo sapiens miR-218-2-3p
hsa-miR-335-3p	1244.3	107.178	0.0861353	-3.53725	0.00520178	0.393354	DOWN	MIMAT0004703 Homo sapiens miR-335-3p
hsa-let-7i-5p	6467.21	53234.4	8.23143	3.04114	0.00907825	0.595423	UP	MIMAT0000415 Homo sapiens let-7i-5p
hsa-miR-412-5p	126.517	10.0413	0.0793674	-3.65531	0.00938399	0.595423	DOWN	MIMAT0026557 Homo sapiens miR-412-5p
hsa-miR-5787	1.00013	12.229	12.2274	3.61204	0.00974874	0.595423	UP	MIMAT0023252 Homo sapiens miR-5787
hsa-miR-5010-5p	2.00027	18.5133	9.25544	3.2103	0.0126979	0.720153	UP	MIMAT0021043 Homo sapiens miR-5010-5p
hsa-miR-127-3p	12426.9	81346	6.54598	2.71061	0.0143688	0.786818	UP	MIMAT0000446 Homo sapiens miR-127-3p
hsa-miR-3907	13.0001	1.0391	0.0799299	-3.64512	0.0161063	0.825059	DOWN	MIMAT0018179 Homo sapiens miR-3907
hsa-miR-642a-5p	0.5	6.62409	13.2482	3.72772	0.0198499	0.985053	UP	MIMAT0003312 Homo sapiens miR-642a-5p
hsa-miR-34c-3p	11.0016	80.6575	7.33144	2.8741	0.0234735	1	UP	MIMAT0004677 Homo sapiens miR-34c-3p
hsa-miR-585-3p	18.5	2.75766	0.149063	-2.74601	0.0240086	1	DOWN	MIMAT0003250 Homo sapiens miR-585-3p
hsa-miR-3943	0.500133	4.89557	9.78855	3.2911	0.0301811	1	UP	MIMAT0018359 Homo sapiens miR-3943
hsa-miR-224-3p	0.5	5.2353	10.4706	3.38827	0.0310801	1	UP	MIMAT0009198 Homo sapiens miR-224-3p
hsa-miR-2355-3p	0.5	5.2353	10.4706	3.38827	0.0310801	1	UP	MIMAT0017950 Homo sapiens miR-2355-3p
hsa-miR-585-5p	12.5	1.72851	0.138281	-2.85432	0.0343731	1	DOWN	MIMAT0026618 Homo sapiens miR-585-5p
hsa-miR-300	21.5019	2.43783	0.113378	-3.14079	0.0365041	1	DOWN	MIMAT0004903 Homo sapiens miR-300
hsa-miR-1249-3p	0.5	4.88562	9.77124	3.28854	0.0373553	1	UP	MIMAT0005901 Homo sapiens miR-1249-3p
hsa-miR-365b-5p	28.5028	149.476	5.24424	2.39073	0.0427874	1	UP	MIMAT0022833 Homo sapiens miR-365b-5p
hsa-miR-380-3p	54.5143	5.93467	0.108864	-3.1994	0.0449692	1	DOWN	MIMAT0000735 Homo sapiens miR-380-3p
hsa-miR-23c	5.50027	0.689415	0.125342	-2.99606	0.0474721	1	DOWN	MIMAT0018000 Homo sapiens miR-23c
hsa-miR-549a	9.00013	52.923	5.88025	2.55588	0.0485064	1	UP	MIMAT0003333 Homo sapiens miR-549a

## Sheet: 2X vs 3X
miRNA	Sample_2x Expression	Sample_3x Expression	FoldChange	log2FoldChange	P Value	Adjusted P Value	Regulation	Accession
hsa-miR-125a-5p	2.59516	9084.57	3500.59	11.7734	4.06164e-09	3.14455e-06	UP	MIMAT0000443 Homo sapiens miR-125a-5p
hsa-miR-3184-5p	1.10074	753.992	684.985	9.41993	7.54331e-06	0.00296452	UP	MIMAT0015064 Homo sapiens miR-3184-5p
hsa-miR-6089	0.377616	260.226	689.128	9.42863	5.18472e-05	0.0163008	UP	MIMAT0023714 Homo sapiens miR-6089
hsa-miR-7704	155.939	1.40454	0.00900695	-6.79475	0.000932728	0.183281	DOWN	MIMAT0030019 Homo sapiens miR-7704
hsa-miR-3141	0.377616	93.5398	247.711	7.95252	0.00110236	0.192545	UP	MIMAT0015010 Homo sapiens miR-3141
hsa-miR-548ab	0.361563	53.4273	147.767	7.20718	0.00446139	0.70133	UP	MIMAT0018928 Homo sapiens miR-548ab
hsa-let-7g-5p	8078.67	618.374	0.0765439	-3.70757	0.00686828	0.98154	DOWN	MIMAT0000414 Homo sapiens let-7g-5p
hsa-miR-4516	2.20149	98.6524	44.8117	5.4858	0.00900526	1	UP	MIMAT0019053 Homo sapiens miR-4516
hsa-miR-129-5p	214.169	11.1241	0.0519406	-4.26699	0.0129602	1	DOWN	MIMAT0000242 Homo sapiens miR-129-5p
hsa-miR-767-5p	0.377616	10.7875	28.5673	4.83629	0.0196884	1	UP	MIMAT0003882 Homo sapiens miR-767-5p
hsa-let-7f-1-3p	59.0457	3.31466	0.0561372	-4.1549	0.0212168	1	DOWN	MIMAT0004486 Homo sapiens let-7f-1-3p
hsa-miR-195-5p	203.849	11.9108	0.0584297	-4.09716	0.0215323	1	DOWN	MIMAT0000461 Homo sapiens miR-195-5p
hsa-miR-665	2.21754	59.551	26.8545	4.74709	0.0283109	1	UP	MIMAT0004952 Homo sapiens miR-665
hsa-miR-497-5p	126.59	9.21398	0.0727859	-3.7802	0.0351568	1	DOWN	MIMAT0002820 Homo sapiens miR-497-5p

## Sheet: 1X vs 3x
miRNA	Sample_1x Expression	Sample_3x Expression	FoldChange	log2FoldChange	P Value	Adjusted P Value	Regulation	Accession
hsa-miR-5701	1.25052	329.221	263.268	8.04039	5.90792e-05	0.0299138	UP	MIMAT0022494 Homo sapiens miR-5701
hsa-miR-6089	0.497243	285.065	573.29	9.16312	0.000402732	0.152938	UP	MIMAT0023714 Homo sapiens miR-6089
hsa-miR-4326	1.25792	164	130.373	7.02651	0.000982686	0.29854	UP	MIMAT0016888 Homo sapiens miR-4326
hsa-miR-335-5p	3.27653	110.425	33.7017	5.07475	0.00336507	0.73022	UP	MIMAT0000765 Homo sapiens miR-335-5p
hsa-miR-218-2-3p	73.5022	0.48332	0.00657559	-7.24866	0.00553288	1	DOWN	MIMAT0004566 Homo sapiens miR-218-2-3p
hsa-let-7g-5p	5692.16	677.41	0.119008	-3.07087	0.00925163	1	DOWN	MIMAT0000414 Homo sapiens let-7g-5p
hsa-miR-22-3p	301358	66701.3	0.221336	-2.17569	0.0152756	1	DOWN	MIMAT0000077 Homo sapiens miR-22-3p
hsa-miR-767-5p	0.504652	11.5997	22.9855	4.52265	0.0155476	1	UP	MIMAT0003882 Homo sapiens miR-767-5p
hsa-miR-7704	64.3394	1.52958	0.0237735	-5.3945	0.0186937	1	DOWN	MIMAT0030019 Homo sapiens miR-7704
hsa-miR-302c-3p	0.248622	9.66641	38.88	5.28096	0.0201736	1	UP	MIMAT0000717 Homo sapiens miR-302c-3p
hsa-miR-3141	1.99638	102.453	51.3195	5.68144	0.0237231	1	UP	MIMAT0015010 Homo sapiens miR-3141
hsa-miR-380-3p	4.23398	62.8316	14.8399	3.89141	0.0286871	1	UP	MIMAT0000735 Homo sapiens miR-380-3p
hsa-miR-335-3p	77.9839	514.048	6.59172	2.72066	0.0289434	1	UP	MIMAT0004703 Homo sapiens miR-335-3p
hsa-miR-146b-5p	4853.23	636.627	0.131176	-2.93042	0.0306549	1	DOWN	MIMAT0002809 Homo sapiens miR-146b-5p
hsa-miR-34c-3p	57.5205	2.97954	0.0517996	-4.27092	0.041317	1	DOWN	MIMAT0004677 Homo sapiens miR-34c-3p
hsa-miR-665	2.25982	65.1919	28.8483	4.85041	0.0418625	1	UP	MIMAT0004952 Homo sapiens miR-665
hsa-miR-3907	0.753273	8.69976	11.5493	3.52973	0.0452733	1	UP	MIMAT0018179 Homo sapiens miR-3907
hsa-miR-1268b	26.6099	1.52958	0.0574814	-4.12076	0.0479407	1	DOWN	MIMAT0018925 Homo sapiens miR-1268b
hsa-miR-548g-3p	0.497243	27.123	54.5468	5.76942	0.0490341	1	UP	MIMAT0005912 Homo sapiens miR-548g-3p

## Sheet: 45,X vs 46,XX FDR 0.05
miRNA	Target gene		KEGG pathway	Count	%	Genes	PValue		BP	Genes	%	PValue		MP	%	Genes	PValue
hsa-miR-10b-5p	HOXD10		hsa00100:Steroid biosynthesis	12	0.483092	TM7SF2, SOAT2, CEL, MSMO1, LIPA, SQLE, CYP51A1, DHCR7, LSS, HSD17B7, FDFT1, DHCR24	8.40071e-06		GO:0030198~extracellular matrix organization	GFAP, LTBP1, COL21A1, LTBP4, GDF5, VTN, MMP2, SPINK5, SDC3, TGFB2, MMP20, LOX, ADAM8, LOXL1, COL11A1, COL10A1, RECK, ICAM1, F11R, CTRB1, CTRB2, OLFML2A, MMP14, DDR1, EGFLAM, SERPINB5, CTSD, DST, TNC, COL3A1, ITGB4, ITGA10, ITGB5, ITGB2, SOX9, SMOC2, COL9A2, COL9A3, COL6A6, CRISPLD2, COL6A5, ITGB8, ITGB6, COL6A1, FBN2, LAMB1, COL8A2, SPP1, KLK7, HAPLN1, BMP2, BMP1, NF1, ITGA1, NTN4, HSPG2, COL15A1…	2.69726	1.23593e-05		GO:0005102~receptor binding	2.89855	UTS2, RARRES2, EFNA1, VTCN1, ADCY6, TESPA1, ACOT4, TGFB2, ACOT8, RSPO1, IAPP, ANG, RSPO3, RSPO2, RARA, LBP, MATK, IDUA, AVP, CRTAM, IL27, CD160, SLC9A3R1, HCST, TRDN, SEMA4D, GLG1, FRK, PLXNC1, PANX1, CYTL1, CTNND1, HSPA1A, HSPA1B, TAC4, POMC, CDH5, LIF, PTK2B, ITGB8, REN, IDH1, YES1, SELPLG, AGRP, RASA1, ABCA12, PLAT, MLN, FZD8, BMP2, TMC8, NTF3, ITGA1, CD276, ANXA1, FZD1, TNFSF9, CCL15, NTN3, A…	1.63789e-05
hsa-miR-10b-5p	KLF4		hsa04151:PI3K-Akt signaling pathway	71	2.85829	IFNA21, FGF8, PPP2R5A, EFNA1, OSMR, EFNA2, FGF17, FGF16, TLR2, FGF11, FGF10, VTN, TLR4, FOXO3, GNG8, PDPK1, EIF4EBP1, PIK3CA, NOS3, MYC, COL11A1, FGF4, ANGPT4, EGFR, RBL2, TP53, FGF23, CHRM2, CCND2, VEGFA, EFNA5, NGFR, TNC, CSF1, COL3A1, ITGB4, ITGA10, ITGB5, KIT, ATF2, IGF1R, COL6A6, COL6A5, ITGB8, SOS2, ITGB6, COL6A1, LAMB1, FIGF, THBS3, SPP1, IL4, IL6, IL7, ITGA1, ITGA2, NR4A1, CREB5, BRCA1, C…	4.76872e-05		GO:0055085~transmembrane transport	SLC22A16, SLC9A7, RNASEL, SLC22A18, ADCY7, ATP1B2, SLC44A5, SLC22A15, SLC6A4, ADCY6, AQP5, SLC7A9, ATP2B4, SLC2A4, SLC2A3, SLC25A23, SLC12A7, CLCA4, SLCO4A1, SLC33A1, BCL2A1, ABCC11, SLC34A2, SLC25A31, SLC37A1, SLC37A2, RYR2, SLC2A12, ABCA8, SLC38A4, SLC2A13, ABCA7, CLCN3, SLC2A10, SLC2A11, CLCN2, SLC38A2, FXYD4, ABCA4, ABCA3, ABCA5, SLC29A3, SLC30A2, GABRQ, TRPC1, SPNS2, ABCB9, SLCO4C1, GABRA1, …	4.79066	1.54022e-05		GO:0005509~calcium ion binding	4.95169	ASPN, PDP1, SYT1, S100A5, LTBP1, LTBP2, SNCB, SYT5, TNNC1, LTBP4, JAG2, RCVRN, DNASE1L3, SHH, CALB2, CDH20, HMCN1, SLC25A23, ADAM8, RAPGEF2, PCDHGA10, F10, CDHR2, LRP1B, MGP, CDHR5, DLL1, PKD2L1, PITPNM2, THBD, RYR2, PLA2G2E, DST, TBC1D8B, EFCAB5, FLG2, CAPS2, LPCAT1, MACF1, CD69, CRB2, GPD2, BMP1, CPNE6, SYT12, CELSR3, MYLPF, S100Z, NOTCH3, RHOT1, SYT14, SYTL1, SYT17, TLL1, CACNA1B, LDLR, PCDHGA…	2.76534e-05
hsa-miR-10b-5p	PPARA		hsa04014:Ras signaling pathway	51	2.05314	FGF8, RAB5B, EFNA1, FGF17, EFNA2, FGF16, FGF11, FGF10, FOXO4, RGL2, GNG8, RASA4B, GAB2, TIAM1, PAK3, PIK3CA, SHC3, SHC4, ANGPT4, FGF4, EGFR, FGF23, PRKCG, PLCE1, HTR7, VEGFA, MAPK8, EFNA5, NGFR, PLA2G2E, CSF1, KIT, IGF1R, RASGRP1, SOS2, CALML6, CALML5, RASA3, FIGF, RASA1, MLLT4, RASA2, PLA2G10, NF1, RALGDS, KDR, GNGT1, GNGT2, RASSF5, PLCG2, IKBKB	6.25363e-05		GO:0045944~positive regulation of transcription from RNA polymerase II promoter	MYOD1, CGA, RNASEL, MEF2A, CDX4, ZNF821, TLR2, FGF10, FOXO1, TLR4, RORA, REST, FOXO3, FOXO4, SHH, HOXD10, SETX, CITED2, GATA1, ATOH1, GATA5, RBCK1, RARA, RAPGEF3, IL1A, MAP2K5, EGFR, CIITA, RARG, MYO6, RXRB, MTA2, IL25, GRHL3, DLL1, ARNTL, PROX2, SIX6, PPARGC1A, PROX1, TOX2, DDIT3, ARRB1, RGCC, VEGFA, TFAP2B, SPDEF, TFAP4, SOX1, TFE3, CYTL1, SOX5, NFKBIA, SOX4, IL33, SOX9, POMC, ATF2, LIF, IL17A,…	6.60225	5.46908e-05		GO:0008013~beta-catenin binding	0.966184	PTPRJ, NR4A2, SMAD3, FOXO1, CDHR5, PTPRT, RORA, PARK2, PTPRU, FOXO3, SLC9A3R1, SOX9, FOXO4, CDH5, PXN, KANK1, CTNNBIP1, DACT1, NUMB, TBL1X, KDM6B, KLF4, AXIN1, HDAC6	8.65188e-05
hsa-miR-10b-5p	NCOR2		hsa04020:Calcium signaling pathway	40	1.61031	GNA14, ADCY7, CYSLTR1, TACR3, TACR2, ERBB3, TNNC1, DRD5, ERBB2, PPP3R2, ORAI3, ATP2B4, PTK2B, HRH2, GRIN2D, PLCD3, CHRNA7, PLCD1, CALML6, NOS3, CALML5, EGFR, PRKCG, NTSR1, ITPR1, ITPR2, GRM5, P2RX4, CD38, PLCE1, SLC25A31, P2RX1, CHRM3, CHRM2, HTR7, PLCG2, AVPR1B, RYR2, PTAFR, CACNA1B	0.000337368		GO:0007267~cell-cell signaling	GJA8, CGA, NRP1, EFNA1, FGF17, EFNA2, FGF16, GDF5, FGF11, SHH, TGFB2, GATA1, WISP1, WISP3, IAPP, SEMA3B, FGF4, AVP, ESR2, IL22, C1QA, EREG, CD33, GPR50, WNT9A, TSHR, DHH, GAL3ST4, PANX1, NDP, CXCL9, ITGB2, POMC, TAC4, CCL26, CCL24, IL17A, CCL20, PTH, MLLT4, MLN, BMP2, NTF3, IL7, FADS1, TBX5, FZD1, TNFSF9, CCL15, GJB1, GJB2, AREG, GDF15, MERTK, ASIP	2.21417	6.13804e-05		GO:0003707~steroid hormone receptor activity	0.724638	PPARA, RARG, ESRRB, RXRB, NR3C2, PAQR6, NR4A2, NR4A1, RORC, PAQR8, RORB, RORA, NR4A3, ESR2, NR1D1, NR1D2, NR2F6, RARA	0.00012682
hsa-miR-10b-5p	NF1		hsa04010:MAPK signaling pathway	52	2.0934	FGF8, FGF17, FGF16, FGF11, FGF10, TGFB2, FOS, MAP3K8, RAPGEF2, MYC, IL1A, MAP2K5, FGF4, EGFR, CACNG8, TP53, CACNG4, FGF23, PRKCG, CACNG1, DDIT3, ARRB1, MAPK8, MKNK2, PPP3R2, CACNB3, HSPA1A, HSPA1B, ATF2, HSPA1L, RASGRP1, JUND, SOS2, DUSP16, RASA1, RASA2, PTPN7, NTF3, TGFBR2, NF1, NR4A1, CACNA2D4, DUSP5, RPS6KA6, DUSP3, RPS6KA2, NTRK2, IKBKB, CRK, CD14, CACNA1B, DUSP6	0.000655571		GO:0030177~positive regulation of Wnt signaling pathway	BMP2, TLR2, SOX4, LGR6, SHH, KANK1, RSPO4, DACT1, WNT3, RSPO1, MACF1, SFRP1, RSPO3, RSPO2, TERT	0.603865	6.44389e-05		GO:0004872~receptor activity	1.69082	NRP2, EXTL3, LDLR, PLXNA1, TLR1, FPR1, TLR2, KLRK1, MMD, ITGB4, MED24, TLR4, OPN1SW, SLC1A5, LILRA3, ITGB8, P2RY2, CD46, ROBO4, AMHR2, ICAM1, CRTAM, RRBP1, CD160, PKHD1L1, CD1D, BTLA, CEL, TNFRSF9, NPC1, THBD, LRP1, CHRM3, NLGN4Y, TACSTD2, CD33, LILRB4, OR3A2, ANTXR2, NGFR, SEMA4D, CD226	0.000696784
hsa-miR-10b-5p	NR4A3		hsa04931:Insulin resistance	27	1.08696	SLC27A1, PPARA, FOXO1, TRIB3, NFKBIA, PPP1R3D, PDPK1, PPP1R3C, PPP1R3B, SLC2A4, PIK3CA, MLXIP, NOS3, SREBF1, CPT1B, IL6, CREB5, PPARGC1A, RPS6KA6, CD36, PYGM, RPS6KA2, GFPT1, SLC27A6, MAPK8, IKBKB, PYGB	0.000974891		GO:0060070~canonical Wnt signaling pathway	FGF8, NDP, SOX4, CDH3, SHH, WNT3, RSPO1, MYC, AXIN1, FZD8, WNT10B, RARG, NR4A2, FZD1, PTPRU, WNT7B, FZD10, MGAT3, SFRP1, LRP6, RYR2, WNT9A, LRRK2, TBL1X, KLF4, LRP5	1.0467	9.31906e-05		GO:0017154~semaphorin receptor activity	0.281804	NRP2, PLXNC1, PLXNA3, NRP1, PLXNA4, PLXNA1, PLXND1	0.00101833
hsa-miR-10b-5p	NRP2		hsa04640:Hematopoietic cell lineage	22	0.885668	IL4, IL6, IL5, CD8A, IL7, FLT3, CSF1, ITGA1, ITGA2, KIT, CD1D, GP9, CD9, CD37, CD36, CD34, CD33, CD22, HLA-DRB5, EPOR, CD14, IL1A	0.00206301		GO:0007623~circadian rhythm	SREBF1, PPARA, AVP, EGR3, KLF9, CLDN4, SLC6A4, RPE65, RORB, ARNTL, RORA, PPARGC1A, PROX1, SETX, NTRK3, NPAS2, NR1D1, HTR7, JUND, DYRK1A, NTRK2, PER1, ID4, BHLHE40, NFIL3, BHLHE41, AGRP	1.08696	0.000107937		GO:0019838~growth factor binding	0.442834	NRP2, RHBDF2, ACVR2B, NRP1, LTBP2, OSMR, ERBB3, IL6ST, ERBB2, LIFR, KDR	0.00105043
hsa-miR-125a-5p	CDKN1A		hsa04060:Cytokine-cytokine receptor interaction	46	1.85185	IFNA21, IL6ST, OSMR, CSF1, LEPR, IL21R, GDF5, CXCL9, CXCR1, CXCR2, KIT, TGFB2, LIF, CCL25, IL17A, CCL20, FIGF, IL1A, CD27, IL4, EGFR, AMHR2, IL6, IL5, IL7, FLT3, TGFBR2, LIFR, IL25, CCL19, TNFSF9, IL22, KDR, CCR9, TSLP, TNFRSF9, CCR7, ACVR2B, PPBP, CCR4, CXCL16, CCR2, VEGFA, EPOR, NGFR, ACVR1	0.00210021		GO:0007155~cell adhesion	NRP2, ATP1B2, VTN, L1CAM, MMRN1, SDC3, GP9, CD96, WISP1, ARHGAP5, WISP3, ADAM2, CNTNAP3, RHOB, ICAM1, F11R, MAGI1, INPPL1, MPDZ, CDHR2, CDHR5, PTPRT, MFGE8, PTPRU, SSPN, CERCAM, SIGLEC16, DDR1, PGM5, CD36, SIGLEC5, SIGLEC8, CD33, LSAMP, CD99L2, SEMA4D, CD226, DST, CHL1, OLFM4, PLXNC1, SCN1B, TNC, ITGB4, PCDHB15, CNTNAP3B, CTNND1, ITGB2, CDH3, EPHB4, PXN, APLP1, CD9, COL6A6, ITGB8, PTK2B, COL6A5, …	3.22061	0.000137269		GO:0051015~actin filament binding	1.12721	SHROOM3, PANX1, SHROOM4, TNNC1, MYO7A, SLC6A4, MYO9B, ARPC5, CORO2B, MACF1, TRPV4, VPS16, RCSD1, EGFR, ADSSL1, MYO6, FSCN2, SYNE3, CORO1C, PPP1R9A, KLHL17, SVIL, SCIN, GAS2L2, USH1C, TMOD4, MYO18A, SPTB	0.00127874
hsa-miR-125a-5p	LIN28A		hsa04512:ECM-receptor interaction	22	0.885668	TNC, COL3A1, ITGA1, HSPG2, ITGB4, ITGA10, ITGB5, ITGA2, VTN, COL4A5, GP9, CD36, COL6A6, COL6A5, ITGB8, LAMA5, ITGB6, COL6A1, LAMB1, COL11A1, THBS3, SPP1	0.00279863		GO:0007411~axon guidance	NRP2, PLXNA3, FGF8, PLXNA4, NRP1, PLXNA1, EFNA1, EFNA2, FGF17, FGF16, RASGEF1A, FGF10, L1CAM, MMP2, IL17RD, SHH, TGFB2, ATOH1, WNT3, ANK2, PAK3, TIAM1, GRIN2D, DLG3, RHOB, SEMA3B, UNC5C, SPRED1, RAPGEF2, SHC3, FGF4, EGFR, ZNF280D, FGF23, EREG, EFNA5, NGFR, SEMA4D, CHL1, SRGAP1, SPTB, KALRN, ABLIM1, PLXNC1, SCN1B, ERBB3, ERBB2, ARHGEF28, COL3A1, ITGA10, CACNB3, KIT, ARPC5, EPHB4, ARX, COL9A2, COL9…	3.94525	0.000160043		GO:0042169~SH2 domain binding	0.442834	SYP, SH3PXD2B, ARHGAP5, KHDRBS2, INPPL1, SQSTM1, LCK, TRPV4, JAK2, CRK, SYNGR3	0.00197011
hsa-miR-125a-5p	NTRK3		hsa04915:Estrogen signaling pathway	24	0.966184	EGFR, ADCY7, ADCY6, GABBR1, HSPA1A, CREB5, HSPA1B, ESR2, MMP2, ITPR1, ATF2, ITPR2, HSPA1L, FOS, HSP90B1, SP1, KCNJ9, SOS2, PIK3CA, NOS3, CALML6, CALML5, SHC3, SHC4	0.00306062		GO:0006695~cholesterol biosynthetic process	TM7SF2, MSMO1, HMGCR, CYP51A1, HMGCS1, LSS, CFTR, FDFT1, G6PD, INSIG2, SQLE, DHCR7, INSIG1, HSD17B7, DHCR24	0.603865	0.000177076		GO:0070888~E-box binding	0.483092	ASCL2, MYOD1, TFAP4, NEUROD2, PER1, NEUROG1, BHLHE40, ARNTL, ZEB1, BHLHE41, MYC, SREBF2	0.00213513
hsa-miR-125a-5p	CD34		hsa04062:Chemokine signaling pathway	38	1.52979	ADCY7, CXCL3, ADCY6, CXCL2, CXCL9, CXCR1, NFKBIA, CXCR2, FOXO3, PXN, CCL26, GNG8, CCL24, CCL25, CCL20, TIAM1, PTK2B, SOS2, PIK3CA, SHC3, SHC4, CCL19, CCL15, STAT2, CCR9, GNGT1, CCR7, GNGT2, CCL14, PPBP, ARRB1, CCR4, CXCL16, CCR2, JAK2, JAK3, IKBKB, CRK	0.00370971		GO:0008285~negative regulation of cell proliferation	LZTS2, PTGS2, E2F7, FGFRL1, GABBR1, FGF10, REST, ZEB1, FOXO4, MXI1, TGFB2, GATA1, BAK1, PTGES, DLG3, NOS3, RARA, RAPGEF2, IL1A, DHCR24, PTPRJ, RARG, CLMN, INPPL1, TP53, ZNF503, DLL1, PTPRU, SLC9A3R1, PROX1, HMGA1, MXD4, TNFRSF9, DDR1, CD37, EREG, CD33, RGCC, SCIN, TFAP2B, ROR2, NRK, WNT9A, FRK, ING4, PODN, TFAP4, IFITM1, PML, SOX4, CDH5, LIF, CD9, BCHE, PTK2B, BCL6, NDRG1, BMP2, IL6, KLF13, FLT3,…	3.05958	0.000234051		GO:0008083~growth factor activity	1.36876	FGF8, CSF1, NDP, FGF17, GDF5, FGF16, ENDOU, JAG2, FGF11, FGF10, TGFB2, LIF, WISP3, GDF9, FIGF, FGF4, IL4, IL6, BMP2, IL5, BMP1, NTF3, IL7, FGF23, CLEC11A, INHBB, PSPN, EREG, PPBP, INHBE, VEGFA, GDF10, AREG, GDF15	0.00256188
hsa-miR-125a-5p	TP53		hsa05205:Proteoglycans in cancer	40	1.61031	TFAP4, ERBB3, ERBB2, TLR2, ITGB5, TLR4, VTN, MMP2, TIMP3, PDCD4, HOXD10, PXN, TGFB2, IGF1R, WNT3, ANK2, TIAM1, SOS2, PIK3CA, MYC, EGFR, FZD8, WNT10B, NANOG, ARHGEF1, TP53, HSPG2, FZD1, ITGA2, PRKCG, ITPR1, KDR, ITPR2, FZD10, WNT7B, CDKN1A, PLCE1, PLCG2, VEGFA, WNT9A	0.00387483		GO:0007268~synaptic transmission	KCNH1, SNCG, SYT1, KCNC1, UTS2, ADCY7, SNCB, SYT5, ADCY6, GRIK4, SLC6A4, GABBR1, GNG8, PDPK1, KCNK9, KCNK7, GRIN2D, DLG3, CHRNA7, HTR1D, SLC1A1, DLG2, SLC22A2, CHAT, SLC12A7, STX1A, MYO6, CACNG8, CACNG4, BSN, PRKCG, NTSR1, GRM5, GRM3, HTR7, GRIP2, ABAT, KCNH8, KCNH2, KCNH3, KCNH4, PPFIA2, PPFIA4, SLC38A2, SNAP91, SCN1B, PANX1, DRD5, KCNA4, CACNB3, PCDHB10, GLS2, HCRTR1, SYN1, NOVA1, GABRQ, GABRA1…	3.09984	0.000285495		GO:0005125~cytokine activity	1.44928	IFNA21, FAM3B, CSF1, NDP, GDF5, CXCL9, IL33, TGFB2, IL37, LIF, IL17A, GDF9, IL1A, SPP1, IL4, IL6, CMTM1, BMP2, IL5, BMP1, IL7, IL27, IL25, C10ORF99, TNFSF9, IL22, IL36RN, INHBB, TSLP, INHBE, VEGFA, GDF10, SCGB3A1, AREG, GDF15, CMTM3	0.00271467
hsa-miR-125a-5p	LIF		hsa04970:Salivary secretion	21	0.845411	ADCY7, PRH2, ATP1B2, ADCY6, AQP5, CST3, CST2, PRKCG, CST1, PRKG2, HTN3, ITPR1, ITPR2, CD38, ATP2B4, CHRM3, CST4, GUCY1A2, CALML6, CALML5, MUC5B	0.00412921		GO:0042060~wound healing	PPARA, ERBB3, ERBB2, TNC, DRD5, COL3A1, NF1, VANGL2, TGFBR2, SMAD3, FGF10, GRHL3, CDH3, TGFB2, CCL20, EREG, MACF1, P2RY2, POU2F3, BNC1, SPRR3, LOX	0.885668	0.000292335		GO:0005355~glucose transmembrane transporter activity	0.281804	SLC2A12, SLC2A13, SLC2A10, PPBP, SLC2A4, SLC2A3, SLC2A14	0.00302472
hsa-miR-125a-5p	MTUS1		hsa04610:Complement and coagulation cascades	18	0.724638	PLAT, F10, C5AR1, CFB, SERPING1, C1S, C8G, C1QA, F13B, C8A, THBD, CD46, TFPI, SERPINA1, SERPIND1, C2, CFI, PROS1	0.00546436		GO:0001525~angiogenesis	SAT1, NRP2, NRP1, PTGS2, EFNA1, FGF10, RORA, MMP2, RNF213, EPHB4, TGFB2, HEY1, ANG, PTK2B, HMOX1, ROBO4, PLCD3, ZC3H12A, RHOB, PIK3CA, ERAP1, PLCD1, SOX18, NOS3, RAPGEF3, ADAM8, PLXND1, FIGF, COL8A2, ANGPT4, FZD8, RASIP1, COL15A1, HSPG2, MFGE8, MMP14, EPHA1, PNPLA6, VASH1, KDR, EREG, MEOX2, LAMA5, CLIC4, VEGFA, EIF2AK3, TNFAIP2	1.89211	0.000371838		GO:0043621~protein self-association	0.563607	SPTBN5, CCDC88C, TP53, L1CAM, SLC9A3R1, FOXP1, SYP, ATXN1, TMEM190, DYRK1A, RYR2, PCSK9, ADAM8, AXIN1	0.00339864
hsa-miR-125a-5p	RARA		hsa04550:Signaling pathways regulating pluripotency of stem cells	30	1.20773	IL6ST, REST, LIF, IGF1R, WNT3, PIK3CA, MYC, AXIN1, FZD8, NANOG, WNT10B, BMP2, ESRRB, FZD1, LIFR, SMAD3, NEUROG1, ESX1, INHBB, ACVR2B, WNT7B, FZD10, INHBE, DLX5, JAK2, ID4, JAK3, WNT9A, KLF4, ACVR1	0.00577805		GO:0071300~cellular response to retinoic acid	WNT10B, LTK, RARG, TNC, SLC6A4, TEAD2, RORB, SOX9, SETX, NTRK3, WNT7B, HOXA2, FZD10, WNT3, SERPINF1, PTK2B, RARA, WNT9A, YES1, KLF4	0.805153	0.000468877		GO:0004879~RNA polymerase II transcription factor activity, ligand-activated sequence-specific DNA binding	0.483092	PPARA, NR1D1, NR1D2, RXRB, ESRRB, NR2F6, NR4A2, RORC, NR4A1, RORB, RORA, ESR2	0.00353842
hsa-miR-125a-5p	VEGFA		hsa05410:Hypertrophic cardiomyopathy (HCM)	19	0.764895	IL6, TNNC1, CACNG8, ITGB4, ITGA1, CACNG4, ITGA10, ITGB5, ITGA2, CACNB3, CACNG1, CACNA2D4, TGFB2, TNNT2, ACE, ITGB8, ITGB6, RYR2, SGCD	0.00888461		GO:0016266~O-glycan processing	MUC1, GCNT4, ST6GAL1, GCNT3, GALNT5, MUC6, MUC4, B3GNT8, MUC3A, B3GNT5, B3GNT4, GXYLT1, B3GNT3, MUC5AC, MUC15, GALNT12, MUC5B, B4GALT5	0.724638	0.000604441		GO:0005109~frizzled binding	0.483092	CTHRC1, RNF43, WNT7B, WNT10B, WNT3, SFRP1, RSPO3, NDP, LRP6, FZD1, ROR2, WNT9A	0.00447435
hsa-miR-125a-5p	ERBB3		hsa03320:PPAR signaling pathway	17	0.68438	SLC27A1, CPT1B, PPARA, RXRB, SCD, FADS2, PDPK1, ACSL1, CD36, CYP7A1, FABP4, SLC27A6, FABP1, ACSL3, PLTP, FABP6, ACSL5	0.00946944		GO:0010628~positive regulation of gene expression	STOX1, FGF8, TNC, CSF1, SLC6A4, TLR2, TLR4, HSPA1A, HSPA1B, CDH3, TGFB2, CITED2, ARX, SEC16B, WNT3, ANK2, ITGB8, GSN, CD46, C1QTNF1, ZC3H12A, NFIL3, KDM5B, DNMT3B, IL1A, ZBTB7B, IL6, BMP2, AVP, TP53, SMAD3, PARK2, BRCA1, LGALS9, NTRK3, SERPINB9, WNT7B, NCOA3, CD34, RPS6KA2, CCR2, LCK, NTRK2, RGCC, VEGFA, MAPK8, AGR2, EIF2AK3	1.93237	0.000673608		GO:0005041~low-density lipoprotein receptor activity	0.241546	CD36, LDLR, CXCL16, LRP1B, LRP6, VLDLR	0.00451406
hsa-miR-125a-5p	ERBB2		hsa05200:Pathways in cancer	67	2.69726	FGF8, ADCY7, PTGS2, FGF17, ADCY6, FGF16, FGF11, FOXO1, FGF10, MMP2, SHH, TGFB2, GLI1, GNG8, FOS, WNT3, PIK3CA, RARA, MYC, FGF4, EGFR, WNT10B, ARHGEF1, RXRB, TP53, FGF23, PRKCG, RB1, DAPK2, JUP, VEGFA, MAPK8, WNT9A, ERBB2, PML, NFKBIA, EGLN1, KIT, IGF1R, RASGRP1, SOS2, LAMB1, FIGF, AXIN1, FZD8, BMP2, IL6, KLK3, FLT3, TGFBR2, FZD1, ITGA2, SMAD3, RALGDS, COL4A5, GNGT1, RASSF5, HSP90B1, WNT7B, FZD10,…	0.0122656		GO:0070098~chemokine-mediated signaling pathway	CXCL3, CXCL2, CXCL9, CXCR1, CCL19, CXCR2, CCL15, CCL26, CCL24, CCR9, CCL25, CCR7, CCL14, PPBP, CCL20, PTK2B, CCR4, CCR2, TFF2, GPR17	0.805153	0.00070026		GO:0008134~transcription factor binding	2.0934	MYOD1, E2F5, FOXA2, FOXA3, GABBR1, RORB, RORA, REST, ZEB1, FOXO4, FOS, DIP2A, HEY1, INSIG2, DIP2C, RARA, MYC, ARHGEF2, TP53, PIM1, IFI16, RB1, HMGA1, TRERF1, PPARGC1A, DDIT3, BPTF, ARRB1, CD34, NAB2, HES2, NAB1, LCOR, NFKBIA, TRIB1, PELP1, JUND, PER1, MDFI, TAF1, ESRRB, MAFB, TBX5, SMAD3, SOST, SP1, UBXN7, APBB2, TBL1X, KAT6B, APBB1, NCOR2	0.00503674
hsa-miR-125a-5p	KLF13		hsa05321:Inflammatory bowel disease (IBD)	16	0.644122	IL4, IL6, IL5, IL21R, TLR2, SMAD3, RORC, TLR4, RORA, HLA-DMA, IL22, TGFB2, STAT6, IL17A, HLA-DRB5, IL1A	0.0140072		GO:0014047~glutamate secretion	GLS2, SLC17A7, PPFIA2, SYT1, STX1A, PPFIA4, SLC38A2, MYO6, GLS, NTRK2, BZRAP1, SLC1A1	0.483092	0.000706539		GO:0005089~Rho guanyl-nucleotide exchange factor activity	0.724638	FGD2, ARHGEF3, ARHGEF2, ARHGEF1, ARHGEF28, ARHGEF37, DOCK9, AKAP13, DNMBP, PLEKHG4, PLEKHG3, PLEKHG1, TIAM1, SOS2, FGD6, DOCK11, FGD3, KALRN	0.00504219
hsa-miR-125a-5p	BAK1		hsa04920:Adipocytokine signaling pathway	17	0.68438	CPT1B, PPARA, RXRB, LEPR, NFKBIA, POMC, PPARGC1A, ACSL1, CD36, NPY, SLC2A4, MAPK8, JAK2, IKBKB, AGRP, ACSL3, ACSL5	0.0144498		GO:0043401~steroid hormone mediated signaling pathway	PPARA, RARG, ESRRB, RXRB, NR3C2, PAQR6, NR4A2, NR4A1, RORC, PAQR8, RORB, RORA, NR4A3, ESR2, NR1D1, NR1D2, NR2F6, RARA	0.724638	0.000750382		GO:0001046~core promoter sequence-specific DNA binding	0.523349	SOX1, TP53, SOX4, REST, NR4A3, ESR2, ARNTL, RORA, SOX9, PROX1, SP1, NR1D1, NR1D2	0.00537266
hsa-miR-125a-5p	ARID3B		hsa04918:Thyroid hormone synthesis	17	0.68438	CGA, ADCY7, ATP1B2, ADCY6, PRKCG, CREB5, PDIA4, ITPR1, ITPR2, IYD, ATF2, GPX2, ASGR1, HSP90B1, TPO, HSPA5, TSHR	0.0144498		GO:0048015~phosphatidylinositol-mediated signaling	FGF8, ERBB3, ERBB2, FGF17, FGF16, TRIB3, FOXO1, FGF10, FOXO3, KIT, FOXO4, IGF1R, PDPK1, GAB2, GSN, INPP5F, PIK3CA, FGF4, EGFR, KL, FGF23, NR4A1, NPR3, RICTOR, CDKN1A, EREG, LCK, MUC5AC, PTAFR	1.16747	0.000998979		GO:0004012~phospholipid-translocating ATPase activity	0.281804	ATP10B, ATP9A, ATP10A, ATP8B2, ATP10D, ABCA4, ATP8A1	0.00706443
hsa-miR-125a-5p	ELAVL1		hsa04015:Rap1 signaling pathway	39	1.57005	FGF8, ADCY7, EFNA1, EFNA2, CSF1, FGF17, ADCY6, FGF16, FPR1, FGF11, CTNND1, FGF10, ITGB2, KIT, IGF1R, TIAM1, PIK3CA, CALML6, RAPGEF4, RAPGEF3, CALML5, RAPGEF2, FIGF, MLLT4, ANGPT4, FGF4, EGFR, PARD6B, MAGI1, FGF23, PRKCG, RALGDS, KDR, RASSF5, PLCE1, VEGFA, EFNA5, NGFR, CRK	0.0172906		GO:0007160~cell-matrix adhesion	PPFIA2, LYPD3, COL3A1, ITGB4, ITGA1, ITGA10, ITGB5, ITGA2, ITGB2, VTN, MUC4, SNED1, TSC1, TMEM8B, ITGB8, TIAM1, CD34, FBLN5, FREM1, ITGB6, MSLN, DEFB118, ADAMTS12, THBS3	0.966184	0.00105756		GO:0003700~transcription factor activity, sequence-specific DNA binding	5.31401	MEF2A, CDX2, ZNF821, ZNF451, RORC, RORB, REST, FOXO3, RORA, FOXO4, ZNF829, HOXD10, ZNF251, CITED2, HOXC6, GATA1, ATOH1, GATA5, HOXC4, RBCK1, RARA, RARG, RXRB, MTA2, TRERF1, PROX1, DDIT3, ZNF37A, ASCL2, TFAP2B, MGA, SOX1, TFE3, ANKRD30A, SOX5, SOX4, SOX9, ATF2, LHX6, BHLHE40, SREBF1, DMBX1, KLF7, KLF9, SMAD3, NEUROG1, TEAD2, USF2, ATF6, TULP4, SALL4, RFX3, RFX2, FOXI1, KLF4, KLF3, CREBRF, PPARA, P…	0.0077406
hsa-miR-125a-5p	ARPC5		hsa05414:Dilated cardiomyopathy	19	0.764895	ADCY7, TNNC1, CACNG8, ADCY6, ITGA1, ITGB4, CACNG4, ITGA10, ITGB5, ITGA2, CACNB3, CACNG1, CACNA2D4, TGFB2, TNNT2, ITGB8, ITGB6, RYR2, SGCD	0.018924		GO:0006968~cellular defense response	IL4, KLRC4, KLRC2, KLRC3, C5AR1, CD160, GAGE2D, CXCL9, CXCR2, CD5L, CD300C, GAGE1, CCR9, LSP1, ZNF148, PTK2B, CCR2, LBP	0.724638	0.001134		GO:0046983~protein dimerization activity	1.20773	ERBB2, TFE3, MXI1, NPAS1, ATOH1, NPAS2, OLIG3, HEY1, LYL1, NUP210, POU2F3, ANO3, MLXIP, MYC, SREBF1, BHLHE22, NCF4, NEUROG1, MXD1, MXD4, SREBF2, ASCL2, NCOA3, ZNF862, HES2, EBF1, TFAP2B, MGA, ID4, NEUROD4	0.00853558
hsa-miR-125a-5p	E2F7		hsa04510:Focal adhesion	38	1.52979	TNC, ERBB2, COL3A1, ITGB4, ITGB5, ITGA10, VTN, PXN, IGF1R, PDPK1, ARHGAP5, COL6A6, COL6A5, ITGB8, PAK3, SOS2, ITGB6, COL6A1, PIK3CA, LAMB1, SHC3, FIGF, COL11A1, THBS3, SPP1, SHC4, EGFR, ITGA1, MYLPF, ITGA2, PRKCG, KDR, COL4A5, LAMA5, CCND2, VEGFA, MAPK8, CRK	0.0207973		GO:0006954~inflammatory response	RARRES2, PTGS2, TLR1, TLR2, CXCR1, CXCR2, FOS, NLRC4, SERPINA3, MS4A2, PIK3CA, ADAM8, IL1A, IRAK2, NFKBIZ, F11R, C5AR1, IL27, IL25, IFI16, IL22, NLRP2, NLRP1, TNFRSF9, CCR7, PPBP, CCR4, TNFRSF10D, CCR2, NGFR, PLA2G2E, PTAFR, CSF1, CXCL3, CXCL2, CXCL9, ITGB2, KIT, TAC4, CCL26, CCL24, CCL25, IL17A, CCL20, FOLR2, HRH4, ITGB6, SCN9A, BCL6, CD27, SPP1, BMP2, IL6, LIPA, IL5, ANXA1, CCL19, CD5L, CCL15, …	2.69726	0.0011357		GO:0004714~transmembrane receptor protein tyrosine kinase activity	0.402576	EGFR, DDR1, LTK, FLT3, ERBB2, ROR2, KIT, MERTK, EPHB4, KDR	0.00919012
hsa-miR-125a-5p	ZBTB10		hsa02010:ABC transporters	12	0.483092	ABCA8, ABCG8, ABCA7, ABCB9, ABCC3, ABCC11, CFTR, ABCA4, ABCC8, ABCA3, ABCA5, ABCA12	0.0208221		GO:0008217~regulation of blood pressure	UTS2, PTGS2, DLL1, NPY1R, NPR3, POMC, TAC4, GCH1, P2RX4, ACE, NPY, P2RX1, CD34, REN, HMOX1, ERAP1, NOS3, CACNA1B, LRP5	0.764895	0.00130807		GO:0003779~actin binding	2.05314	MARCKSL1, HIP1R, KLHL4, VILL, KLHL1, HOOK1, KLHL5, ANG, GSN, SNTB1, TRPV4, LMOD1, VPS16, MYO6, CLMN, INPPL1, MYO3B, SPIRE1, CORO7, JMY, TNS4, TNNT2, TNS1, XIRP1, PLEKHH2, XIRP2, MIB2, ARPC5L, SCIN, LRRK2, DST, SPTB, GC, ABLIM1, MYO9B, DAAM1, MYOT, CORO2B, ACE, MACF1, SYN1, FSCN2, SPTBN5, SYNPO2, PARK2, TNNI1, LSP1, MYPN, SPTBN2, TMOD2, HDAC6	0.00975216
hsa-miR-125a-5p	CREB5		hsa04972:Pancreatic secretion	20	0.805153	PNLIP, TRPC1, CELA3B, PNLIPRP2, ADCY7, CLCA4, PLA2G10, ATP1B2, ADCY6, PRKCG, CFTR, ITPR1, ITPR2, CD38, CEL, SLC26A3, ATP2B4, CHRM3, RYR2, PLA2G2E	0.0234207		GO:0022617~extracellular matrix disassembly	COL3A1, MMP2, COL9A2, MMP20, COL9A3, COL6A6, GSN, COL6A5, COL6A1, FBN2, LAMB1, ADAM8, COL11A1, COL8A2, SPP1, COL10A1, SH3PXD2B, KLK7, BMP1, CTRB1, CTRB2, COL15A1, HSPG2, MMP14, COL4A5, LAMA5, CTSD, TLL1	1.12721	0.00188809		GO:0030553~cGMP binding	0.281804	PDE2A, PDE5A, PRKG2, CNGB1, RAPGEF2, PDE6H, PDE6G	0.0101199
hsa-miR-125a-5p	OMA1		hsa05150:Staphylococcus aureus infection	13	0.523349	ICAM1, C5AR1, CFB, FPR1, ITGB2, C1S, HLA-DMA, C1QA, HLA-DRB5, C2, CFI, SELPLG, PTAFR	0.0256619		GO:0008284~positive regulation of cell proliferation	CGA, CLDN7, STOX1, FGF8, CDX2, OSMR, IL6ST, MARCKSL1, FGF17, CXCR2, SHH, GLI1, TGFB2, IL31RA, HTR1A, GAB2, GDF9, CHRNA7, RARA, MYC, FGF4, MATK, SHC4, EGFR, TRPM4, WNT10B, AVP, RARG, CST3, LIFR, DLL1, MFGE8, PROX1, PRAMEF10, SPDYA, PRAMEF17, EREG, VEGFA, TFAP2B, TSHR, VIP, GCNT2, TBC1D8, TNC, CSF1, SOX4, KIT, SOX9, LIF, IGF1R, FOLR2, PTK2B, PRAMEF2, PRAMEF1, TFF2, FIGF, IL6, CCPG1, NTF3, FLT3, CRI…	3.26087	0.00189859		GO:0015321~sodium-dependent phosphate transmembrane transporter activity	0.201288	SLC17A7, SLC17A3, SLC17A1, SLC17A2, SLC34A2	0.011376
hsa-miR-125a-5p	OSTM1		hsa04670:Leukocyte transendothelial migration	24	0.966184	ICAM1, CLDN7, F11R, OCLN, CLDN4, NCF4, MYLPF, CTNND1, PRKCG, ITGB2, MMP2, CLDN14, CDH5, PXN, RASSF5, ARHGAP5, PTK2B, PLCG2, CLDN1, PIK3CA, RAPGEF4, ESAM, RAPGEF3, MLLT4	0.0259306		GO:0001502~cartilage condensation	BARX2, BMP1, ROR2, MGP, OTOR, SOX9, COL11A1, TGFB2, FGF4	0.362319	0.00199318		GO:0000155~phosphorelay sensor kinase activity	0.201288	KCNH1, KCNH8, KCNH2, KCNH3, KCNH4	0.011376
hsa-miR-125a-5p	MAPK8		hsa04910:Insulin signaling pathway	27	1.08696	SREBF1, INPPL1, ACACA, MKNK2, RHOQ, FOXO1, FBP2, PPARGC1A, PPP1R3D, PPP1R3C, PDPK1, EIF4EBP1, PPP1R3B, TSC1, GCK, PYGM, SLC2A4, SOS2, PIK3CA, MAPK8, CALML6, CALML5, IKBKB, SHC3, CRK, PYGB, SHC4	0.0278704		GO:0050731~positive regulation of peptidyl-tyrosine phosphorylation	TEX101, ICAM1, IL6, ARHGEF2, NRP1, IL5, NTF3, EFNA1, TP53, FGF10, VTN, RICTOR, GATA1, LIF, CD36, PTK2B, VEGFA, JAK2, EFNA5, SEMA4D, YES1, ANGPT4	0.885668	0.00202587		GO:0008528~G-protein coupled peptide receptor activity	0.281804	MCHR2, GPR37, CYSLTR1, RXFP3, NPR3, TSHR, GPR37L1	0.0140077
hsa-miR-125a-5p	RBM17		hsa04722:Neurotrophin signaling pathway	24	0.966184	IRAK2, NTF3, TP53, NFKBIA, FOXO3, NTRK3, RPS6KA6, PDPK1, RPS6KA2, PLCG2, SOS2, NTRK2, SH2B3, PIK3CA, CALML6, MAPK8, CALML5, NGFR, IKBKB, SHC3, CRK, MAP2K5, MATK, SHC4	0.0310008		GO:0044255~cellular lipid metabolic process	SLC27A1, PPARA, HMGCR, HMGCS1, TRIB3, ACOT6, ACOT4, ACSF2, FDFT1, NPAS2, SIN3B, ACSL1, ACOT8, LPCAT1, FAM135A, CYP7A1, IDH1, SLC25A1, ELOVL6, AGPAT4, AGPAT3, ACSL3, ACSL5, GPD2, CPT1B, HMGCLL1, SULT2A1, FADS1, SCD, ACACA, LPIN2, LPIN1, CD36, MLYCD, FABP1, TBL1X, NCOR2	1.48953	0.00205195		GO:0051787~misfolded protein binding	0.241546	DNAJB9, SDF2L1, HSPA5, DNAJC3, EDEM1, HDAC6	0.0166859
hsa-miR-125a-5p	PUM2		hsa04152:AMPK signaling pathway	24	0.966184	SREBF1, CPT1B, PFKFB4, PPP2R5A, HMGCR, LEPR, SCD, ACACA, ELAVL1, FOXO1, CFTR, CREB5, FBP2, FOXO3, PPARGC1A, IGF1R, PDPK1, EIF4EBP1, CD36, SLC2A4, TSC1, MLYCD, PIK3CA, CCNA1	0.0310008		GO:0030335~positive regulation of cell migration	CGA, GCNT2, CSF1, FAM110C, KIT, LGR6, CCL26, GLI1, CCL24, IGF1R, DAB2, ARHGAP5, PTK2B, NUMB, SEMA3B, HSPA5, LAMB1, EGFR, BMP2, F10, NTF3, SMAD3, MMP14, SNAI1, EPHA1, KDR, NTRK3, SPAG9, CXCL16, VEGFA, ROR2, SEMA4B, JAK2, SEMA4D, GRB7, ATP8A1, ACVR1	1.48953	0.00251298		GO:0001223~transcription coactivator binding	0.201288	PPARA, FOXO1, RORA, NR4A3, TERT	0.018464
hsa-miR-125a-5p	NR1D2		hsa05412:Arrhythmogenic right ventricular cardiomyopathy (ARVC)	16	0.644122	CACNG8, ITGA1, ITGB4, CACNG4, ITGA10, ITGB5, ITGA2, CACNB3, CACNG1, CACNA2D4, JUP, ITGB8, ITGB6, DSC2, RYR2, SGCD	0.0342204		GO:0030299~intestinal cholesterol absorption	PNLIP, ABCG8, SOAT2, CEL, CD36, LDLR	0.241546	0.00261682		GO:0045296~cadherin binding	0.362319	JUP, P2RX4, OLFM4, PTPRM, CD46, NUMB, CTNND1, NDRG1, PTPRT	0.0186091
hsa-miR-125a-5p	HOXC4		hsa05202:Transcriptional misregulation in cancer	31	1.24799	TFE3, PML, FOXO1, IGF1R, LYL1, ETV1, BCL6, RARA, TLX3, MYC, ETV5, PLAT, NFKBIZ, IL6, RXRB, FLT3, BCL2A1, TGFBR2, TP53, NR4A3, DDIT3, JUP, CDKN1A, CCR7, NUPR1, SP1, CCND2, HIST1H3C, NGFR, CD14, KLF3	0.0373572		GO:0071223~cellular response to lipoteichoic acid	CD36, CCL20, TLR2, TLR4, LBP, CD14	0.241546	0.00261682		GO:0042803~protein homodimerization activity	4.42834	SLC9A7, S100A5, PTGS2, TNNC1, IL6ST, HMGCR, SLC6A4, PRKG2, TGFB2, BAK1, NLRC4, KCNK9, CHRNA7, CRTAM, RXRB, BCL2A1, OLFML2A, NTSR1, DDIT3, JUP, MAPK4, VEGFA, CCR2, TFAP2B, ABAT, LRRK2, EIF2AK3, CD226, DST, SNX9, CLCN3, OLFM4, TFAP4, ERBB3, HMGCS1, KLRK1, MYO9B, PAH, ECE1, CDA, IDH1, BHLHE40, AXIN1, DMBX1, ABCB9, ADSSL1, NR4A2, SMAD3, TPD52L1, NR4A3, SPPL2C, LHPP, USF2, P2RX4, NTRK2, QPRT, IKBKB, A…	0.0209855
hsa-miR-125a-5p	SNX4		hsa04710:Circadian rhythm	9	0.362319	NPAS2, NR1D1, PER1, RORC, RORB, BHLHE40, RORA, ARNTL, BHLHE41	0.038273		GO:0016055~Wnt signaling pathway	LZTS2, NDP, CTNND1, LGR6, HIC1, RSPO4, DAB2, WISP1, MACF1, RSPO3, SOSTDC1, RSPO2, HBP1, TMEM198, WNT10B, TNIK, CCDC88C, TLE4, SLC9A3R1, DDIT3, DKK4, TNKS2, CTNNBIP1, DKK2, RNF43, WNT7B, DACT1, SOST, CPE, PLCG2, LRP6, WIF1, WNT9A, LRP5	1.36876	0.00265038		GO:0005178~integrin binding	0.885668	ICAM1, GFAP, LTBP4, COL3A1, ITGB5, ITGA2, MFGE8, VTN, L1CAM, MMP14, PXN, KDR, CD9, WISP1, WISP3, LAMA5, ADAM2, FBLN5, ITGB6, LAMB1, DST, CD226	0.0217677
hsa-miR-125a-5p	NDUFB6		hsa04514:Cell adhesion molecules (CAMs)	27	1.08696	GLG1, CLDN7, OCLN, CLDN4, CD8A, VTCN1, ITGB2, L1CAM, CDH3, HLA-DMA, CDH5, CLDN14, SDC3, ITGB8, CD22, HLA-DRB5, ESAM, SELPLG, LRRC4, ICAM1, F11R, PTPRM, CD276, NCAM2, CD34, CLDN1, CD226	0.0383243		GO:0043547~positive regulation of GTPase activity	PREX2, RASGEF1A, RASGEF1C, RGL2, ARHGAP12, ARHGAP21, HMHA1, TBC1D17, RASA4B, ARHGAP5, RAPGEF4, RAPGEF3, RAPGEF2, DOCK11, ARHGEF4, ICAM1, ARHGEF3, F11R, ARHGEF2, ARHGEF1, GRHL3, TBC1D22B, DEPDC5, SH2D3C, PLCE1, SH2D3A, SBF2, ARRB1, SEMA4D, DENND3, LRRK2, SRGAP1, TBC1D8B, KALRN, FGD2, SNX9, RALGPS2, TBC1D8, AGFG2, CYTH1, ARHGEF28, ERBB2, FFAR1, ARHGAP36, AKAP13, MYO9B, ASAP3, CYTH3, LLGL2, CCL26, C…	3.34138	0.00277861		GO:0030552~cAMP binding	0.322061	PDE2A, PDE4A, RAPGEF4, POPDC2, PDE4D, CNGB1, RAPGEF3, RAPGEF2	0.024235
hsa-miR-125a-5p	NOP16		hsa05134:Legionellosis	13	0.523349	IL6, CXCL3, CXCL2, TLR2, NFKBIA, HSPA1A, ITGB2, TLR4, HSPA1B, HSPA1L, NLRC4, APAF1, CD14	0.0387297		GO:0008344~adult locomotory behavior	DMBX1, SNCG, CLCN3, GIP, FOXA2, PREX2, NR4A2, PARK2, NTSR1, BTBD9, HOXD10, ATXN1, TSC1, GRIN2D, CHL1	0.603865	0.00287221		GO:0008201~heparin binding	1.16747	NRP2, NRP1, LTBP2, C6ORF25, FGFRL1, FGF10, VTN, APLP1, RSPO4, SMOC2, WISP1, RSPO1, ANG, WISP3, CRISPLD2, RSPO3, RSPO2, APOH, THBS3, FGF4, FGFBP3, CCL15, CEL, SOST, SFRP1, CLEC3B, VEGFA, LIPG, SERPIND1	0.0271046
hsa-miR-125a-5p	CRK		hsa04024:cAMP signaling pathway	35	1.40902	PPARA, ADCY7, ATP1B2, DRD5, ADCY6, GABBR1, NFKBIA, CNGB1, SOX9, GLI1, FOS, HTR1A, ATP2B4, TIAM1, PDE4A, GRIN2D, PIK3CA, RAPGEF4, CALML6, RAPGEF3, CALML5, HTR1D, MLLT4, HCAR1, CFTR, CREB5, PDE4D, NPY1R, PLCE1, NPY, CHRM2, GRIA1, RYR2, MAPK8, TSHR	0.0433727		GO:0001523~retinoid metabolic process	PNLIP, RARRES2, OPN1LW, LDLR, RBP1, OPN1MW, HSPG2, RPE65, ADH7, OPN1SW, ABCA4, SDC3, RDH5, DHRS3, LRP1, LRAT, OPN1MW2	0.68438	0.00309468		GO:0008144~drug binding	0.724638	ACR, PPARA, GABRA1, HMGCS1, PDE4D, ESR2, P2RX4, ACE, PDE2A, SFRP1, P2RX1, CHRM3, PYGM, FOLR2, CHRM2, CHRNB4, RARA, FABP1	0.0271758
hsa-miR-125a-5p	SLC1A5		hsa04974:Protein digestion and absorption	18	0.724638	CELA3B, SLC38A2, COL21A1, ATP1B2, COL3A1, COL15A1, SLC7A9, COL4A5, SLC1A5, COL9A2, COL9A3, COL6A6, COL6A5, KCNK5, COL6A1, SLC1A1, COL11A1, COL10A1	0.0495613		GO:0030336~negative regulation of cell migration	RECK, PTPRJ, PODN, IFITM1, TBX5, SRGAP2C, NF1, ABHD2, PTPRU, DACH1, SLC9A3R1, EPHA1, SHH, KANK1, CITED2, SFRP1, CLIC4, CCR2, ROBO4, RHOB, SRGAP1, TP53INP1	0.885668	0.00316236		GO:0008009~chemokine activity	0.483092	CCL24, CCL25, CCL14, PPBP, CCL20, CXCL3, CXCL16, CXCL2, CXCL9, CCL19, CCL15, CCL26	0.0282494
hsa-miR-125a-5p	PARD6B								GO:0046323~glucose import	SLC2A12, SLC2A13, SLC2A10, TSC1, SLC2A4, RAB4B, SESN2	0.281804	0.00316327		GO:0005201~extracellular matrix structural constituent	0.523349	MUC3A, FBLN2, COL3A1, COL15A1, MGP, MUC5AC, FBN2, MEPE, LAMB1, COL11A1, COL8A2, MUC6, COL4A5	0.0287579
hsa-miR-125a-5p	TCEB2								GO:0048011~neurotrophin TRK receptor signaling pathway	FGF8, MEF2A, ADCY7, FGF17, ADCY6, FGF16, FGF10, FOXO1, RASGEF1A, FOXO3, FOXO4, IL17RD, PDPK1, TIAM1, GRIN2D, PIK3CA, SPRED1, SHC3, RAPGEF2, FGF4, MAP2K5, EGFR, ARHGEF4, ARHGEF3, ARHGEF2, ARHGEF1, FGF23, PRKCG, EREG, LCK, MAPK8, NGFR, KALRN, SPTB, FGD2, ERBB3, ERBB2, TRIB3, AKAP13, NFKBIA, KIT, SQSTM1, RASGRP1, SOS2, RASA3, RASA1, FGD3, RASA2, IL5, SPTBN5, KL, PTPRA, NF1, NR4A1, RICTOR, RALGDS, IT…	2.81804	0.00316825		GO:0019955~cytokine binding	0.281804	NRP2, TNFRSF9, NRP1, OSMR, LIFR, KIT, IL31RA	0.0315892
hsa-miR-125a-5p	PANX1								GO:0006935~chemotaxis	RARRES2, CYSLTR1, CXCL2, CXCL9, FPR1, CXCR1, CXCR2, L1CAM, DEFB4A, CCL26, CCL24, CCL25, CCL20, IL4, CMTM1, RNASE2, C5AR1, CCL15, LGALS9, CCR9, LSP1, CCR4, CXCL16, CCR2, SERPIND1, CMTM3, PTAFR	1.08696	0.00347717		GO:0005545~1-phosphatidylinositol binding	0.281804	PLEKHA4, SNX9, SYT1, SNAP91, SCIN, EEA1, ZFYVE1	0.0315892
hsa-miR-125a-5p	ZFAND1								GO:0070374~positive regulation of ERK1 and ERK2 cascade	ABCA7, FGF8, NRP1, GCNT2, HMGCR, FGF10, TLR4, SCIMP, CCL26, CCL24, CCL25, CCL20, PTK2B, RASGRP1, TFF2, RAPGEF2, IL1A, FGF4, EGFR, ICAM1, IL6, BMP2, C5AR1, FGF23, CCL19, ESR2, CCL15, LGALS9, KDR, CCR7, CCL14, CD36, ARRB1, VEGFA, EPOR	1.40902	0.00389964		GO:0019903~protein phosphatase binding	0.603865	EGFR, ERBB2, TP53, ITGA1, SHOC2, CDH5, JUP, STAT6, HSP90B1, PPP1R3C, GCK, LCK, DLG3, JAK3, EIF2AK3	0.0323941
hsa-miR-125a-5p	CORO1C								GO:0019432~triglyceride biosynthetic process	SCD, ACACA, LPIN2, ACOT6, LPIN1, PNPLA3, ACOT4, ACSF2, LPIN3, ACSL1, ACOT8, LPCAT1, SLC25A1, ELOVL6, AGPAT4, ACSL3, AGPAT3, ACSL5	0.724638	0.00401354		GO:0031625~ubiquitin protein ligase binding	1.77134	SNX9, MYOD1, SLC22A18, PML, NFKBIA, TRIB3, FOXO1, HSPA1A, HSPA1B, TRIB1, HSPA1L, CUL7, MAP1LC3A, SQSTM1, MAP1LC3B, CUL9, PER1, DLG3, YOD1, HSPA5, AXIN1, EGFR, FZD8, GABARAPL1, DTX1, TP53, UBE2F, SMAD3, PDE4D, RB1, PARK2, PPARGC1A, BRCA1, ATF6, UBE2O, CDKN1A, GPR37, ARRB1, TCEB2, UBXN7, NGFR, KCNH2, ASB4, HDAC6	0.0328133
hsa-miR-125a-5p	CLDN12								GO:0006955~immune response	CD8A, TLR1, TLR2, PGLYRP1, VTN, TLR4, ZEB1, CFP, CD96, SH2D6, CEACAM8, MS4A2, NFIL3, CIITA, C5AR1, PRG3, NCF4, PKHD1L1, GEM, IL22, CTSW, C8A, CCR9, SERPINB9, TNFRSF9, CCR7, PPBP, CCR4, TNFRSF10D, CCR2, SLPI, SEMA4D, NGFR, GBP2, PTAFR, VPREB3, CXCL3, ENDOU, CXCL2, CXCL9, FCGRT, DEFB4A, CCL26, IL37, LIF, KAAG1, CCL24, IGF1R, CCL25, IL17A, CCL20, HRH2, HLA-DRB5, CD27, IL4, CD276, CCL19, SMAD3, MYLPF…	2.49597	0.00429912		GO:0017147~Wnt-protein binding	0.362319	FZD8, CTHRC1, FZD10, SFRP1, LRP6, FZD1, ROR2, WIF1, LRP5	0.0336582
hsa-miR-125a-5p	ZNF776								GO:0031018~endocrine pancreas development	BAK1, IL6, GIP, FOXA2, GCK, FOXA3, IAPP, ANXA1, FOXO1, SOX4, RFX3, SOX9, EIF2AK3	0.523349	0.00468279		GO:0003705~transcription factor activity, RNA polymerase II distal enhancer sequence-specific binding	0.603865	MYOD1, MEF2A, TFAP4, TLE4, TEAD2, SOX9, PROX1, USF2, GLI1, ATF2, GATA5, PTH, RFX3, BHLHE40, BHLHE41	0.0363912
hsa-miR-125a-5p	TNPO2								GO:0021785~branchiomotor neuron axon guidance	PLXNC1, PLXNA3, NRP1, PLXNA4, PLXNA1, PLXND1	0.241546	0.00469041		GO:0035091~phosphatidylinositol binding	0.603865	SNX9, SH3PXD2A, SNX29, PIK3C2A, HIP1R, PIK3C2B, PXDC1, SNX4, ITPR1, ITPR2, TULP4, TULP3, SBF2, SNX32, GRB7	0.0363912
hsa-miR-125a-5p	EIF4EBP1								GO:0008593~regulation of Notch signaling pathway	DTX1, IL6ST, CD46, TSPAN15, LFNG, LLGL2	0.241546	0.00469041		GO:0001078~transcriptional repressor activity, RNA polymerase II core promoter proximal region sequence-specific binding	0.845411	PPARA, ZBTB20, TBX15, FOXO1, REST, IFI16, DACH1, MXD1, PROX2, SNAI1, PROX1, SREBF2, ASCL2, GATA1, HOXA2, NR1D1, ZNF148, NKX3-2, BHLHE40, BHLHE41, NFIL3	0.0394961
hsa-miR-125a-5p	PDPK1								GO:0001974~blood vessel remodeling	ATP7A, LIF, BAK1, ACE, ACVR2B, FGF8, RSPO3, CCR2, FGF10, NOS3, DBH, TGFB2	0.483092	0.00478413		GO:0050431~transforming growth factor beta binding	0.241546	VASN, CD36, LTBP1, LTBP4, TGFBR2, ACVR1	0.0411526
hsa-miR-125a-5p	YES1								GO:0023014~signal transduction by protein phosphorylation	AMHR2, KCNH1, TGFBR2, TGFB2, KDR, ACVR2B, MAP3K8, KCNH8, NRK, KCNH2, KCNH3, KCNH4, ACVR1, MAP2K5	0.563607	0.00546265		GO:0005254~chloride channel activity	0.523349	SLC1A4, SLC26A3, CLCN3, GABRA1, CLCA4, CLIC3, CLIC4, SLC26A7, TTYH2, ANO1, CFTR, CLIC2, GABRQ	0.0424155
hsa-miR-125a-5p	DUSP3								GO:0007601~visual perception	GJA8, ABLIM1, RP1, KERA, OPN1LW, POU6F2, NDP, BBS9, MYO7A, RP1L1, RPE65, RORB, RCVRN, CNGB1, OPN1SW, CDH3, ABCA4, TIMP3, CRYGC, HMCN1, OPN1MW2, COL11A1, USH2A, NXNL2, FSCN2, OPN1MW, MYO3B, BFSP2, PDE6H, RGS16, PDE6G, SIX6, SAG, RDH5, ATF6, DHRS3, LRAT, TACSTD2, CRYBA1	1.57005	0.00546587		GO:0001077~transcriptional activator activity, RNA polymerase II core promoter proximal region sequence-specific binding	1.57005	PPARA, ZNF292, MEF2A, TFAP4, SOX1, CDX4, TFE3, SOX4, EHF, SOX9, ATF2, GATA1, FOS, ATOH1, MEIS3, POU2F3, NFAT5, ETV1, SOX18, NOBOX, MYC, SREBF1, ZBTB7B, MAFB, KLF13, TP53, NR4A2, ARID3B, NR4A1, NR4A3, DDIT3, NCOA3, MEOX2, SP1, DLX5, EBF1, TFAP2B, FOXI1, KLF4	0.0429265
hsa-miR-125a-5p	YOD1								GO:0050776~regulation of immune response	IFITM1, IGLC7, CD8A, COL3A1, KLRK1, ITGB2, CD96, LILRA1, SFTPD, BCL6, KLRF1, KLRB1, IL4, ICAM1, CRTAM, SLA2, LAIR2, CD276, CD160, SMAD3, CD300C, HCST, CD34, CD33, IGLC2, IGLC1, CD226, KLRC1, IGLC3	1.16747	0.0059863		GO:0008109~N-acetyllactosaminide beta-1,6-N-acetylglucosaminyltransferase activity	0.120773	GCNT4, GCNT3, GCNT2	0.0432578
hsa-miR-125a-5p	ATXN1								GO:0001501~skeletal system development	WFIKKN1, HOXA11, FGFRL1, COL3A1, JAG2, SOX4, SOX9, COL9A2, LECT1, PTH, NKX3-2, COL10A1, HAPLN2, SH3PXD2B, HAPLN1, BMP2, EVC, BMP1, NPR3, MEPE, ANKH, CDKN1C, CLEC3B, DLX5, GDF10, EIF2AK3, IGFBP4, TLL1, CDH11	1.16747	0.0059863		GO:0032399~HECT domain binding	0.120773	BPY2B, BPY2C, BPY2	0.0432578
hsa-miR-125a-5p	TMEM101								GO:0042127~regulation of cell proliferation	KCNH1, SAT1, ERBB3, CXCL3, CXCL2, JAG2, CXCL9, NFKBIA, KIT, SOX9, SHH, ARX, STAT6, DHCR7, JUND, PLCD3, BCL6, PLCD1, YES1, CD27, ARHGEF2, TGFBR2, DUSP22, DBH, BRCA1, JUP, PPBP, TNFRSF10D, LAMA5, LCK, JAK2, NGFR, SCGB3A1, TBX19	1.36876	0.00643531		GO:0004924~oncostatin-M receptor activity	0.120773	OSMR, IL6ST, LIFR	0.0432578
hsa-miR-125a-5p	ERMP1								GO:0000122~negative regulation of transcription from RNA polymerase II promoter	MEF2A, CDX2, EFNA1, CDX4, CBX4, FOXO1, REST, FOXO3, MXI1, SHH, CITED2, GATA1, SIN3B, OLIG3, RARA, MAP2K5, CIITA, SATB1, WNT10B, RARG, MTA2, PROX2, PROX1, DDIT3, ASCL2, CD36, VEGFA, TFAP2B, SPDEF, ATF2, ARX, HOXA2, JUND, NKX3-2, BHLHE40, DNMT3B, SREBF1, MDFI, DMBX1, BMP2, NR4A2, LMCD1, SMAD3, DUSP22, NR4A3, ESX1, SREBF2, NOTCH3, CDKN1C, SALL4, PLK3, KLF4, NCOR2, CREBRF, ZBTB32, PPARA, BACH2, TBX22…	4.62963	0.00648358		GO:0005021~vascular endothelial growth factor-activated receptor activity	0.161031	NRP2, NRP1, FLT3, KDR	0.0467194
hsa-miR-125a-5p	RBAK								GO:0048841~regulation of axon extension involved in axon guidance	PLXNC1, PLXNA3, PLXNA4, PLXNA1, PLXND1	0.201288	0.00651522		GO:0004630~phospholipase D activity	0.161031	PLD3, FAM83B, HMOX1, PLD4	0.0467194
hsa-miR-125a-5p	ATL2								GO:0006493~protein O-linked glycosylation	MUC1, GCNT4, GCNT3, ST6GAL1, GALNT5, TET2, MUC6, MUC4, CFP, B3GNT8, MUC3A, B3GNT5, B3GNT4, B3GNT3, POFUT2, MUC5AC, MUC15, GALNT12, MUC5B, B4GALT5	0.805153	0.00685216		GO:0001848~complement binding	0.161031	C8A, CFB, CD46, C8G	0.0467194
hsa-miR-335-5p	TNC								GO:0045429~positive regulation of nitric oxide biosynthetic process	EGFR, ICAM1, P2RX4, IL6, PTGS2, PTK2B, KLRK1, TLR2, AGXT2, TLR4, ITGB2, JAK2, KLF4	0.523349	0.00702929		GO:0070097~delta-catenin binding	0.161031	PTPRJ, DACT1, PLEKHA7, PTPRT	0.0467194
hsa-miR-335-5p	MERTK								GO:0007269~neurotransmitter secretion	PPFIA2, SYT1, PPFIA4, STX1A, SLC38A2, SLC6A12, BZRAP1, LIN7A, SLC17A7, GLS2, SYN1, GLS, ABAT, SLC1A1, SLC22A2, CHAT, CACNA1B	0.68438	0.00708774		GO:0001948~glycoprotein binding	0.563607	PLAT, STX1A, LDLR, ITGB2, EDEM2, EDEM1, SHH, LCK, APOH, SERPINA1, HSPA5, LRRK2, RASA1, VLDLR	0.0467296
hsa-miR-335-5p	PTPRN2								GO:0030522~intracellular receptor signaling pathway	PPARA, NR1D1, NR1D2, ESRRB, SLA2, NR2F6, NR4A2, RORC, NR4A1, RORB, RORA, NR4A3	0.483092	0.00739317		GO:0005085~guanyl-nucleotide exchange factor activity	0.68438	ARHGEF4, FGD2, RALGPS2, FFAR1, RASGEF1C, DOCK6, RALGDS, SH2D3C, PLCE1, SH2D3A, TIAM1, RASGRP1, RAPGEF4, RAPGEF3, FGD6, FGD3, KALRN	0.0468431
hsa-miR-335-5p	SOX4								GO:0048010~vascular endothelial growth factor receptor signaling pathway	NRP2, FGF8, NRP1, FGF17, FGF16, FGF10, RASGEF1A, IL17RD, PDPK1, PAK3, GRIN2D, PIK3CA, NOS3, SPRED1, SHC3, RAPGEF2, FGF4, EGFR, NCF4, FGF23, JUP, EREG, VEGFA, SPTB, ERBB3, ERBB2, CTNND1, KIT, CDH5, PXN, PTK2B, RASGRP1, RASA3, FIGF, RASA1, RASA2, IL5, SPTBN5, KL, NF1, PTPRA, RICTOR, ITPR1, KDR, ITPR2, DUSP5, SPTBN2, JAK2, JAK3, CRK, DUSP6	2.05314	0.00767324		GO:0000977~RNA polymerase II regulatory region sequence-specific DNA binding	1.3285	POU6F1, MYOD1, STOX1, MEF2A, E2F7, RORA, ATF2, GLI1, ZNF660, GATA1, BARX2, NR1D1, GATA5, LYL1, BCL6, RARA, NFIL3, ETV5, FOXD3, DMBX1, SATB1, RARG, SOX13, RXRB, TBX5, ESX1, SNAI1, ATF6, SP1, NEUROD2, ZNF711, IRF2, PHF21A	0.0469323
hsa-miR-335-5p	TFF2								GO:0045669~positive regulation of osteoblast differentiation	CTHRC1, BMP2, WNT10B, IL6, IFITM1, IL6ST, CD276, CTNNBIP1, WNT7B, ACVR2B, HEY1, DLX5, JUND, ID4, FBN2, ACVR1	0.644122	0.0078209		GO:0042626~ATPase activity, coupled to transmembrane movement of substances	0.402576	ABCA8, ABCG8, ABCA7, ABCC3, ABCC11, ABCA4, ABCC8, ABCA3, ABCA5, ABCA12	0.0486295
hsa-miR-335-5p	RASA1								GO:0045471~response to ethanol	IL4, ICAM1, ST6GAL1, AVP, HMGCR, TNC, GABBR1, ADH6, ADH7, CYP2E1, ESR2, NTRK3, BAK1, EIF4EBP1, G6PD, SLC2A4, GSN, PTK2B, PTH, ABAT, CA3, RARA, CD14, CD27, CHAT	1.00644	0.00787008
hsa-miR-335-5p	ARPC5L								GO:0045216~cell-cell junction organization	F11R, PARD6B, OCLN, SMAD3, CTNND1, CRB3, CLDN12, CDH3, CLDN14, CDH5, TGFB2, JUP, ANG, XIRP2, CLDN1, MLLT4, CDH11	0.68438	0.00824368
hsa-miR-335-5p	RB1								GO:0045599~negative regulation of fat cell differentiation	IL6, WNT10B, INSIG1, SMAD3, FOXO1, TRIB3, ID4, RORA, ARNTL, WWTR1, DDIT3, AXIN1	0.483092	0.00905653
hsa-miR-335-5p	UBE2F								GO:0050679~positive regulation of epithelial cell proliferation	EGFR, STOX1, IL6, C5AR1, ERBB2, FGF10, NR4A3, SOX9, CYP7B1, SFRP1, DLX5, VEGFA, BNC1, LAMB1, MYC, MAP2K5	0.644122	0.00913905
hsa-miR-335-5p	CD69								GO:0014065~phosphatidylinositol 3-kinase signaling	IGF1R, LTK, PIK3C2A, ERBB3, PIK3C2B, ERBB2, NF1, PREX2, PIK3CA, PLEKHA1	0.402576	0.00971544
hsa-miR-335-5p	DEFB126								GO:0045087~innate immune response	MEF2A, KLRC2, DEFB106A, ADCY7, FGF17, TLR1, FGF16, ADCY6, TLR2, PGLYRP1, RASGEF1A, FGF10, FOXO1, VTN, TLR4, DEFB106B, FOXO3, FOXO4, IL17RD, CFP, NLRC4, GAB2, GRIN2D, CD46, LILRA5, MAP3K8, PIK3CA, MS4A2, PELI2, CFI, SPRED1, RAPGEF2, MATK, EGFR, BPIFA1, IL27, FGF23, SERPING1, C1QA, CD36, DEFA4, CCR2, MAPK8, SPTB, HMGB3, PANX1, ERBB3, ERBB2, DEFB123, KLRK1, UNC93B1, NFKBIA, DEFB126, ITGB2, DEFB4A, T…	5.47504	0.00992721
hsa-miR-335-5p	PPP1R3D								GO:0030968~endoplasmic reticulum unfolded protein response	HERPUD1, EXTL3, SYVN1, EDEM3, EDEM2, EDEM1, DDIT3, ATF6, HYOU1, CTH, HSP90B1, DNAJB9, TSPYL2, CUL7, GFPT1, FKBP14, CTDSP2, YOD1, HSPA5, DNAJC3, RNF121, EIF2AK3, SEC61A1	0.925926	0.0100511
hsa-miR-335-5p	ZNF609								GO:0032092~positive regulation of protein binding	CTHRC1, MFNG, BMP2, HERPUD1, TRIB3, VTN, DACT1, ARRB1, TIAM1, RAPGEF2, PLXND1, LRRK2, EIF2AK3, LFNG, TERT	0.603865	0.0101007
hsa-miR-335-5p	SYT12								GO:0009267~cellular response to starvation	INHBB, SREBF1, MYOD1, SFRP1, CADPS2, FOXA3, FADS1, PDK4, DSC2, FOXO1, PCSK9, LRRK2, SREBF2	0.523349	0.0102135
hsa-miR-335-5p	TNNI1								GO:0045444~fat cell differentiation	TMEM120A, RNASEL, BBS9, NR4A2, NR4A1, FOXO1, NR4A3, ATF2, INHBB, CCR2, TFAP2B, ERAP1, GDF10, ID4, CLIP3, EIF2AK3, KLF4	0.68438	0.0110046
hsa-miR-335-5p	IFNA21								GO:0034220~ion transmembrane transport	CLCN3, FXYD4, CLCN2, ATP1B2, GRIK4, ANO1, GLRA2, ATP10A, AQP5, ATP10D, CNGB1, TPCN1, TSC22D3, ATP2B4, GRIN2D, ANO3, TRPV4, ATP8B2, CHRNA7, CHRFAM7A, ATP6V0D2, SCNN1D, GABRQ, TRPM4, FAM26E, TRPC1, GABRA1, TRPM8, CLCA4, ASIC4, OSTM1, AQP10, ATP7A, TRDN, P2RX4, SLC17A3, GRIA1, CHRNB4, ATP6V0A1, RYR2, CLCN6, CASQ1, CALHM3, ATP8A1	1.77134	0.011302
hsa-miR-335-5p	BSN								GO:0007169~transmembrane receptor protein tyrosine kinase signaling pathway	FRK, LTK, NTF3, CD8A, ERBB3, FLT3, ERBB2, CSF1, PTPRT, KDR, IL31RA, NTRK3, GAB2, SH2D6, LCK, NTRK2, ROR2, SHC3, YES1, MATK, SHC4	0.845411	0.0114415
hsa-miR-335-5p	EREG								GO:0043524~negative regulation of neuron apoptotic process	FGF8, NRP1, SNCB, ERBB3, CPEB4, GDF5, PTK2B, HMOX1, PIK3CA, ADAM8, RASA1, C5AR1, NTF3, NR4A2, PRKCG, PARK2, NR4A3, PPARGC1A, ATP7A, LRP1, VSTM2L, NTRK2, TFAP2B, EPOR, JAK2, NGFR, CHL1	1.08696	0.0114755
hsa-miR-335-5p	SYCP2L								GO:0044341~sodium-dependent phosphate transport	SLC17A7, SLC17A3, SLC17A1, SLC17A2, SLC34A2	0.201288	0.0117322
hsa-miR-335-5p	FBP2								GO:0060993~kidney morphogenesis	GCNT4, GCNT3, VANGL2, SOX4, WWTR1	0.201288	0.0117322
hsa-miR-335-5p	IL17A								GO:0001955~blood vessel maturation	RECK, LYL1, MMP2, DDIT3, CDH5	0.201288	0.0117322
hsa-miR-335-5p	KCNH2								GO:0060346~bone trabecula formation	WNT10B, SFRP1, FBN2, MMP2, THBS3	0.201288	0.0117322
hsa-miR-335-5p	NPY								GO:1902287~semaphorin-plexin signaling pathway involved in axon guidance	PLXNC1, PLXNA3, NRP1, PLXNA4, PLXNA1, PLXND1	0.241546	0.0118551
hsa-miR-335-5p	CACNB3								GO:0035435~phosphate ion transmembrane transport	SLC17A7, SLC17A3, SLC17A1, SLC17A2, ANKH, SLC34A2	0.241546	0.0118551
hsa-miR-335-5p	CRYGC								GO:2000505~regulation of energy homeostasis	CD36, NR1D2, LEPR, FOXO1, DLL1, NR4A3	0.241546	0.0118551
hsa-miR-335-5p	USH1C								GO:0038095~Fc-epsilon receptor signaling pathway	FGF8, IGLC7, FGF17, FGF16, FOXO1, RASGEF1A, FGF10, FOXO3, FOXO4, IL17RD, FOS, PDPK1, GAB2, GRIN2D, MS4A2, PIK3CA, SPRED1, SHC3, RAPGEF2, FGF4, EGFR, FGF23, EREG, LCK, MAPK8, SPTB, ERBB3, ERBB2, TRIB3, NFKBIA, KIT, RASGRP1, RASA3, RASA1, RASA2, IL5, SPTBN5, KL, NF1, PTPRA, NR4A1, RICTOR, ITPR1, ITPR2, DUSP5, CDKN1A, PLCG2, SPTBN2, JAK2, JAK3, IKBKB, IGLC2, IGLC1, IGLC3, DUSP6	2.21417	0.0120627
hsa-miR-335-5p	PCDHGC4								GO:0030449~regulation of complement activation	C8A, CFP, CFB, CD46, VTN, CFI, C2, PROS1, C8G	0.362319	0.0123473
hsa-miR-335-5p	C8orf12								GO:0007173~epidermal growth factor receptor signaling pathway	FGF8, ADCY7, FGF17, ADCY6, FGF16, FOXO1, RASGEF1A, FGF10, FOXO3, FOXO4, IL17RD, FAM83B, PDPK1, GRIN2D, PIK3CA, SPRED1, SHC3, RAPGEF2, FGF4, EGFR, PIK3C2A, FGF23, PRKCG, PLCE1, EREG, LCK, SPTB, REPS2, ERBB3, ERBB2, TRIB3, KIT, SOX9, PXN, PTK2B, RASGRP1, RASA3, RASA1, RASA2, IL5, SPTBN5, KL, NF1, PTPRA, NR4A1, RICTOR, ITPR1, ITPR2, DUSP5, CDKN1A, SPTBN2, JAK2, JAK3, AREG, GRB7, DUSP6	2.25443	0.0129473
hsa-miR-335-5p	KLRC1								GO:0045165~cell fate commitment	BMP2, FGF8, WNT10B, PML, NEUROG1, KDR, WNT7B, WNT3, GATA5, ROR2, NEUROD4, WNT9A, KDM6B, TBX19	0.563607	0.0130696
hsa-miR-335-5p	XKRX								GO:0045893~positive regulation of transcription, DNA-templated	PPARA, CDX2, FOXA2, FGF10, RORC, FOXO1, MED24, RORB, REST, FOXO3, RORA, SHH, CITED2, GLI1, IL31RA, GATA1, FOS, DAB2, SOX18, RARA, KDM5A, MYC, CIITA, TP53, FGF23, RB1, ARNTL, ESR2, PPARGC1A, TRERF1, PROX1, HMGA1, DDIT3, CD38, BPTF, NCOA3, TFAP2B, ZNF711, ROR2, ACVR1, TFAP4, HOXA11, NDP, SOX4, TRIM16, EHF, SOX9, NPAS2, NR1D1, NR1D2, LYL1, AXIN1, IL4, KLF7, BMP2, IL6, TBX5, TAF8, HMBOX1, FZD1, SMAD3…	3.26087	0.0138611
hsa-miR-335-5p	SIX6								GO:0051209~release of sequestered calcium ion into cytosol	IBTK, CCR7, PLCG2, LCK, CCL19, RYR2, RASA3, DDIT3, TPCN1, ITPR1, ITPR2	0.442834	0.0142398
hsa-miR-335-5p	FAM99A								GO:0090630~activation of GTPase activity	CORO1C, PLEKHG4, NTRK3, RALGAPA2, CCR7, TSC1, NTF3, TIAM1, PTK2B, RASGRP1, EPHA1	0.442834	0.0142398
hsa-miR-335-5p	HMBOX1								GO:0035023~regulation of Rho protein signal transduction	ARHGEF4, FGD2, ARHGEF3, ARHGEF2, ARHGEF1, ARHGEF28, ARHGEF37, PREX2, AKAP13, DNMBP, PLEKHG4, PLEKHG3, PLEKHG1, TIAM1, SOS2, FGD6, FGD3, KALRN	0.724638	0.0145854
hsa-miR-335-5p	DAZL								GO:0042310~vasoconstriction	TRPM4, AVP, HTR1A, P2RX1, HTR7, SLC6A4, HTR1D	0.281804	0.0145914
hsa-miR-335-5p	APLP1								GO:0010460~positive regulation of heart rate	CRHR2, UTS2, TACR3, SCN3B, RYR2, SLC1A1, HRC	0.281804	0.0145914
hsa-miR-335-5p	GAGE2D								GO:0001666~response to hypoxia	PPARA, UTS2, SLC6A4, PML, EGLN1, MMP2, TGFB2, CITED2, ECE1, PTK2B, ANG, CHRNA7, CYGB, FIGF, DNMT3B, CHAT, PLAT, BMP2, NF1, CST3, NR4A2, SMAD3, ITGA2, MMP14, ITPR1, ITPR2, ASCL2, CD38, HSP90B1, PYGM, VEGFA, RYR2, ABAT, APAF1	1.36876	0.0151081
hsa-miR-335-5p	ADCY6								GO:0045671~negative regulation of osteoclast differentiation	IL4, SFRP1, MAFB, NF1, LILRB4, LRRC17, TLR4, TMEM178A	0.322061	0.0156207
hsa-miR-335-5p	EFNA1								GO:0071385~cellular response to glucocorticoid stimulus	CRHR2, MYOD1, IL17A, HEY1, FLT3, ANXA1, REST, ACVR1	0.322061	0.0156207
hsa-miR-335-5p	OR11A1								GO:0007029~endoplasmic reticulum organization	TOR1AIP2, SEC16B, ATL2, ATL1, DOPEY2, CASQ1, EIF2AK3, SEC61A1	0.322061	0.0156207
hsa-miR-335-5p	DYNC1I1								GO:0002437~inflammatory response to antigenic stimulus	RASGRP1, CCR2, IL25, HLA-DRB5, AK7, KDM6B, IL1A, IL36RN, IL37	0.362319	0.0156436
hsa-miR-335-5p	DNASE1L3								GO:0030593~neutrophil chemotaxis	C5AR1, CXCL3, ITGA1, CCL19, CXCR2, PDE4D, ITGB2, CCL15, CCL26, TGFB2, CCL24, CCL25, CCL14, CCL20, PPBP, SPP1	0.644122	0.0162512
hsa-miR-335-5p	KDM5B								GO:1902476~chloride transmembrane transport	SLC12A7, CLCN3, CLCN2, GABRA1, CLCA4, SLC12A3, GLRA2, ANO1, CLIC2, CFTR, SLC17A7, SLC1A4, SLC26A3, CLIC3, CLIC4, SLC26A7, TTYH2, PCYOX1, GABRQ, GABRP	0.805153	0.0163104
hsa-miR-335-5p	TGFBR2								GO:0034134~toll-like receptor 2 signaling pathway	IRAK2, MEF2A, TLR1, TLR2, NFKBIA, TLR4, LGALS9, ATF2, FOS, DUSP3, CD36, RPS6KA2, MAP3K8, MAPK8, PELI2, IKBKB, CD14, DUSP6	0.724638	0.0165148
hsa-miR-335-5p	MEF2A								GO:0071376~cellular response to corticotropin-releasing hormone stimulus	CRHR2, NR4A2, NR4A1, NR4A3	0.161031	0.0165991
hsa-miR-335-5p	MIR34C								GO:0060708~spongiotrophoblast differentiation	LIF, ASCL2, GJB5, HECTD1	0.161031	0.0165991
hsa-miR-335-5p	TREML3P								GO:0060707~trophoblast giant cell differentiation	LIF, MDFI, E2F7, GJB5, SNAI1, HECTD1	0.241546	0.0172876
hsa-miR-335-5p	LRRC4								GO:0043117~positive regulation of vascular permeability	FGFBP3, PDE2A, TACR2, VEGFA, TRPV4, CXCR2	0.241546	0.0172876
hsa-miR-335-5p	SLC26A3								GO:0000187~activation of MAPK activity	IRAK2, BMP2, C5AR1, NTF3, EFNA1, FPR1, ITGA1, FGF10, TLR4, KIT, PDE6H, PDE6G, PXN, NTRK3, DUSP5, PLCE1, PAK3, ARRB1, CHRNA7, LRRK2, MAP2K5, DUSP6	0.885668	0.0175578
hsa-miR-335-5p	DCST2								GO:0034599~cellular response to oxidative stress	CPEB2, NR4A2, FOXO1, HSPA1A, HSPA1B, FOXO3, PPARGC1A, GJB2, SETX, G6PD, ZC3H12A, NEFH, NGFR, LRRK2, ETV5	0.603865	0.0182683
hsa-miR-335-5p	ZNF641								GO:0032922~circadian regulation of gene expression	PPARA, PML, RORC, RORA, ARNTL, PRKG2, PPARGC1A, NPAS2, NR1D1, GFPT1, PER1, BHLHE40, NGFR, KDM5A, BHLHE41	0.603865	0.0182683
hsa-miR-335-5p	IDUA								GO:0010718~positive regulation of epithelial to mesenchymal transition	DAB2, BMP2, GCNT2, CRB2, RGCC, TGFBR2, SMAD3, WWTR1, SNAI1, TGFB2	0.402576	0.0184855
hsa-miR-335-5p	ZFAND3								GO:0043410~positive regulation of MAPK cascade	IL6, BMP2, PSAP, FLT3, FGF10, KIT, GPR37L1, KDR, LIF, IGF1R, GPR37, CDON, C1QTNF1, NTRK2, PELI2, NGFR, IGFBP4, CD27	0.724638	0.0186361
hsa-miR-335-5p	ZC3H11B								GO:1903206~negative regulation of hydrogen peroxide-induced cell death	GPR37, PSAP, EPOR, LRRK2, GPR37L1	0.201288	0.0190245
hsa-miR-335-5p	TMPRSS12								GO:0000160~phosphorelay signal transduction system	KCNH1, KCNH8, KCNH2, KCNH3, KCNH4	0.201288	0.0190245
hsa-miR-335-5p	KCNH3								GO:0000042~protein targeting to Golgi	RGPD8, RGPD2, RGPD1, RGPD4, RGPD3, RAB6A, OPTN	0.281804	0.0195911
hsa-miR-335-5p	KLRB1								GO:0001556~oocyte maturation	EREG, ANG, RPS6KA2, PTK2B, DAZL, FOXO3, PABPC1L	0.281804	0.0195911
hsa-miR-335-5p	TTC6								GO:0014070~response to organic cyclic compound	IL4, ICAM1, FGF8, GIP, LIFR, TET2, BAK1, G6PD, ACSL1, SFRP1, PTGES, ACSL3, DUSP6	0.523349	0.0198058
hsa-miR-335-5p	MMP20								GO:0007603~phototransduction, visible light	PNLIP, RP1, OPN1LW, LDLR, RBP1, OPN1MW, HSPG2, RCVRN, RPE65, OPN1SW, CNGB1, ABCA4, PDE6G, SDC3, RDH5, SAG, GNGT1, DHRS3, LRP1, LRAT, OPN1MW2	0.845411	0.0199276
hsa-miR-335-5p	ARHGAP5								GO:0035249~synaptic transmission, glutamatergic	SLC17A7, SLC1A4, CLCN3, CNIH2, P2RX1, CNIH3, PARK2, SHC3	0.322061	0.0200586
hsa-miR-335-5p	PTPRH								GO:0009887~organ morphogenesis	ABLIM1, BMP2, CDX2, NRP1, E2F5, CDX4, IL7, FHL1, FGF16, ITGA2, SIX6, PNPLA6, APLP1, GATA1, EREG, GATA5, LY6H, TREH, BHLHE41, LFNG	0.805153	0.0203467
hsa-miR-335-5p	KRTAP10-2								GO:0007588~excretion	ABCG8, SLC26A3, SLC22A18, TACR2, KIRREL, HMOX1, NPHS2, KCNK5, AQP5, NFAT5, GUCA2B	0.442834	0.0205689
hsa-miR-335-5p	SYNPO2								GO:0016525~negative regulation of angiogenesis	PTPRM, KLK3, NF1, PML, FOXO4, SPINK5, VASH1, LIF, CRHR2, LECT1, SERPINF1, CCR2, RGCC, APOH, ANGPT4	0.603865	0.0209311
hsa-miR-335-5p	GCNT2								GO:0030324~lung development	SREBF1, LIPA, TBX5, MMP14, PROX1, SHH, GLI1, WNT7B, ACVR2B, EIF4EBP1, SP1, LAMA5, CRISPLD2, DHCR7, VEGFA, HSD11B1, NOS3, LOX	0.724638	0.0209605
hsa-miR-335-5p	DEFB118								GO:0045666~positive regulation of neuron differentiation	BMP2, IL6, FOXA2, DUOXA1, GDF5, MMD, NEUROG1, ZEB1, LIN28A, SPAG9, ATOH1, CDON, CCR2, NEUROD2, BCL6, RARA, DNMT3B, ETV5	0.724638	0.0209605
hsa-miR-335-5p	NBEA								GO:0007165~signal transduction	GNA14, CGA, KLRC2, KLRC3, CRABP1, ADCY7, PPP2R5A, FGF17, TLR1, FGF16, ADCY6, TLR2, FGF11, RCVRN, PRKG2, LILRA3, GRIN2D, PDE4A, PITPNC1, CHRNA7, RARA, RAPGEF3, MAP2K5, KIF13B, EGFR, C5AR1, PTPRM, UNC5CL, PTPRT, GEM, OPTN, CD38, NPC1, THBD, CD34, CD33, PDE5A, LILRB4, ROR2, ASB2, CD226, KALRN, ERBB3, ERBB2, CYTL1, KLRK1, OPN1SW, SOX9, POMC, PXN, CD69, OR51B5, GABRQ, GABRP, NTF3, NR4A2, NR4A1, CD300C…	6.19968	0.0213451
hsa-miR-335-5p	RAB5B								GO:0045907~positive regulation of vasoconstriction	ICAM1, CD38, AVP, PTGS2, HRH2, AVPR1B, SMTNL1, NPY1R, DBH, PTAFR	0.402576	0.022395
hsa-miR-335-5p	LHX9								GO:0007275~multicellular organismal development	SLC22A16, SPATA20, PLXNA3, ZFP41, PLXNA1, CRABP1, TBX22, LTBP4, LEPR, C6ORF58, ANO1, MOV10L1, DPY19L2, SPRY4, HOOK1, HOXC6, DAB2, OLFML3, DIP2A, PLEKHB1, PBXIP1, CCSAP, PIWIL4, TP53, PIM1, MXD1, TRERF1, SPDYA, TNFRSF9, SERPINF1, TNFRSF10D, SPDEF, ROR2, WNT9A, ERC1, EMP1, GCNT2, HMGB3, CATSPERB, HOXA11, SLC2A14, EHF, PAQR8, HIC1, LIF, IGSF10, SPATA9, CCDC120, DOPEY2, DAZL, SPATA6, TMEM198, MN1, ZB…	2.85829	0.022529
hsa-miR-335-5p	ALDH2								GO:0008543~fibroblast growth factor receptor signaling pathway	FGF8, ADCY7, FGF17, FGF16, FGFRL1, ADCY6, RASGEF1A, SHOC2, FOXO1, FGF10, FOXO3, FOXO4, IL17RD, SETX, PDPK1, GRIN2D, PIK3CA, SPRED1, SHC3, RAPGEF2, FGF4, EGFR, FGF23, PRKCG, EREG, LCK, SPTB, ERBB3, ERBB2, TRIB3, KIT, RASGRP1, RASA3, RASA1, RASA2, IL5, SPTBN5, KL, NF1, PTPRA, NR4A1, RICTOR, ITPR1, ITPR2, DUSP5, CDKN1A, SPTBN2, JAK2, JAK3, DUSP6	2.01288	0.0232074
hsa-miR-335-5p	SLC46A3								GO:0043065~positive regulation of apoptotic process	FGD2, CDK19, ING4, TFAP4, PTGS2, KLRK1, SOX4, FOXO1, AKAP13, FOXO3, REST, LATS1, BAK1, NLRC4, SQSTM1, TIAM1, SOS2, RHOB, BCL6, UNC5C, FGD3, ARHGEF4, ARHGEF3, WNT10B, IL6, ARHGEF2, BMP2, RARG, BCL2A1, NF1, TP53, ESR2, NTSR1, JMY, NTRK3, RASSF6, NUPR1, SFRP1, RPS6KA2, SCIN, SPDEF, UBD, MAPK8, NGFR, CLIP3, APAF1, APBB2, BIN1, APBB1, KALRN, DUSP6	2.05314	0.0233597
hsa-miR-335-5p	USH2A								GO:0071347~cellular response to interleukin-1	ICAM1, IL6, CCL19, RORA, SOX9, CCL15, CCL26, CCL24, CCL25, IL17A, CCL14, CCL20, SFRP1, P2RY2, ZC3H12A, ADAMTS12, VLDLR	0.68438	0.0237814
hsa-miR-335-5p	CYP21A1P								GO:0006869~lipid transport	ABCA8, SPNS2, GULP1, PSAP, ABCA4, ABCA3, ABCA5, APOL2, STARD5, STARD6, ANO3, TMEM30B, GPIHBP1, PLTP, ABCA12, VLDLR	0.644122	0.0239204
hsa-miR-335-5p	WNT9A								GO:0007389~pattern specification process	MFNG, HOXB1, SHROOM3, TBX5, SOSTDC1, MDGA2, GRHL3, ZEB1, SHH	0.362319	0.0240612
hsa-miR-335-5p	PRAMEF14								GO:0006978~DNA damage response, signal transduction by p53 class mediator resulting in transcription of p21 class mediator	MUC1, RPS6KA6, ING4, TFAP4, TP53, BRCA1	0.241546	0.024143
hsa-miR-335-5p	VNN2								GO:0051693~actin filament capping	SPTBN5, GSN, SCIN, SPTBN2, VILL, SPTB	0.241546	0.024143
hsa-miR-335-5p	DMGDH								GO:0071456~cellular response to hypoxia	VASN, ICAM1, TRPC1, CPEB2, PTGS2, TP53, EGLN1, RORA, PPARGC1A, HYOU1, GNGT1, EIF4EBP1, SFRP1, SLC2A4, HMOX1, RGCC, VEGFA, TCEB2, FABP1, NDRG1, ADAM8, TERT, ANGPT4, VLDLR	0.966184	0.0243794
hsa-miR-335-5p	NGFR								GO:0038083~peptidyl-tyrosine autophosphorylation	DDR1, IGF1R, FRK, PTK2B, LCK, JAK2, JAK3, YES1, KDR, AATK, MATK	0.442834	0.0244063
hsa-miR-335-5p	UGDH								GO:0010906~regulation of glucose metabolic process	MLYCD, C1QTNF1, PDK4, RORC, RORA, PARK2, IGFBP4	0.281804	0.0256393
hsa-miR-335-5p	PLD4								GO:0006898~receptor-mediated endocytosis	SNX9, IGLC7, LDLR, HIP1R, COL3A1, ENDOU, VTN, ILDR1, ASGR1, DAB2, FOLR2, SFTPD, LOXL4, CFI, TMPRSS13, TGFBR2, LRP1B, CD5L, HYOU1, HSP90B1, CD36, LRP1, CXCL16, IGLC2, IGLC1, SCARA5, CD14, IGLC3, VLDLR	1.16747	0.025642
hsa-miR-335-5p	CCDC108								GO:0038124~toll-like receptor TLR6:TLR2 signaling pathway	IRAK2, MEF2A, TLR1, TLR2, NFKBIA, TLR4, ATF2, FOS, DUSP3, CD36, RPS6KA2, MAP3K8, MAPK8, PELI2, IKBKB, CD14, DUSP6	0.68438	0.0267001
hsa-miR-335-5p	ST6GALNAC1								GO:0038123~toll-like receptor TLR1:TLR2 signaling pathway	IRAK2, MEF2A, TLR1, TLR2, NFKBIA, TLR4, ATF2, FOS, DUSP3, CD36, RPS6KA2, MAP3K8, MAPK8, PELI2, IKBKB, CD14, DUSP6	0.68438	0.0267001
hsa-miR-335-5p	SEC14L4								GO:0007399~nervous system development	FUT9, SCN3A, SCN3B, NDP, FGF17, PCDHB15, FGF11, L1CAM, APLP1, GNG8, FOS, TRIM3, BARX2, SCRG1, LY6H, GBX2, DLG3, DLG2, NTF3, MAFB, CPNE6, DPYSL5, MBD5, NEUROG1, INSC, MARK4, GJB1, CSGALNACT1, PSPN, MYT1L, CHRM3, CHRM2, NAB2, DLX5, LSAMP, ST8SIA4, DYRK1A, VEGFA, TMOD2, NEUROD2, MPPED2, EFNA5, APAF1, TMEM41B, VLDLR, KALRN	1.85185	0.0267481
hsa-miR-335-5p	KIAA1033								GO:0051091~positive regulation of sequence-specific DNA binding transcription factor activity	IL4, IL6, WNT10B, IL5, NDP, CYTL1, FZD1, NEUROG1, KIT, ESR2, TRIM22, PPARGC1A, ATF2, JMY, JUP, TRIM8, RGCC, NEUROD2, LRP6, JAK2, LRP5	0.845411	0.0269696
hsa-miR-335-5p	CCL15								GO:0033089~positive regulation of T cell differentiation in thymus	EGR3, RASGRP1, ADAM8, TESPA1, SHH	0.201288	0.0285805
hsa-miR-335-5p	INHBE								GO:0060174~limb bud formation	WNT3, SOX4, FGF10, SOX9, SHH	0.201288	0.0285805
hsa-miR-335-5p	RXRB								GO:0045766~positive regulation of angiogenesis	SASH1, UTS2, C5AR1, TGFBR2, CXCR2, ITGB2, EPHA1, BRCA1, KDR, CCL24, PTK2B, CD34, HMOX1, VEGFA, RHOB, ERAP1, ZC3H12A, CHRNA7, NOS3, RAPGEF3, IL1A, ANGPT4	0.885668	0.0286887
hsa-miR-335-5p	SYVN1								GO:0032496~response to lipopolysaccharide	PTGS2, CXCL3, CXCL2, CXCL9, FGF10, TLR4, TRIB1, GCH1, FOS, PTGES, REN, JUND, LBP, LOXL1, CD27, C5AR1, GJB6, LGALS9, FOXP1, TNFRSF9, CCR7, THBD, IL18BP, PPBP, TNFRSF10D, CCR2, PLCG2, SLPI, JAK2, NGFR, IKBKB, PROS1, ABCC8	1.3285	0.0287138
hsa-miR-335-5p	CYGB								GO:0002548~monocyte chemotaxis	CCL24, CCL25, IL6, CCL14, FOLR2, CCL20, ANXA1, CCL19, MYO9B, CCL15, CCL26	0.442834	0.0287327
hsa-miR-335-5p	ORAI3								GO:0008544~epidermis development	KLK7, SATB1, PPARA, NTF3, UGCG, SPRR2G, GJB5, GRHL3, KRT32, IGF1R, CST6, KRT5, CASP14, POU2F3, BNC1, SPRR3, CALML5, EMP1	0.724638	0.0292665
hsa-miR-335-5p	KRT72								GO:0031069~hair follicle morphogenesis	ATP7A, FOXQ1, SOSTDC1, FGF10, NGFR, SNAI1, KRT71, SHH, TGFB2	0.362319	0.0292779
hsa-miR-335-5p	FAM110C								GO:0032755~positive regulation of interleukin-6 production	CRHR2, ARHGEF2, IL6, ZBTB20, CD36, CCR2, TLR2, TLR4, IL33, LBP, TNFSF9, FIGF	0.483092	0.0298967
hsa-miR-335-5p	PIP5KL1								GO:0071636~positive regulation of transforming growth factor beta production	PTGS2, CD34, CD46, LGALS9	0.161031	0.0300954
hsa-miR-335-5p	SVIL								GO:0046321~positive regulation of fatty acid oxidation	PPARA, MLYCD, NR4A3, PPARGC1A	0.161031	0.0300954
hsa-miR-335-5p	KIAA1551								GO:0021884~forebrain neuron development	FGF8, SOX1, GBX2, RAPGEF2	0.161031	0.0300954
hsa-miR-335-5p	RIPPLY2								GO:0002315~marginal zone B cell differentiation	MFNG, PTK2B, DLL1, LFNG	0.161031	0.0300954
hsa-miR-335-5p	GNMT								GO:0007338~single fertilization	ACR, SLC22A16, OVGP1, CATSPERB, HOXA11, MFGE8, HOXD10, BPY2B, CD9, DNALI1, ADAM2, CD46, BPY2C, BPY2, ADAM21, KDM5B	0.644122	0.0303605
hsa-miR-335-5p	ARHGAP12								GO:0071356~cellular response to tumor necrosis factor	ICAM1, IL6, ARHGEF2, CCL19, RORA, CCL15, PPARGC1A, DCSTAMP, BRCA1, CCL26, CCL24, CCL25, CCL14, IL18BP, CCL20, SFRP1, NTRK2, ZC3H12A, ADAMTS12, IKBKB	0.805153	0.030676
hsa-miR-335-5p	KDM4C								GO:0090023~positive regulation of neutrophil chemotaxis	CCR7, C5AR1, CXCL3, CXCL2, CCL19, CXCR2, LBP, DAPK2	0.322061	0.0314156
hsa-miR-335-5p	KAAG1								GO:0006694~steroid biosynthetic process	HSD3B2, ACBD3, CYP21A2, CYP51A1, LSS, TRERF1, CYP19A1, FDFT1	0.322061	0.0314156
hsa-miR-335-5p	USP29								GO:0002407~dendritic cell chemotaxis	TRPM4, CCR7, CCR2, CXCR1, CCL19, CXCR2	0.241546	0.0325278
hsa-miR-335-5p	SERPINA3								GO:0002042~cell migration involved in sprouting angiogenesis	EGR3, NRP1, VEGFA, NR4A1, EPHB4, KDR	0.241546	0.0325278
hsa-miR-335-5p	OR2J3								GO:0045332~phospholipid translocation	ATP10B, ATP9A, ATP10A, ATP8B2, ATP10D, ABCA4, ATP8A1	0.281804	0.0328105
hsa-miR-335-5p	GC								GO:0035338~long-chain fatty-acyl-CoA biosynthetic process	ACSL1, ACOT8, SCD, ACACA, SLC25A1, ELOVL6, ACOT6, ACSL3, ACSF2, ACOT4, ACSL5	0.442834	0.0335761
hsa-miR-335-5p	PPP1R17								GO:0021987~cerebral cortex development	SLC38A2, COL3A1, NF1, TACC2, ATOH1, LRP1, NPY, TSC1, CDON, NTRK2, MCPH1, LRP6, NEFH, VLDLR	0.563607	0.0348669
hsa-miR-335-5p	NNT								GO:0001934~positive regulation of protein phosphorylation	EGFR, RARRES2, BMP2, TNIK, ERBB2, FZD1, SOX9, BRAT1, KDR, NTRK3, DAB2, RSPO1, CCND2, ARRB1, SQSTM1, RASGRP1, NTRK2, VEGFA, PELI2, EFNA5, CLIP3, SEMA4D, LRRK2, FIZ1, AXIN1	1.00644	0.0358619
hsa-miR-335-5p	RASL10A								GO:0007596~blood coagulation	GNA14, IFNA21, ATP1B2, C6ORF25, SLC7A9, L1CAM, PRKG2, MMRN1, SHH, TGFB2, GP9, GATA1, PDPK1, ATP2B4, GATA5, CEACAM8, GUCY1A2, RHOB, PIK3CA, SERPINA1, NOS3, RAPGEF4, ESAM, RAPGEF3, DOCK11, ANGPT4, F11R, F10, TP53, SERPING1, PRKCG, THBD, CD36, PPBP, ARRB1, LYST, PDE5A, VEGFA, LCK, TFPI, PROS1, GLG1, TF, ITGA10, ITGB2, F13B, CD9, DAGLA, CD177, RASGRP1, SCG3, SH2B3, HSPA5, YES1, FIGF, SELPLG, PLAT, MA…	3.09984	0.0364033
hsa-miR-335-5p	CACNG1								GO:0007204~positive regulation of cytosolic calcium ion concentration	AVP, UTS2, C5AR1, CYSLTR1, CXCR2, TAC4, CCR9, CD38, CCR7, PLCE1, CD36, GCK, CCR4, PTK2B, P2RY2, C1QTNF1, CCR2, HRH4, AVPR1B, LRP6, TRPV4, EPOR, JAK2, JAK3	0.966184	0.0374871
hsa-miR-335-5p	CD24P4								GO:0018107~peptidyl-threonine phosphorylation	TAF1, PDPK1, HIPK3, DYRK1A, MYO3B, TGFBR2, LMTK2, MAPK8, LRRK2, ACVR1	0.402576	0.0376045
hsa-miR-335-5p	ECE1								GO:0048754~branching morphogenesis of an epithelial tube	CLIC4, VEGFA, RASIP1, FGF10, MMP14, PXN, SHH, KDR	0.322061	0.0384408
hsa-miR-335-5p	SEC24D								GO:0070301~cellular response to hydrogen peroxide	IL6, ANXA1, CST3, FOXO1, SETX, STAT6, IL18BP, RHOB, MAPK8, FABP1, KDM6B, KLF4, HDAC6, PLEKHA1	0.563607	0.0393623
hsa-miR-335-5p	TMEM154								GO:0019233~sensory perception of pain	GIP, SCN3A, PTGS2, SCN3B, NPY1R, KCNK4, CRHR2, P2RX4, IAPP, P2RY2, NIPSNAP1, SCN9A, NGFR, DLG2	0.563607	0.0393623
hsa-miR-335-5p	CYTL1								GO:0030850~prostate gland development	ANXA1, RARA, ESR2, SOX9, SHH	0.201288	0.0405066
hsa-miR-335-5p	ACOT8								GO:0050927~positive regulation of positive chemotaxis	NTRK3, VEGFA, SMAD3, ITGA2, KDR	0.201288	0.0405066
hsa-miR-335-5p	ABCC11								GO:0045717~negative regulation of fatty acid biosynthetic process	INSIG2, INSIG1, APOC1, TRIB3, BRCA1	0.201288	0.0405066
hsa-miR-335-5p	POU6F2								GO:0042535~positive regulation of tumor necrosis factor biosynthetic process	CCR2, TLR1, TLR2, TLR4, LBP	0.201288	0.0405066
hsa-miR-335-5p	SOBP								GO:0042592~homeostatic process	SLITRK1, WNT7B, ANG, TRERF1, IL31RA	0.201288	0.0405066
hsa-miR-335-5p	HIST1H4I								GO:0071542~dopaminergic neuron differentiation	FGF8, FOXA2, RSPO2, VEGFA, LRP6, NR4A2, SHH	0.281804	0.0411641
hsa-miR-335-5p	ARHGEF3								GO:0016125~sterol metabolic process	CYP7B1, CYP39A1, LIPA, CYP21A2, CYP51A1, CYP7A1, CYP19A1	0.281804	0.0411641
hsa-miR-335-5p	ASIP								GO:0048545~response to steroid hormone	ACR, PAQR6, IDH1, PAQR8, LOX, SPP1	0.241546	0.0425168
hsa-miR-335-5p	JAG2								GO:0061028~establishment of endothelial barrier	ICAM1, PDE2A, SOX18, PDE4D, RAPGEF3, RAPGEF2	0.241546	0.0425168
hsa-miR-335-5p	PRSS53								GO:0035082~axoneme assembly	RP1, RSPH4A, RP1L1, AK7, TTLL1, RSPH9	0.241546	0.0425168
hsa-miR-335-5p	SEMA3B								GO:0071727~cellular response to triacyl bacterial lipopeptide	TLR1, TLR2, CD14	0.120773	0.0439787
hsa-miR-335-5p	ARRB1								GO:0006740~NADPH regeneration	G6PD, NNT, IDH1	0.120773	0.0439787
hsa-miR-335-5p	PDE4A								GO:0070384~Harderian gland development	RARG, FGF10, SOX9	0.120773	0.0439787
hsa-miR-335-5p	PPP3R2								GO:0070434~positive regulation of nucleotide-binding oligomerization domain containing 2 signaling pathway	TLR4, HSPA1A, HSPA1B	0.120773	0.0439787
hsa-miR-335-5p	ARHGEF28								GO:0036498~IRE1-mediated unfolded protein response	HYOU1, EXTL3, DNAJB9, TSPYL2, SYVN1, CUL7, GFPT1, FKBP14, CTDSP2, HSPA5, DNAJC3, EDEM1, SEC61A1	0.523349	0.0448886
hsa-miR-335-5p	NOL4								GO:0030178~negative regulation of Wnt signaling pathway	CTNNBIP1, MDFI, RNF43, GRB10, DACT1, LRP1, SFRP1, WIF1, AXIN1, HIC1, DKK4	0.442834	0.0449134
hsa-miR-335-5p	SOX5								GO:0010595~positive regulation of endothelial cell migration	NRP2, SASH1, NRP1, PTK2B, VEGFA, RHOB, ZC3H12A, PROX1, FOXP1, KDR, ANGPT4	0.442834	0.0449134
hsa-miR-335-5p	SERPINA1								GO:0035987~endodermal cell differentiation	ITGB5, COL6A1, ITGB2, VTN, MMP14, LAMB1, COL11A1, MMP2	0.322061	0.0464198
hsa-miR-335-5p	EGLN1								GO:0001707~mesoderm formation	WNT3, MACF1, CRB2, SMAD3, POFUT2, NR4A3, SNAI1, ACVR1	0.322061	0.0464198
hsa-miR-335-5p	SH2D3A								GO:0046777~protein autophosphorylation	ERBB2, MKNK2, KIT, EPHB4, UHMK1, IGF1R, PDPK1, PTK2B, LMTK2, EGFR, TAF1, TNIK, FLT3, MYO3B, PIM1, SMG1, PRKCG, DAPK2, EPHA1, KDR, NTRK3, DDR1, EPHA4, ULK1, ULK2, DYRK1A, NTRK2, JAK2, LRRK2, EIF2AK3	1.20773	0.0468683
hsa-miR-335-5p	CD14								GO:0035725~sodium ion transmembrane transport	SLC9A7, SCN1B, SCN3A, SCN3B, SLC12A3, ASIC4, PKD2L1, SLC34A2, SLC17A7, SLC17A3, SLC17A1, SLC17A2, SCN9A, SLC13A4, SCNN1D, SCN4A	0.644122	0.0469059
hsa-miR-335-5p	ESAM								GO:0043031~negative regulation of macrophage activation	IL4, TFF2, ZC3H12A, IL31RA	0.161031	0.0477804
hsa-miR-335-5p	PLEKHG1								GO:2000188~regulation of cholesterol homeostasis	NR1D1, LDLR, RORA, SREBF2	0.161031	0.0477804
hsa-miR-335-5p	SCN1B								GO:0070417~cellular response to cold	NFKBIA, FOXO1, DNAJC3, EIF2AK3	0.161031	0.0477804
hsa-miR-335-5p	FAM84B								GO:0010656~negative regulation of muscle cell apoptotic process	PTK2B, HMOX1, LIFR, ZC3H12A	0.161031	0.0477804
hsa-miR-335-5p	FBXL8								GO:0060740~prostate gland epithelium morphogenesis	CYP7B1, IGF1R, RARG, TNC	0.161031	0.0477804
hsa-miR-335-5p	ULK2								GO:0006817~phosphate ion transport	SLC17A7, SLC17A3, SLC17A1, SLC34A2	0.161031	0.0477804
hsa-miR-335-5p	CCNG2								GO:0048251~elastic fiber assembly	ATP7A, FBLN5, THSD4, LOX	0.161031	0.0477804
hsa-miR-335-5p	ZNF654								GO:0051694~pointed-end actin filament capping	TMOD2, TMOD4, LMOD1, LMOD3	0.161031	0.0477804
hsa-miR-335-5p	ABTB2								GO:0034109~homotypic cell-cell adhesion	L1CAM, CEACAM5, PTPRU, MEGF11	0.161031	0.0477804
hsa-miR-335-5p	LRP1B								GO:0010951~negative regulation of endopeptidase activity	WFIKKN1, VTN, CRB2, ITIH1, SERPINA3, SERPINB10, SERPINA1, CST3, CST2, CST1, SERPING1, LCN1, SERPINB9, CST6, SERPINF1, CPAMD8, SERPINB5, CST4, TFPI, SLPI, SERPINB1, SERPIND1, PROS1, CST9L, WFDC3	1.00644	0.0488143
hsa-miR-335-5p	C7orf31								GO:0042742~defense response to bacterium	DEFB104B, IGLC7, DEFB106A, DEFB104A, DEFB123, DEFB126, TLR4, DEFB106B, TRDC, DEFB4A, HTN3, CFP, NLRC4, CCL20, DEFB118, SFTPD, DEFB132, NLRP1, PPBP, LYST, CCR2, IGLC2, IGLC1, MUC5B, IGLC3	1.00644	0.0488143
hsa-miR-335-5p	POU2F3								GO:0048662~negative regulation of smooth muscle cell proliferation	CTNNBIP1, VIP, ANG, HMOX1, ESR2, NPR3, PPARGC1A, KLF4, TRIB1	0.362319	0.0494347
hsa-miR-335-5p	PARK2
hsa-miR-335-5p	VAT1
hsa-miR-335-5p	EDDM3B
hsa-miR-335-5p	SLFN5
hsa-miR-335-5p	TRAV22
hsa-miR-335-5p	TSPYL2
hsa-miR-335-5p	UBE4B
hsa-miR-335-5p	NUCB1
hsa-miR-335-5p	IL17RD
hsa-miR-335-5p	FCRL4
hsa-miR-335-5p	TBATA
hsa-miR-335-5p	CASP14
hsa-miR-335-5p	CHRNA7
hsa-miR-335-5p	PNPLA3
hsa-miR-335-5p	ODF3L1
hsa-miR-335-5p	ADAM21
hsa-miR-335-5p	PARD6B
hsa-miR-335-5p	WNT7B
hsa-miR-335-5p	LINC00313
hsa-miR-335-5p	ATP10A
hsa-miR-335-5p	DNMBP
hsa-miR-335-5p	F10
hsa-miR-335-5p	ENTPD4
hsa-miR-335-5p	MEGF11
hsa-miR-335-5p	ATP10D
hsa-miR-335-5p	APOBEC4
hsa-miR-335-5p	C20orf194
hsa-miR-335-5p	TMEM130
hsa-miR-335-5p	GDPD1
hsa-miR-335-5p	KRT19
hsa-miR-335-5p	PFKFB4
hsa-miR-335-5p	HSPA1B
hsa-miR-335-5p	CRISPLD2
hsa-miR-335-5p	ROR2
hsa-miR-335-5p	ZCCHC24
hsa-miR-335-5p	SPP1
hsa-miR-335-5p	RNF214
hsa-miR-335-5p	CDRT4
hsa-miR-335-5p	ZNF821
hsa-miR-335-5p	FABP6
hsa-miR-335-5p	SLC12A7
hsa-miR-335-5p	CDR1
hsa-miR-335-5p	MBD5
hsa-miR-335-5p	HRH2
hsa-miR-335-5p	RHOB
hsa-miR-335-5p	MAPK4
hsa-miR-335-5p	ALDOC
hsa-miR-335-5p	SLC37A1
hsa-miR-335-5p	ACOT4
hsa-miR-335-5p	KLF4
hsa-miR-335-5p	TIAF1
hsa-miR-335-5p	SOX13
hsa-miR-335-5p	SYNGR3
hsa-miR-335-5p	JUP
hsa-miR-335-5p	CFP
hsa-miR-335-5p	OTUB2
hsa-miR-335-5p	PER1
hsa-miR-335-5p	GALNT12
hsa-miR-335-5p	TMEM155
hsa-miR-335-5p	JMY
hsa-miR-335-5p	ERO1LB
hsa-miR-335-5p	LYPD4
hsa-miR-335-5p	SETX
hsa-miR-335-5p	C20orf141
hsa-miR-335-5p	GALNT5
hsa-miR-335-5p	RAB3C
hsa-miR-335-5p	GOLGA6L9
hsa-miR-335-5p	BAZ2B
hsa-miR-335-5p	SORBS2
hsa-miR-335-5p	CYP21A2
hsa-miR-335-5p	NEFM
hsa-miR-335-5p	HYOU1
hsa-miR-335-5p	GAGE12B
hsa-miR-335-5p	LHX6
hsa-miR-335-5p	CC2D2B
hsa-miR-335-5p	PCDHGA8
hsa-miR-335-5p	SERINC2
hsa-miR-335-5p	EPHA4
hsa-miR-335-5p	C11orf52
hsa-miR-335-5p	RRBP1
hsa-miR-335-5p	VEGFA
hsa-miR-335-5p	SCRG1
hsa-miR-335-5p	TUBGCP6
hsa-miR-335-5p	CDH20
hsa-miR-335-5p	RAB4B
hsa-miR-335-5p	SYT14
hsa-miR-335-5p	HTR7
hsa-miR-335-5p	APBB2
hsa-miR-335-5p	IL25
hsa-miR-335-5p	DUSP16
hsa-miR-335-5p	DNAAF2
hsa-miR-335-5p	PRAMEF17
hsa-miR-335-5p	DNASE2B
hsa-miR-335-5p	SNED1
hsa-miR-335-5p	TUSC5
hsa-miR-335-5p	MEIS3
hsa-miR-335-5p	DDIT3
hsa-miR-335-5p	CD8A
hsa-miR-335-5p	CHD6
hsa-miR-335-5p	ZNF771
hsa-miR-335-5p	LATS1
hsa-miR-335-5p	FN3K
hsa-miR-335-5p	FOXO1
hsa-miR-335-5p	FAM160A2
hsa-miR-335-5p	SALL4
hsa-miR-335-5p	CAPN11
hsa-miR-335-5p	BRAT1
hsa-miR-335-5p	LTC4S
hsa-miR-335-5p	DAAM1
hsa-miR-335-5p	LPAL2
hsa-miR-335-5p	FGF16
hsa-miR-335-5p	KCNC1
hsa-miR-335-5p	RNF213
hsa-miR-335-5p	CXCL9
hsa-miR-335-5p	TMPRSS13
hsa-miR-335-5p	ABCA3
hsa-miR-335-5p	BBX
hsa-miR-335-5p	OR8G7P
hsa-miR-335-5p	IL6
hsa-miR-335-5p	TRIB1
hsa-miR-335-5p	VIP
hsa-miR-335-5p	PIGN
hsa-miR-335-5p	CPNE5
hsa-miR-335-5p	FPGT-TNNI3K
hsa-miR-335-5p	PNRC1
hsa-miR-335-5p	C12orf56
hsa-miR-335-5p	CABP1
hsa-miR-335-5p	KIF17
hsa-miR-335-5p	ZFP57
hsa-miR-335-5p	DAPK2
hsa-miR-335-5p	HSPA1L
hsa-miR-335-5p	IL37
hsa-miR-335-5p	LINC00324
hsa-miR-335-5p	YPEL5
hsa-miR-335-5p	LRRC41
hsa-miR-335-5p	C21orf62
hsa-miR-335-5p	ITPR2
hsa-miR-335-5p	NECAB1
hsa-miR-335-5p	DYRK1B
hsa-miR-335-5p	MMP14
hsa-miR-335-5p	ACSM1
hsa-miR-335-5p	ITGB2
hsa-miR-335-5p	SIGLEC5
hsa-miR-335-5p	PSORS1C1
hsa-miR-335-5p	MAFB
hsa-miR-335-5p	GREB1
hsa-miR-335-5p	GLS2
hsa-miR-335-5p	KDR
hsa-miR-335-5p	CSF1
hsa-miR-335-5p	HECTD4
hsa-miR-335-5p	TET2
hsa-miR-335-5p	DHCR7
hsa-miR-335-5p	PCDHB10
hsa-miR-335-5p	GFAP
hsa-miR-335-5p	OR8D2
hsa-miR-335-5p	ESRP1
hsa-miR-335-5p	ARHGEF4
hsa-miR-335-5p	SLC25A41
hsa-miR-335-5p	ZKSCAN2
hsa-miR-335-5p	ANGPT4
hsa-miR-335-5p	GABRP
hsa-miR-335-5p	GRB7
hsa-miR-335-5p	PHYHIP
hsa-miR-335-5p	MGAT4A
hsa-miR-335-5p	PHF21A
hsa-miR-335-5p	OSMR
hsa-miR-335-5p	GULP1
hsa-miR-335-5p	PCYOX1
hsa-miR-335-5p	GPR50
hsa-miR-335-5p	SASH1
hsa-miR-335-5p	MANBA
hsa-miR-335-5p	HIST1H4L
hsa-miR-335-5p	BFSP2
hsa-miR-335-5p	SOX1
hsa-miR-335-5p	RASGEF1A
hsa-miR-335-5p	CLIC3
hsa-miR-335-5p	GBX2
hsa-miR-335-5p	LEPR
hsa-miR-335-5p	GRIK1-AS1
hsa-miR-335-5p	TNFSF9
hsa-miR-335-5p	TRAV23DV6
hsa-miR-335-5p	FGF23
hsa-miR-335-5p	CXorf58
hsa-miR-335-5p	MKNK2
hsa-miR-335-5p	STAT6
hsa-miR-335-5p	SIGIRR
hsa-miR-335-5p	MFGE8
hsa-miR-335-5p	SERPINB10
hsa-miR-335-5p	ST14
hsa-miR-335-5p	KIF27
hsa-miR-335-5p	TRRAP
hsa-miR-335-5p	TEKT3
hsa-miR-335-5p	ZNF461
hsa-miR-335-5p	SDCCAG8
hsa-miR-335-5p	PCDHGC5
hsa-miR-335-5p	FAM71F2
hsa-miR-335-5p	ARX
hsa-miR-335-5p	AGPAT3
hsa-miR-335-5p	KLHL24
hsa-miR-335-5p	DYRK1A
hsa-miR-335-5p	CTDP1
hsa-miR-335-5p	FTSJD2
hsa-miR-335-5p	MLC1
hsa-miR-335-5p	CYP19A1
hsa-miR-335-5p	MAN1A1
hsa-miR-335-5p	TBX15
hsa-miR-335-5p	PELP1
hsa-miR-335-5p	SUSD3
hsa-miR-335-5p	RSPO3
hsa-miR-335-5p	NIPSNAP1
hsa-miR-335-5p	RARRES2
hsa-miR-335-5p	PTAFR
hsa-miR-335-5p	THBD
hsa-miR-335-5p	SLC30A2
hsa-miR-335-5p	HOXA2
hsa-miR-335-5p	LINC00487
hsa-miR-335-5p	TNFRSF9
hsa-miR-335-5p	HEY1
hsa-miR-335-5p	KIRREL
hsa-miR-335-5p	IL1A
hsa-miR-335-5p	DEFB104A
hsa-miR-335-5p	IGDCC4
hsa-miR-335-5p	SH3D21
hsa-miR-335-5p	PDZD8
hsa-miR-335-5p	C8G
hsa-miR-335-5p	TACSTD2
hsa-miR-335-5p	ASB11
hsa-miR-335-5p	SCIMP
hsa-miR-335-5p	MUC15
hsa-miR-335-5p	SHH
hsa-miR-335-5p	PTH2
hsa-miR-335-5p	SLC2A12
hsa-miR-335-5p	EXD3
hsa-miR-335-5p	OPN1MW2
hsa-miR-335-5p	IGLV1-47
hsa-miR-335-5p	ZNF518A
hsa-miR-335-5p	HSPB3
hsa-miR-335-5p	IRX2
hsa-miR-335-5p	LRRK2
hsa-miR-335-5p	HOXA11
hsa-miR-335-5p	RAB11FIP1
hsa-miR-335-5p	MAML2
hsa-miR-335-5p	NPAS1
hsa-miR-335-5p	XRRA1
hsa-miR-335-5p	CLCN2
hsa-miR-335-5p	FNDC9
hsa-miR-335-5p	TANC2
hsa-miR-335-5p	PTPRT
hsa-miR-335-5p	ULK1
hsa-miR-335-5p	ACACA
hsa-miR-335-5p	DUSP5
hsa-miR-335-5p	G2E3
hsa-miR-335-5p	SPRR3
hsa-miR-335-5p	TOX2
hsa-miR-335-5p	GRIK4
hsa-miR-335-5p	FGD2
hsa-miR-335-5p	SH2D6
hsa-miR-335-5p	LTBP1
hsa-miR-335-5p	NEUROD4
hsa-miR-335-5p	RNF121
hsa-miR-335-5p	IL22
hsa-miR-335-5p	C4orf45
hsa-miR-335-5p	MAMLD1
hsa-miR-335-5p	PLAC8L1
hsa-miR-335-5p	TEAD2
hsa-miR-335-5p	PLD3
hsa-miR-335-5p	TAZ
hsa-miR-335-5p	MYPN
hsa-miR-335-5p	MAP3K8
hsa-miR-335-5p	CNGB1
hsa-miR-335-5p	ABCA12
hsa-miR-335-5p	DISP1
hsa-miR-335-5p	ELOVL6
hsa-miR-335-5p	FAM151A
hsa-miR-335-5p	ZNF579
hsa-miR-335-5p	DHH
hsa-miR-335-5p	FAM131C
hsa-miR-335-5p	RSPH4A
hsa-miR-335-5p	SLC6A12
hsa-miR-335-5p	XKR6
hsa-miR-335-5p	FLG2
hsa-miR-335-5p	MLXIP
hsa-miR-335-5p	NEIL1
hsa-miR-335-5p	ING4
hsa-miR-335-5p	SMG7
hsa-miR-335-5p	FREM1
hsa-miR-335-5p	FOXA2
hsa-miR-335-5p	ATG16L2
hsa-miR-335-5p	LDLR
hsa-miR-335-5p	COPA
hsa-miR-335-5p	SESN3
hsa-miR-335-5p	SLC29A3
hsa-miR-335-5p	TMEM25
hsa-miR-335-5p	C6orf223
hsa-miR-335-5p	GLTPD2
hsa-miR-335-5p	PLK3
hsa-miR-335-5p	VMO1
hsa-miR-335-5p	ZBTB1
hsa-miR-335-5p	IGLV1-36
hsa-miR-335-5p	C10orf118
hsa-miR-335-5p	DHRS3
hsa-miR-335-5p	ZBED2
hsa-miR-335-5p	PRAMEF10
hsa-miR-335-5p	ADGB
hsa-miR-335-5p	HMGCS1
hsa-miR-335-5p	ANTXR2
hsa-miR-335-5p	FAM47C
hsa-miR-335-5p	OPN1SW
hsa-miR-335-5p	ZFP41
hsa-miR-335-5p	HOXC6
hsa-miR-335-5p	MMRN1
hsa-miR-335-5p	SAG
hsa-miR-335-5p	RUFY2
hsa-miR-335-5p	WIF1
hsa-miR-335-5p	CBLN4
hsa-miR-335-5p	FAM214A
hsa-miR-335-5p	TAF8
hsa-miR-335-5p	MPPED2
hsa-miR-335-5p	RASSF8
hsa-miR-335-5p	WDR59
hsa-miR-335-5p	AHNAK
hsa-miR-335-5p	RNASE4
hsa-miR-335-5p	GPR82
hsa-miR-335-5p	TFE3
hsa-miR-335-5p	SFRP1
hsa-miR-335-5p	SLC34A2
hsa-miR-335-5p	PPM1H
hsa-miR-335-5p	TRIM2
hsa-miR-335-5p	ATP2B4
hsa-miR-335-5p	FAM63B
hsa-miR-335-5p	SH3BP1
hsa-miR-335-5p	MCMDC2
hsa-miR-335-5p	TRDN
hsa-miR-335-5p	C6orf25
hsa-miR-335-5p	IL6ST
hsa-miR-335-5p	DLG2
hsa-miR-335-5p	LEPREL2
hsa-miR-335-5p	JHDM1D
hsa-miR-335-5p	PLEKHA1
hsa-miR-335-5p	PLLP
hsa-miR-335-5p	KLRK1
hsa-miR-335-5p	FAM102A
hsa-miR-335-5p	LIN7A
hsa-miR-335-5p	GSDMB
hsa-miR-335-5p	MFSD6L
hsa-miR-335-5p	CDK20
hsa-miR-335-5p	NLRC4
hsa-miR-335-5p	EGFLAM
hsa-miR-335-5p	TRBV7-3
hsa-miR-335-5p	GP9
hsa-miR-335-5p	ZNF660
hsa-miR-335-5p	CA14
hsa-miR-335-5p	C7orf69
hsa-miR-335-5p	OR1C1
hsa-miR-335-5p	PDE5A
hsa-miR-335-5p	ZER1
hsa-miR-335-5p	PRAMEF2
hsa-miR-335-5p	CPNE6
hsa-miR-335-5p	KIAA1324L
hsa-miR-335-5p	TMEM8A
hsa-miR-335-5p	KCNJ9
hsa-miR-335-5p	CEACAM3
hsa-miR-335-5p	GAB2
hsa-miR-335-5p	UBN1
hsa-miR-335-5p	FOXO3
hsa-miR-335-5p	IRF2
hsa-miR-335-5p	STOX1
hsa-miR-335-5p	HDAC6
hsa-miR-335-5p	DDR1
hsa-miR-335-5p	ABLIM1
hsa-miR-335-5p	ACOT6
hsa-miR-335-5p	C6orf201
hsa-miR-335-5p	ZNF251
hsa-miR-335-5p	PRAMEF16
hsa-miR-335-5p	TULP4
hsa-miR-335-5p	FGF8
hsa-miR-335-5p	ACSL1
hsa-miR-335-5p	RSPO4
hsa-miR-335-5p	TACR3
hsa-miR-335-5p	HSD17B7P2
hsa-miR-335-5p	CEL
hsa-miR-335-5p	BCL2A1
hsa-miR-335-5p	OR2J1
hsa-miR-335-5p	ANXA11
hsa-miR-335-5p	NDST3
hsa-miR-335-5p	KLK3
hsa-miR-335-5p	USP44
hsa-miR-335-5p	SEMA4D
hsa-miR-335-5p	PYGM
hsa-miR-335-5p	PTPLAD2
hsa-miR-335-5p	CEACAM21
hsa-miR-335-5p	SERPINF1
hsa-miR-335-5p	COG3
hsa-miR-335-5p	TP53AIP1
hsa-miR-335-5p	SLC27A6
hsa-miR-335-5p	SWT1
hsa-miR-335-5p	UHMK1
hsa-miR-335-5p	FOLR2
hsa-miR-335-5p	TGIF2LY
hsa-miR-335-5p	CHST8
hsa-miR-335-5p	CPT1B
hsa-miR-335-5p	IRAK2
hsa-miR-335-5p	ATP8B2
hsa-miR-335-5p	CD79A
hsa-miR-335-5p	IYD
hsa-miR-335-5p	IL27
hsa-miR-335-5p	DPY19L2
hsa-miR-335-5p	SYT5
hsa-miR-335-5p	LGALS9
hsa-miR-335-5p	EMX2
hsa-miR-335-5p	DOCK9
hsa-miR-335-5p	APOL2
hsa-miR-335-5p	KCNK4
hsa-miR-335-5p	GOLGB1
hsa-miR-335-5p	RARG
hsa-miR-335-5p	SKAP2
hsa-miR-335-5p	PCMTD1
hsa-miR-335-5p	CDKN1A
hsa-miR-335-5p	ZNF334
hsa-miR-335-5p	CRYBA2
hsa-miR-335-5p	FAM120B
hsa-miR-335-5p	KCNK5
hsa-miR-335-5p	SLC9A7
hsa-miR-335-5p	DMPK
hsa-miR-335-5p	TRIM40
hsa-miR-335-5p	DCHS2
hsa-miR-335-5p	ILDR1
hsa-miR-335-5p	CYB561
hsa-miR-335-5p	CDH5
hsa-miR-335-5p	KRTAP4-2
hsa-miR-335-5p	CNTNAP3
hsa-miR-335-5p	BCL7A
hsa-miR-335-5p	FCRLA
hsa-miR-335-5p	CLMN
hsa-miR-335-5p	CD5L
hsa-miR-335-5p	SERPINB5
hsa-miR-335-5p	PPFIBP1
hsa-miR-335-5p	RIIAD1
hsa-miR-335-5p	ADCK1
hsa-miR-335-5p	SLC4A8
hsa-miR-335-5p	CLIP2
hsa-miR-335-5p	TNNC1
hsa-miR-335-5p	HCAR1
hsa-miR-335-5p	RGS16
hsa-miR-335-5p	KCNA4
hsa-miR-335-5p	RNF186
hsa-miR-335-5p	SPATA20
hsa-miR-335-5p	CYTH1
hsa-miR-335-5p	CCDC103
hsa-miR-335-5p	PLA2G7
hsa-miR-335-5p	JUND
hsa-miR-335-5p	FAM214B
hsa-miR-335-5p	LBP
hsa-miR-335-5p	DBH
hsa-miR-335-5p	PLCE1
hsa-miR-335-5p	RAB26
hsa-miR-335-5p	PYGB
hsa-miR-335-5p	C10orf99
hsa-miR-335-5p	TMPRSS11D
hsa-miR-335-5p	CD22
hsa-miR-335-5p	CCDC88C
hsa-miR-335-5p	ABCA5
hsa-miR-335-5p	TNIK
hsa-miR-335-5p	TLL1
hsa-miR-335-5p	SLC13A4
hsa-miR-335-5p	JAKMIP3
hsa-miR-335-5p	AKAP13
hsa-miR-335-5p	PGM5
hsa-miR-335-5p	NANOG
hsa-miR-335-5p	PIK3CA
hsa-miR-335-5p	S100Z
hsa-miR-335-5p	IGSF10
hsa-miR-335-5p	SLC1A4
hsa-miR-335-5p	RALGDS
hsa-miR-335-5p	ETV5
hsa-miR-335-5p	SH3TC2
hsa-miR-335-5p	PLXNA4
hsa-miR-335-5p	NBPF23
hsa-miR-335-5p	MYCT1
hsa-miR-335-5p	GRIN2D
hsa-miR-335-5p	LONRF2
hsa-miR-335-5p	PJA2
hsa-miR-335-5p	LIN28A
hsa-miR-335-5p	PMEL
hsa-miR-335-5p	PLXNC1
hsa-miR-335-5p	SNORD116-21
hsa-miR-335-5p	VPS39
hsa-miR-335-5p	ABAT
hsa-miR-335-5p	NTN4
hsa-miR-335-5p	SCNN1D
hsa-miR-335-5p	UNC13D
hsa-miR-335-5p	PPP1R3B
hsa-miR-335-5p	SLC6A9
hsa-miR-335-5p	SCD
hsa-miR-335-5p	GJB6
hsa-miR-335-5p	EFCAB5
hsa-miR-335-5p	C14orf178
hsa-miR-335-5p	DTX1
hsa-miR-335-5p	NR1D1
hsa-miR-335-5p	NEUROG1
hsa-miR-335-5p	NCF4
hsa-miR-335-5p	KRT71
hsa-miR-335-5p	C14orf28
hsa-miR-335-5p	HMP19
hsa-miR-335-5p	LMOD3
hsa-miR-335-5p	COL10A1
hsa-miR-335-5p	CDCP1
hsa-miR-335-5p	GUCY1A2
hsa-miR-335-5p	PPARGC1A
hsa-miR-335-5p	C6orf132
hsa-miR-335-5p	UBE2O
hsa-miR-335-5p	ARRDC3
hsa-miR-335-5p	DMBX1
hsa-miR-335-5p	PPP1R3C
hsa-miR-335-5p	PRICKLE2
hsa-miR-335-5p	OR2L2
hsa-miR-335-5p	ADIG
hsa-miR-335-5p	ERC1
hsa-miR-335-5p	RNF157
hsa-miR-335-5p	AMHR2
hsa-miR-335-5p	CDK19
hsa-miR-335-5p	CXCR2
hsa-miR-335-5p	SLC22A15
hsa-miR-335-5p	FADS2
hsa-miR-335-5p	ZFP28
hsa-miR-335-5p	PRPF40B
hsa-miR-335-5p	TGFB2
hsa-miR-335-5p	CHAT
hsa-miR-335-5p	BARX2
hsa-miR-335-5p	CCPG1
hsa-miR-335-5p	COLQ
hsa-miR-335-5p	PCYT2
hsa-miR-335-5p	GABRQ
hsa-miR-335-5p	CTRB2
hsa-miR-335-5p	PLIN4
hsa-miR-335-5p	CECR5-AS1
hsa-miR-335-5p	APOH
hsa-miR-335-5p	SLC10A7
hsa-miR-335-5p	FCGRT
hsa-miR-335-5p	PTPRA
hsa-miR-335-5p	TMEFF2
hsa-miR-335-5p	SELENBP1
hsa-miR-335-5p	SHC4
hsa-miR-335-5p	MYT1L
hsa-miR-335-5p	KLHL34
hsa-miR-335-5p	ARL5B
hsa-miR-335-5p	CNTNAP3B
hsa-miR-335-5p	PTGES
hsa-miR-335-5p	C2orf16
hsa-miR-335-5p	SCG3
hsa-miR-335-5p	NOTCH3
hsa-miR-335-5p	LY6G6E
hsa-miR-335-5p	CRB3
hsa-miR-335-5p	SRL
hsa-miR-335-5p	CDK17
hsa-miR-335-5p	FOXI1
hsa-miR-335-5p	PLSCR4
hsa-miR-335-5p	SELPLG
hsa-miR-335-5p	CLDN4
hsa-miR-335-5p	LINC00470
hsa-miR-335-5p	SPATA6
hsa-miR-335-5p	R3HDML
hsa-miR-335-5p	ABCA8
hsa-miR-335-5p	SNX29
hsa-miR-335-5p	ABCA7
hsa-miR-335-5p	FAM114A1
hsa-miR-335-5p	ABTB1
hsa-miR-335-5p	MYCL1
hsa-miR-335-5p	SULT2A1
hsa-miR-335-5p	AK7
hsa-miR-335-5p	MIR30C2
hsa-miR-335-5p	RHBDF2
hsa-miR-335-5p	TRPM4
hsa-miR-335-5p	TKTL1
hsa-miR-335-5p	IGFBP2
hsa-miR-335-5p	PLEKHB1
hsa-miR-335-5p	THAP3
hsa-miR-335-5p	COL11A1
hsa-miR-335-5p	MAGI1
hsa-miR-335-5p	EHBP1L1
hsa-miR-335-5p	POMC
hsa-miR-335-5p	POLK
hsa-miR-335-5p	MEPE
hsa-miR-335-5p	BPY2C
hsa-miR-335-5p	THBS3
hsa-miR-335-5p	LOXL1
hsa-miR-335-5p	DNAL4
hsa-miR-335-5p	CYP3A5
hsa-miR-335-5p	CCL26
hsa-miR-335-5p	REPS2
hsa-miR-335-5p	SMG1
hsa-miR-335-5p	MBNL2
hsa-miR-335-5p	CMTM1
hsa-miR-335-5p	CELSR3
hsa-miR-335-5p	FLYWCH1
hsa-miR-335-5p	TIGD3
hsa-miR-335-5p	XKR4
hsa-miR-335-5p	TMEM217
hsa-miR-335-5p	KIAA1407
hsa-miR-335-5p	FAM149A
hsa-miR-335-5p	UBD
hsa-miR-335-5p	COPG1
hsa-miR-335-5p	BPIFA1
hsa-miR-335-5p	WFDC11
hsa-miR-335-5p	KRTAP3-3
hsa-miR-335-5p	NRIP2
hsa-miR-335-5p	C17orf66
hsa-miR-335-5p	SNCG
hsa-miR-335-5p	PRG3
hsa-miR-335-5p	CNIH3
hsa-miR-335-5p	MUC3A
hsa-miR-335-5p	ZC3H11A
hsa-miR-335-5p	DEFB123
hsa-miR-335-5p	CDH3
hsa-miR-335-5p	GPIHBP1
hsa-miR-335-5p	HTRA4
hsa-miR-335-5p	CRHR2
hsa-miR-335-5p	GPRIN2
hsa-miR-335-5p	KRT4
hsa-miR-335-5p	FUT9
hsa-miR-335-5p	SERPINB1
hsa-miR-335-5p	FZD1
hsa-miR-335-5p	TCEA3
hsa-miR-335-5p	AGBL2
hsa-miR-335-5p	FLT3
hsa-miR-335-5p	SCGB1D1
hsa-miR-335-5p	LY6H
hsa-miR-335-5p	CHRDL2
hsa-miR-335-5p	CYP4F22
hsa-miR-335-5p	KLF8
hsa-miR-335-5p	CLIC2
hsa-miR-335-5p	ZSCAN23
hsa-miR-335-5p	SLCO4A1
hsa-miR-335-5p	TTC23L
hsa-miR-335-5p	ABCC3
hsa-miR-335-5p	SLC16A6
hsa-miR-335-5p	SPSB1
hsa-miR-335-5p	OR10D1P
hsa-miR-335-5p	HFM1
hsa-miR-335-5p	DRD5
hsa-miR-335-5p	OVGP1
hsa-miR-335-5p	PRR15L
hsa-miR-335-5p	THEMIS2
hsa-miR-335-5p	LURAP1L
hsa-miR-335-5p	DYDC1
hsa-miR-335-5p	C11orf54
hsa-miR-335-5p	SYNPR
hsa-miR-335-5p	ARHGAP21
hsa-miR-335-5p	SPPL2C
hsa-miR-335-5p	C1QA
hsa-miR-335-5p	CXCR1
hsa-miR-335-5p	GAGE12D
hsa-miR-335-5p	SEMA4B
hsa-miR-335-5p	DNAAF3
hsa-miR-335-5p	BCL6
hsa-miR-335-5p	APBB1
hsa-miR-335-5p	ANKH
hsa-miR-335-5p	ATP6V0A1
hsa-miR-335-5p	FUT11
hsa-miR-335-5p	C7orf33
hsa-miR-335-5p	PLXND1
hsa-miR-335-5p	C19orf18
hsa-miR-335-5p	HRH4
hsa-miR-335-5p	ZNF451
hsa-miR-335-5p	CCL25
hsa-miR-335-5p	DEFA4
hsa-miR-335-5p	CFHR2
hsa-miR-335-5p	AP3D1
hsa-miR-335-5p	GDF5
hsa-miR-335-5p	ZFP3
hsa-miR-335-5p	SLC12A3
hsa-miR-335-5p	TFAP2B
hsa-miR-335-5p	CLDN1
hsa-miR-335-5p	ENTPD3
hsa-miR-335-5p	NPR3
hsa-miR-335-5p	SP1
hsa-miR-335-5p	KRT38
hsa-miR-335-5p	EHF
hsa-miR-335-5p	PSPN
hsa-miR-335-5p	NTSR1
hsa-miR-335-5p	DNALI1
hsa-miR-335-5p	PLTP
hsa-miR-335-5p	CRB2
hsa-miR-335-5p	NDUFA4L2
hsa-miR-335-5p	PDE2A
hsa-miR-335-5p	PNLDC1
hsa-miR-335-5p	LYST
hsa-miR-335-5p	CAPS2
hsa-miR-335-5p	SMYD1
hsa-miR-335-5p	XRN1
hsa-miR-335-5p	PDE6H
hsa-miR-335-5p	ADAM32
hsa-miR-335-5p	PTPRJ
hsa-miR-335-5p	PRRG2
hsa-miR-335-5p	RAB40A
hsa-miR-335-5p	DEPDC5
hsa-miR-335-5p	SLC35E2
hsa-miR-335-5p	LZTS2
hsa-miR-335-5p	RGCC
hsa-miR-335-5p	NRP2
hsa-miR-335-5p	CD99L2
hsa-miR-335-5p	PC
hsa-miR-335-5p	SPRY4
hsa-miR-335-5p	C20orf85
hsa-miR-335-5p	HBE1
hsa-miR-335-5p	PODN
hsa-miR-335-5p	VSTM2L
hsa-miR-335-5p	OR8B3
hsa-miR-335-5p	KLHL1
hsa-miR-335-5p	ZNF157
hsa-miR-335-5p	GPBAR1
hsa-miR-335-5p	TK2
hsa-miR-335-5p	ERCC6L2
hsa-miR-335-5p	RBMY1F
hsa-miR-335-5p	MUC4
hsa-miR-335-5p	CORO2B
hsa-miR-335-5p	RASA3
hsa-miR-335-5p	FAM49A
hsa-miR-335-5p	GNG8
hsa-miR-335-5p	RERG
hsa-miR-335-5p	DEFB132
hsa-miR-335-5p	DNAJB14
hsa-miR-335-5p	CHRM2
hsa-miR-335-5p	FAM179A
hsa-miR-335-5p	AMDHD1
hsa-miR-335-5p	TAPT1
hsa-miR-335-5p	BBS9
hsa-miR-335-5p	RSPO1
hsa-miR-335-5p	MAGED4B
hsa-miR-335-5p	TBXAS1
hsa-miR-335-5p	KDM6B
hsa-miR-335-5p	NKAIN2
hsa-miR-335-5p	MANSC1
hsa-miR-335-5p	LTBP4
hsa-miR-335-5p	MMAB
hsa-miR-335-5p	ANO3
hsa-miR-335-5p	CACNA2D4
hsa-miR-335-5p	HRC
hsa-miR-335-5p	LECT1
hsa-miR-335-5p	CST4
hsa-miR-335-5p	KRTAP9-8
hsa-miR-335-5p	TEX13B
hsa-miR-335-5p	RHOQ
hsa-miR-335-5p	SESN2
hsa-miR-335-5p	NAPSB
hsa-miR-335-5p	BMP2
hsa-miR-335-5p	HHATL
hsa-miR-335-5p	PTGDS
hsa-miR-335-5p	CITED2
hsa-miR-335-5p	NTN3
hsa-miR-335-5p	PIK3C2A
hsa-miR-335-5p	CCL24
hsa-miR-335-5p	FAM196A
hsa-miR-335-5p	CYSLTR1
hsa-miR-335-5p	FAM124B
hsa-miR-335-5p	SHOC2
hsa-miR-335-5p	VN1R1
hsa-miR-335-5p	FAM26E
hsa-miR-335-5p	MXD1
hsa-miR-335-5p	CRYGN
hsa-miR-335-5p	CACNG4
hsa-miR-335-5p	RPS6KA6
hsa-miR-335-5p	TTLL1
hsa-miR-335-5p	UGT2B4
hsa-miR-335-5p	ITGA2
hsa-miR-335-5p	FAAH2
hsa-miR-335-5p	ITPR1
hsa-miR-335-5p	ZCCHC6
hsa-miR-335-5p	LOXL4
hsa-miR-335-5p	RBM47
hsa-miR-335-5p	HOOK1
hsa-miR-335-5p	SPACA3
hsa-miR-335-5p	DKK4
hsa-miR-335-5p	REN
hsa-miR-335-5p	MCPH1
hsa-miR-335-5p	TERT
hsa-miR-335-5p	ACSL3
hsa-miR-335-5p	SLC17A7
hsa-miR-335-5p	TBKBP1
hsa-miR-335-5p	OTOR
hsa-miR-335-5p	OR3A2
hsa-miR-335-5p	TRIM73
hsa-miR-335-5p	MSS51
hsa-miR-335-5p	PON3
hsa-miR-335-5p	FOXD3
hsa-miR-335-5p	GEM
hsa-miR-335-5p	C4orf17
hsa-miR-335-5p	PPM1L
hsa-miR-335-5p	SATB1
hsa-miR-335-5p	SLC38A4
hsa-miR-335-5p	FKBP8
hsa-miR-335-5p	ETV1
hsa-miR-335-5p	MARCKSL1
hsa-miR-335-5p	NLRP13
hsa-miR-335-5p	KCTD17
hsa-miR-335-5p	KIAA1644
hsa-miR-335-5p	SLC22A2
hsa-miR-335-5p	JAK3
hsa-miR-335-5p	KDM5A
hsa-miR-335-5p	USO1
hsa-miR-335-5p	CPEB2
hsa-miR-335-5p	UBR2
hsa-miR-335-5p	ATOH1
hsa-miR-335-5p	RORA
hsa-miR-335-5p	MDGA2
hsa-miR-335-5p	ZNF322P1
hsa-miR-335-5p	IDH1
hsa-miR-335-5p	RCVRN
hsa-miR-335-5p	DIO1
hsa-miR-335-5p	CDK18
hsa-miR-335-5p	NXF3
hsa-miR-335-5p	HSP90B1
hsa-miR-335-5p	KIAA1328
hsa-miR-335-5p	POLN
hsa-miR-335-5p	RGS18
hsa-miR-335-5p	ITGA10
hsa-miR-335-5p	GLCCI1
hsa-miR-335-5p	EIF4ENIF1
hsa-miR-335-5p	CELF4
hsa-miR-335-5p	NRP1
hsa-miR-335-5p	IPMK
hsa-miR-335-5p	VPREB3
hsa-miR-335-5p	CUL7
hsa-miR-335-5p	RFX3
hsa-miR-335-5p	NXNL2
hsa-miR-335-5p	AMELY
hsa-miR-335-5p	PCDHB15
hsa-miR-335-5p	P2RX1
hsa-miR-335-5p	MTA2
hsa-miR-335-5p	BHLHE22
hsa-miR-335-5p	ZNF280D
hsa-miR-335-5p	C15orf32
hsa-miR-335-5p	CHAC1
hsa-miR-335-5p	LCK
hsa-miR-335-5p	EPHA1
hsa-miR-335-5p	OR8B2
hsa-miR-335-5p	MATK
hsa-miR-335-5p	MYO3B
hsa-miR-335-5p	C10orf71
hsa-miR-335-5p	PIM1
hsa-miR-335-5p	PCDHGA10
hsa-miR-335-5p	CABP5
hsa-miR-335-5p	LRRC19
hsa-miR-335-5p	CCDC146
hsa-miR-335-5p	ANKRD44
hsa-miR-335-5p	CLCN6
hsa-miR-335-5p	KCNT2
hsa-miR-335-5p	CCL14
hsa-miR-335-5p	SNTB1
hsa-miR-335-5p	C22orf43
hsa-miR-335-5p	IL5
hsa-miR-335-5p	NPEPL1
hsa-miR-335-5p	TTC3
hsa-miR-335-5p	CSGALNACT1
hsa-miR-335-5p	ZNF558
hsa-miR-335-5p	SYT1
hsa-miR-335-5p	FNDC1
hsa-miR-335-5p	ESRRB
hsa-miR-335-5p	GRHL3
hsa-miR-335-5p	VANGL2
hsa-miR-335-5p	SRRM3
hsa-miR-335-5p	C6orf58
hsa-miR-335-5p	LRAT
hsa-miR-335-5p	FFAR1
hsa-miR-335-5p	LAIR2
hsa-miR-335-5p	GUCA2B
hsa-miR-335-5p	CDC42EP4
hsa-miR-335-5p	PRKCG
hsa-miR-335-5p	SLC46A2
hsa-miR-335-5p	POPDC2
hsa-miR-335-5p	RSPH9
hsa-miR-335-5p	ZCCHC13
hsa-miR-335-5p	BPY2
hsa-miR-335-5p	HMOX1
hsa-miR-335-5p	MIR769
hsa-miR-335-5p	SRPK3
hsa-miR-335-5p	C8A
hsa-miR-335-5p	NFKBIA
hsa-miR-335-5p	LRP1
hsa-miR-335-5p	FIBCD1
hsa-miR-335-5p	FOXA3
hsa-miR-335-5p	ZNF598
hsa-miR-335-5p	MUC5B
hsa-miR-335-5p	HIC1
hsa-miR-335-5p	C2
hsa-miR-335-5p	QPRT
hsa-miR-335-5p	GLI1
hsa-miR-335-5p	TMEM190
hsa-miR-335-5p	GOLGA6C
hsa-miR-335-5p	CLEC3B
hsa-miR-335-5p	CD27
hsa-miR-335-5p	TMEM87B
hsa-miR-335-5p	BATF2
hsa-miR-335-5p	KIT
hsa-miR-335-5p	KCNK7
hsa-miR-335-5p	VASH1
hsa-miR-335-5p	LYL1
hsa-miR-335-5p	NLRP10
hsa-miR-335-5p	ACSF2
hsa-miR-335-5p	TEKT1
hsa-miR-335-5p	TIMP3
hsa-miR-335-5p	TBC1D28
hsa-miR-335-5p	BTN2A1
hsa-miR-335-5p	TLE4
hsa-miR-335-5p	ZNF175
hsa-miR-335-5p	DUOXA1
hsa-miR-335-5p	GATS
hsa-miR-335-5p	ARSI
hsa-miR-335-5p	IL33
hsa-miR-335-5p	BVES-AS1
hsa-miR-335-5p	TRIM74
hsa-miR-335-5p	PLA2G2E
hsa-miR-335-5p	KLRF1
hsa-miR-335-5p	PTGS2
hsa-miR-335-5p	MMD
hsa-miR-335-5p	GOLGA6A
hsa-miR-335-5p	CNIH2
hsa-miR-335-5p	C14orf37
hsa-miR-335-5p	MUC1
hsa-miR-335-5p	CDC42BPA
hsa-miR-335-5p	BTBD9
hsa-miR-335-5p	GABARAPL1
hsa-miR-335-5p	FAM216B
hsa-miR-335-5p	LPIN2
hsa-miR-335-5p	SLC38A2
hsa-miR-335-5p	SLC45A1
hsa-miR-335-5p	TRIM3
hsa-miR-335-5p	TSLP
hsa-miR-335-5p	CD46
hsa-miR-335-5p	MAGED2
hsa-miR-335-5p	KIAA0226L
hsa-miR-335-5p	NOS3
hsa-miR-335-5p	SPATA18
hsa-miR-335-5p	CTDSP2
hsa-miR-335-5p	LGR6
hsa-miR-335-5p	MS4A6E
hsa-miR-335-5p	TMEM163
hsa-miR-335-5p	B3GNT4
hsa-miR-335-5p	MLYCD
hsa-miR-335-5p	BTBD2
hsa-miR-335-5p	NR3C2
hsa-miR-335-5p	LRRC70
hsa-miR-335-5p	ZDHHC15
hsa-miR-335-5p	RASSF6
hsa-miR-335-5p	C16orf11
hsa-miR-335-5p	GDF9
hsa-miR-335-5p	SLCO4C1
hsa-miR-335-5p	TBX19
hsa-miR-335-5p	HEATR5B
hsa-miR-335-5p	CNFN
hsa-miR-335-5p	INSIG2
hsa-miR-335-5p	GLRA2
hsa-miR-335-5p	TMCC3
hsa-miR-335-5p	GBP2
hsa-miR-335-5p	LILRB5
hsa-miR-335-5p	TEX36
hsa-miR-335-5p	RAB37
hsa-miR-335-5p	FAM219B
hsa-miR-335-5p	LIFR
hsa-miR-335-5p	LZTFL1
hsa-miR-335-5p	OR6B1
hsa-miR-335-5p	CHST6
hsa-miR-335-5p	LMCD1
hsa-miR-335-5p	GABBR1
hsa-miR-335-5p	FGD3
hsa-miR-335-5p	NLRP1
hsa-miR-335-5p	NKG7
hsa-miR-335-5p	SMTNL1
hsa-miR-335-5p	WDR19
hsa-miR-335-5p	TRIM9
hsa-miR-335-5p	KLF3
hsa-miR-335-5p	ATXN1
hsa-miR-335-5p	CYP2E1
hsa-miR-335-5p	LRRC32
hsa-miR-335-5p	MEIS3P2
hsa-miR-335-5p	TMEM86B
hsa-miR-335-5p	GJB2
hsa-miR-335-5p	SLC52A1
hsa-miR-335-5p	TULP3
hsa-miR-335-5p	ALG12
hsa-miR-335-5p	RBMY1HP
hsa-miR-335-5p	KANK1
hsa-miR-335-5p	ATP10B
hsa-miR-335-5p	C8orf31
hsa-miR-335-5p	PLAT
hsa-miR-335-5p	ZMIZ1
hsa-miR-335-5p	ZNF460
hsa-miR-335-5p	ACSS3
hsa-miR-335-5p	KLRC2
hsa-miR-335-5p	CFTR
hsa-miR-335-5p	SLC25A23
hsa-miR-335-5p	HAPLN2
hsa-miR-335-5p	CCL20
hsa-miR-335-5p	DLG3
hsa-miR-335-5p	TTYH2
hsa-miR-335-5p	ABHD4
hsa-miR-335-5p	TACR2
hsa-miR-335-5p	SPAG9
hsa-miR-335-5p	KRT5
hsa-miR-335-5p	DLL1
hsa-miR-335-5p	HIST1H3C
hsa-miR-335-5p	TREH
hsa-miR-335-5p	IFI16
hsa-miR-335-5p	CEACAM8
hsa-miR-335-5p	P2RX4
hsa-miR-335-5p	SLC17A3
hsa-miR-335-5p	GPR37L1
hsa-miR-335-5p	TRIM16
hsa-miR-335-5p	LMO3
hsa-miR-335-5p	SNTN
hsa-miR-335-5p	TP53INP1
hsa-miR-335-5p	TSHR
hsa-miR-335-5p	MXI1
hsa-miR-335-5p	SOX9
hsa-miR-335-5p	RFTN2
hsa-miR-335-5p	SH2D3C
hsa-miR-335-5p	LIPG
hsa-miR-335-5p	LILRB4
hsa-miR-335-5p	C16orf71
hsa-miR-335-5p	FMO6P
hsa-miR-335-5p	ARHGEF37
hsa-miR-335-5p	WBP1L
hsa-miR-335-5p	POLD4
hsa-miR-335-5p	RAPGEF2
hsa-miR-335-5p	TTC18
hsa-miR-335-5p	IGFBP4
hsa-miR-335-5p	ST8SIA4
hsa-miR-335-5p	ZNF804B
hsa-miR-335-5p	DPYSL5
hsa-miR-335-5p	ZPBP2
hsa-miR-335-5p	TTLL5
hsa-miR-335-5p	SLC27A1
hsa-miR-335-5p	CLDN7
hsa-miR-335-5p	PPP1R10
hsa-miR-335-5p	TEKT4
hsa-miR-335-5p	GAGE12H
hsa-miR-335-5p	NEURL2
hsa-miR-335-5p	TESPA1
hsa-miR-335-5p	SEC16B
hsa-miR-335-5p	RASSF5
hsa-miR-335-5p	OPN1MW
hsa-miR-335-5p	MAST1
hsa-miR-335-5p	MXD4
hsa-miR-335-5p	RP1L1
hsa-miR-335-5p	TSPAN15
hsa-miR-335-5p	TBC1D22B
hsa-miR-335-5p	ZPBP
hsa-miR-335-5p	C8orf4
hsa-miR-335-5p	LINC00305
hsa-miR-335-5p	RTP1
hsa-miR-335-5p	TMOD4
hsa-miR-335-5p	BTN2A3P
hsa-miR-335-5p	DMXL1
hsa-miR-335-5p	S100A5
hsa-miR-335-5p	SPATA9
hsa-miR-335-5p	BTLA
hsa-miR-335-5p	ENDOU
hsa-miR-335-5p	POR
hsa-miR-335-5p	PPAP2B
hsa-miR-335-5p	C6orf195
hsa-miR-335-5p	STAT2
hsa-miR-335-5p	DNAJB9
hsa-miR-335-5p	WISP3
hsa-miR-335-5p	SLC7A9
hsa-miR-335-5p	ADAM2
hsa-miR-335-5p	GCNT3
hsa-miR-335-5p	PADI4
hsa-miR-335-5p	DNAJC13
hsa-miR-335-5p	C3orf36
hsa-miR-335-5p	LRRC17
hsa-miR-335-5p	YPEL3
hsa-miR-335-5p	NEFH
hsa-miR-335-5p	SCIN
hsa-miR-335-5p	LINC00266-1
hsa-miR-335-5p	CDX4
hsa-miR-335-5p	SORCS3
hsa-miR-335-5p	CLEC11A
hsa-miR-335-5p	GATA1
hsa-miR-335-5p	UGT2B17
hsa-miR-335-5p	MYC
hsa-miR-335-5p	LMTK2
hsa-miR-335-5p	PNLIPRP3
hsa-miR-335-5p	OLFML3
hsa-miR-335-5p	PAQR8
hsa-miR-335-5p	CLDN14
hsa-miR-335-5p	KLK11
hsa-miR-335-5p	UNC5C
hsa-miR-335-5p	ZNF221
hsa-miR-335-5p	PEBP4
hsa-miR-335-5p	GSG1L
hsa-miR-335-5p	WDR17
hsa-miR-335-5p	AMY1C
hsa-miR-335-5p	CYP27C1
hsa-miR-335-5p	HMCN1
hsa-miR-335-5p	CREBRF
hsa-miR-335-5p	RYR2
hsa-miR-335-5p	ROBO4
hsa-miR-335-5p	ESR2
hsa-miR-335-5p	C16orf54
hsa-miR-335-5p	SYP
hsa-miR-335-5p	HAPLN1
hsa-miR-335-5p	PLAC1L
hsa-miR-335-5p	ERMP1
hsa-miR-335-5p	CTRB1
hsa-miR-335-5p	ZNF37A
hsa-miR-335-5p	TMC6
hsa-miR-335-5p	ACTRT2
hsa-miR-335-5p	PABPC1L
hsa-miR-335-5p	TMEM198
hsa-miR-335-5p	ZNF711
hsa-miR-335-5p	RGPD4
hsa-miR-335-5p	TSNARE1
hsa-miR-335-5p	FBN2
hsa-miR-335-5p	DCP2
hsa-miR-335-5p	PTPRE
hsa-miR-335-5p	C20orf197
hsa-miR-335-5p	MS4A2
hsa-miR-335-5p	LYZL2
hsa-miR-335-5p	SIGLEC8
hsa-miR-335-5p	CATSPERB
hsa-miR-335-5p	DSCR3
hsa-miR-335-5p	KLHDC1
hsa-miR-335-5p	FZD10
hsa-miR-335-5p	ABCA4
hsa-miR-335-5p	GOLGA8A
hsa-miR-335-5p	CYP2F1
hsa-miR-335-5p	PBXIP1
hsa-miR-335-5p	JAK2
hsa-miR-335-5p	PPARA
hsa-miR-335-5p	MGP
hsa-miR-335-5p	TCEAL7
hsa-miR-335-5p	EPHB4
hsa-miR-335-5p	ST6GAL1
hsa-miR-335-5p	IVL
hsa-miR-335-5p	FNDC3B
hsa-miR-335-5p	COL8A2
hsa-miR-335-5p	KRTAP10-4
hsa-miR-335-5p	XIRP1
hsa-miR-335-5p	ZNF252P
hsa-miR-335-5p	ZNF678
hsa-miR-335-5p	IGLC3
hsa-miR-335-5p	SMOC2
hsa-miR-335-5p	DCAF4L2
hsa-miR-335-5p	CPAMD8
hsa-miR-335-5p	GPD2
hsa-miR-335-5p	ABCG8
hsa-miR-335-5p	GFPT1
hsa-miR-335-5p	ZFP2
hsa-miR-335-5p	ANKRD18CP
hsa-miR-335-5p	COL15A1
hsa-miR-335-5p	CHRFAM7A
hsa-miR-335-5p	TRIM63
hsa-miR-335-5p	E2F5
hsa-miR-335-5p	CYorf17
hsa-miR-335-5p	CTHRC1
hsa-miR-335-5p	SHROOM4
hsa-miR-335-5p	BPY2B
hsa-miR-335-5p	CD276
hsa-miR-335-5p	SEC24C
hsa-miR-335-5p	RASGRP1
hsa-miR-335-5p	TLX3
hsa-miR-335-5p	OR5E1P
hsa-miR-335-5p	TECPR1
hsa-miR-335-5p	GAPDHS
hsa-miR-335-5p	TGIF2LX
hsa-miR-335-5p	LINGO3
hsa-miR-335-5p	C9orf24
hsa-miR-335-5p	MIB2
hsa-miR-335-5p	OR51B5
hsa-miR-335-5p	PPBP
hsa-miR-335-5p	CCL19
hsa-miR-335-5p	C1orf61
hsa-miR-335-5p	CCR4
hsa-miR-335-5p	BHLHE40
hsa-miR-335-5p	C1orf106
hsa-miR-335-5p	KLHL32
hsa-miR-335-5p	ADAMTS16
hsa-miR-335-5p	MIA2
hsa-miR-335-5p	TNFAIP2
hsa-miR-335-5p	DEFB106B
hsa-miR-335-5p	LRCH2
hsa-miR-335-5p	CACNA1B
hsa-miR-335-5p	EPOR
hsa-miR-335-5p	ARHGEF2
hsa-miR-335-5p	RBM46
hsa-miR-335-5p	UCMA
hsa-miR-335-5p	LIPA
hsa-miR-335-5p	SPTBN5
hsa-miR-335-5p	MGAT3
hsa-miR-335-5p	LLGL2
hsa-miR-335-5p	LYPD3
hsa-miR-335-5p	SOSTDC1
hsa-miR-335-5p	HSD3B2
hsa-miR-335-5p	TRIM50
hsa-miR-335-5p	ZNF862
hsa-miR-335-5p	TJP3
hsa-miR-335-5p	CUEDC1
hsa-miR-335-5p	C14orf79
hsa-miR-335-5p	NRK
hsa-miR-335-5p	ASB3
hsa-miR-335-5p	LGALS9C
hsa-miR-335-5p	MN1
hsa-miR-335-5p	DIP2C
hsa-miR-335-5p	SSPN
hsa-miR-335-5p	KLRC4
hsa-miR-335-5p	CRYGS
hsa-miR-335-5p	TRIM22
hsa-miR-335-5p	LILRA1
hsa-miR-335-5p	POU6F1
hsa-miR-335-5p	LIF
hsa-miR-335-5p	KCNE1L
hsa-miR-335-5p	TAF1
hsa-miR-335-5p	MED24
hsa-miR-335-5p	SDF2L1
hsa-miR-335-5p	NCAM2
hsa-miR-335-5p	CAPN13
hsa-miR-335-5p	KRTAP4-6
hsa-miR-335-5p	PPL
hsa-miR-335-5p	MAL2
hsa-miR-335-5p	CRYBA1
hsa-miR-335-5p	GSN
hsa-miR-335-5p	RBMY1D
hsa-miR-335-5p	LCNL1
hsa-miR-335-5p	SNX32
hsa-miR-335-5p	SCN3A
hsa-miR-335-5p	CCER1
hsa-miR-335-5p	PRKG2
hsa-miR-335-5p	RUNDC3B
hsa-miR-335-5p	FKBP7
hsa-miR-335-5p	MIR194-2
hsa-miR-335-5p	PLXNA3
hsa-miR-335-5p	RNASE2
hsa-miR-335-5p	URB1
hsa-miR-335-5p	SP4
hsa-miR-335-5p	LHPP
hsa-miR-335-5p	GPR37
hsa-miR-335-5p	ATP6V0D2
hsa-miR-335-5p	SPINK5
hsa-miR-335-5p	PCBP3
hsa-miR-335-5p	INSL5
hsa-miR-335-5p	PITPNM2
hsa-miR-335-5p	DEFB106A
hsa-miR-335-5p	C14orf183
hsa-miR-335-5p	OTOGL
hsa-miR-335-5p	NFAT5
hsa-miR-335-5p	TFAP4
hsa-miR-335-5p	CCDC110
hsa-miR-335-5p	ZFYVE28
hsa-miR-335-5p	LCN1
hsa-miR-335-5p	SOST
hsa-miR-335-5p	MMP2
hsa-miR-335-5p	BEX5
hsa-miR-335-5p	TMEM8B
hsa-miR-335-5p	SLC5A3
hsa-miR-335-5p	CDKN1C
hsa-miR-335-5p	LFNG
hsa-miR-335-5p	PLEKHG3
hsa-miR-335-5p	CCDC38
hsa-miR-335-5p	LRRC36
hsa-miR-335-5p	HCST
hsa-miR-335-5p	TRERF1
hsa-miR-335-5p	CD226
hsa-miR-335-5p	DLX5
hsa-miR-335-5p	OGDH
hsa-miR-335-5p	PODXL2
hsa-miR-335-5p	PDIA4
hsa-miR-335-5p	SRRM2-AS1
hsa-miR-335-5p	HECTD2
hsa-miR-335-5p	BRCA1
hsa-miR-335-5p	WBP1
hsa-miR-335-5p	SPATA6L
hsa-miR-335-5p	CD300C
hsa-miR-335-5p	HGD
hsa-miR-335-5p	PCDHGC3
hsa-miR-335-5p	DNAJC5G
hsa-miR-335-5p	LMOD1
hsa-miR-335-5p	TAC4
hsa-miR-335-5p	PROX1
hsa-miR-335-5p	RECK
hsa-miR-335-5p	OR1R1P
hsa-miR-335-5p	ICAM1
hsa-miR-335-5p	LSP1
hsa-miR-335-5p	TMEM170B
hsa-miR-335-5p	STARD5
hsa-miR-335-5p	IGLV3-10
hsa-miR-335-5p	PDE8B
hsa-miR-335-5p	DAGLA
hsa-miR-335-5p	RALGPS2
hsa-miR-335-5p	JAKMIP2
hsa-miR-335-5p	C17orf100
hsa-miR-335-5p	RAPGEF4
hsa-miR-335-5p	DDN
hsa-miR-335-5p	TECTB
hsa-miR-335-5p	HTRA3
hsa-miR-335-5p	MMP17
hsa-miR-335-5p	RPE65
hsa-miR-335-5p	ARSA
hsa-miR-335-5p	IKBKB
hsa-miR-335-5p	COL6A1
hsa-miR-335-5p	HSPA1A
hsa-miR-335-5p	CCSAP
hsa-miR-335-5p	RGPD8
hsa-miR-335-5p	ASPG
hsa-miR-335-5p	FGF11
hsa-miR-335-5p	CORO7
hsa-miR-335-5p	NPAS2
hsa-miR-335-5p	TRANK1
hsa-miR-335-5p	PAH
hsa-miR-335-5p	HECTD1
hsa-miR-335-5p	C17orf74
hsa-miR-335-5p	KLF13
hsa-miR-335-5p	DYNLRB2
hsa-miR-335-5p	NUMA1
hsa-miR-335-5p	TRAV6
hsa-miR-335-5p	APAF1
hsa-miR-335-5p	IL4
hsa-miR-335-5p	ATHL1
hsa-miR-335-5p	DHX32
hsa-miR-335-5p	ACVR2B
hsa-miR-335-5p	OAS1
hsa-miR-335-5p	EDEM3
hsa-miR-335-5p	CRABP1
hsa-miR-335-5p	ARMC2
hsa-miR-335-5p	MLLT4
hsa-miR-335-5p	IGLON5
hsa-miR-335-5p	SLPI
hsa-miR-335-5p	LYZL1
hsa-miR-335-5p	CDA
hsa-miR-335-5p	SCAMP1
hsa-miR-335-5p	ZNF843
hsa-miR-335-5p	ARNTL
hsa-miR-335-5p	KHDRBS2
hsa-miR-335-5p	CA3
hsa-miR-335-5p	HSD17B3
hsa-miR-335-5p	SLC6A16
hsa-miR-335-5p	SLC2A3
hsa-miR-335-5p	ST3GAL5
hsa-miR-335-5p	SLC25A30
hsa-miR-335-5p	ASAP3
hsa-miR-335-5p	NOVA1
hsa-miR-335-5p	SLC9A3R1
hsa-miR-335-5p	LMLN
hsa-miR-335-5p	TUBA8
hsa-miR-335-5p	FOXP1
hsa-miR-335-5p	MAGED4
hsa-miR-335-5p	TRAFD1
hsa-miR-335-5p	CYTH3
hsa-miR-335-5p	AGPAT4
hsa-miR-335-5p	ATP9A
hsa-miR-335-5p	RGS22
hsa-miR-335-5p	PPFIA4
hsa-miR-335-5p	NUPR1
hsa-miR-335-5p	ANK2
hsa-miR-335-5p	SHISA4
hsa-miR-335-5p	TWF1P1
hsa-miR-335-5p	ASGR1
hsa-miR-335-5p	CRNN
hsa-miR-335-5p	CTSF
hsa-miR-335-5p	RGS8
hsa-miR-335-5p	PYROXD2
hsa-miR-335-5p	MS4A14
hsa-miR-335-5p	SMPDL3A
hsa-miR-335-5p	KERA
hsa-miR-335-5p	CCR7
hsa-miR-335-5p	ODF3B
hsa-miR-335-5p	PTH
hsa-miR-335-5p	GPR116
hsa-miR-335-5p	CCDC69
hsa-miR-335-5p	GAGE1
hsa-miR-335-5p	NAB1
hsa-miR-335-5p	KLHL35
hsa-miR-335-5p	THSD4
hsa-miR-335-5p	ANKRD20A11P
hsa-miR-335-5p	FAM83B
hsa-miR-335-5p	ARHGEF1
hsa-miR-335-5p	SLC25A1
hsa-miR-335-5p	CCNA1
hsa-miR-335-5p	CCR2
hsa-miR-335-5p	MYO7A
hsa-miR-335-5p	KRTAP10-12
hsa-miR-335-5p	TMEM181
hsa-miR-335-5p	CEACAM5
hsa-miR-335-5p	G6PD
hsa-miR-335-5p	PPP2R5A
hsa-miR-335-5p	INSIG1
hsa-miR-335-5p	VILL
hsa-miR-335-5p	CERCAM
hsa-miR-335-5p	GCH1
hsa-miR-335-5p	TPPP3
hsa-miR-335-5p	LILRA3
hsa-miR-335-5p	BMP1
hsa-miR-335-5p	TMEM140
hsa-miR-335-5p	RHOT1
hsa-miR-335-5p	FGFRL1
hsa-miR-335-5p	ADAMTS12
hsa-miR-335-5p	TNFRSF10D
hsa-miR-335-5p	PLA2G10
hsa-miR-335-5p	LEMD3
hsa-miR-335-5p	AMT
hsa-miR-335-5p	PDE4D
hsa-miR-335-5p	RASD1
hsa-miR-335-5p	C1orf168
hsa-miR-335-5p	SLC39A2
hsa-miR-335-5p	PPP4R1L
hsa-miR-335-5p	RICTOR
hsa-miR-335-5p	FAM211A
hsa-miR-335-5p	EGR3
hsa-miR-335-5p	LSAMP
hsa-miR-335-5p	COL21A1
hsa-miR-335-5p	TMEM239
hsa-miR-335-5p	HLA-DMA
hsa-miR-335-5p	SNCB
hsa-miR-335-5p	EDEM1
hsa-miR-335-5p	SH3PXD2B
hsa-miR-335-5p	PGLYRP1
hsa-miR-335-5p	CLIP3
hsa-miR-335-5p	HSPG2
hsa-miR-335-5p	KLHL11
hsa-miR-335-5p	ACSS2
hsa-miR-335-5p	DACT1
hsa-miR-335-5p	VPS13B
hsa-miR-335-5p	CST1
hsa-miR-335-5p	CXCL3
hsa-miR-335-5p	ZNF467
hsa-miR-335-5p	PAGE2B
hsa-miR-335-5p	PDZD4
hsa-miR-335-5p	CCDC30
hsa-miR-335-5p	SREBF2
hsa-miR-335-5p	AGFG2
hsa-miR-335-5p	RGPD3
hsa-miR-335-5p	DOK6
hsa-miR-335-5p	ACBD3
hsa-miR-335-5p	RGL2
hsa-miR-335-5p	ADH6
hsa-miR-335-5p	VLDLR
hsa-miR-335-5p	C6orf141
hsa-miR-335-5p	GXYLT1
hsa-miR-335-5p	NDP
hsa-miR-335-5p	SLC16A4
hsa-miR-335-5p	CD9
hsa-miR-335-5p	RNF19B
hsa-miR-335-5p	AGRP
hsa-miR-335-5p	COL3A1
hsa-miR-335-5p	KALRN
hsa-miR-335-5p	FAM65C
hsa-miR-335-5p	WBP2
hsa-miR-335-5p	PAQR6
hsa-miR-335-5p	LINC00319
hsa-miR-335-5p	PUS10
hsa-miR-335-5p	CTXN1
hsa-miR-335-5p	INO80B
hsa-miR-335-5p	KIAA1217
hsa-miR-335-5p	SHC3
hsa-miR-335-5p	PPP1R1A
hsa-miR-335-5p	IFT81
hsa-miR-335-5p	RDH5
hsa-miR-335-5p	HIP1R
hsa-miR-335-5p	WFDC3
hsa-miR-335-5p	FBLN2
hsa-miR-335-5p	NLRP7
hsa-miR-335-5p	CXCL2
hsa-miR-335-5p	PML
hsa-miR-335-5p	TRAV12-2
hsa-miR-335-5p	NEURL3
hsa-miR-335-5p	ITGB5
hsa-miR-335-5p	CEND1
hsa-miR-335-5p	HTN3
hsa-miR-335-5p	GPR153
hsa-miR-335-5p	SREBF1
hsa-miR-335-5p	CALML6
hsa-miR-335-5p	GZMK
hsa-miR-335-5p	ARMC12
hsa-miR-335-5p	CASKIN2
hsa-miR-335-5p	OR1J2
hsa-miR-335-5p	MUC6
hsa-miR-335-5p	BCHE
hsa-miR-335-5p	GIP
hsa-miR-335-5p	C17orf98
hsa-miR-335-5p	SLC26A7
hsa-miR-335-5p	HS6ST3
hsa-miR-335-5p	TNNT2
hsa-miR-335-5p	APOC1
hsa-miR-335-5p	MYO6
hsa-miR-335-5p	HAVCR1
hsa-miR-335-5p	TFPI
hsa-miR-335-5p	FADS1
hsa-miR-335-5p	GGT5
hsa-miR-335-5p	ANG
hsa-miR-335-5p	GPR17
hsa-miR-335-5p	C2orf81
hsa-miR-335-5p	DST
hsa-miR-335-5p	RGS13
hsa-miR-335-5p	UNC5CL
hsa-miR-335-5p	FNDC7
hsa-miR-335-5p	NPY1R
hsa-miR-335-5p	ABHD2
hsa-miR-335-5p	VASN
hsa-miR-335-5p	EFNA5
hsa-miR-335-5p	IL36RN
hsa-miR-335-5p	XAF1
hsa-miR-335-5p	SDR16C5
hsa-miR-335-5p	OLIG3
hsa-miR-335-5p	ATL1
hsa-miR-335-5p	ACVR1
hsa-miR-335-5p	KIAA1109
hsa-miR-335-5p	ZBTB20
hsa-miR-335-5p	NCOA3
hsa-miR-335-5p	PLEKHG4
hsa-miR-335-5p	SPIC
hsa-miR-335-5p	PAK3
hsa-miR-335-5p	KIF13B
hsa-miR-335-5p	FPGT
hsa-miR-335-5p	ZDHHC19
hsa-miR-335-5p	LONRF1
hsa-miR-335-5p	ZCWPW2
hsa-miR-335-5p	PKD2L1
hsa-miR-335-5p	RGPD1
hsa-miR-335-5p	DOCK11
hsa-miR-335-5p	EGFR
hsa-miR-335-5p	ENTHD1
hsa-miR-335-5p	NEUROD2
hsa-miR-335-5p	SMTNL2
hsa-miR-335-5p	SLC2A11
hsa-miR-335-5p	ACE
hsa-miR-335-5p	OR3A1
hsa-miR-335-5p	PCSK4
hsa-miR-335-5p	GRM3
hsa-miR-335-5p	CLCA4
hsa-miR-335-5p	INSC
hsa-miR-335-5p	TMEM41B
hsa-miR-335-5p	PPM1E
hsa-miR-335-5p	KLF7
hsa-miR-335-5p	FOXQ1
hsa-miR-335-5p	ZNF829
hsa-miR-335-5p	KLHDC7B
hsa-miR-335-5p	APCDD1L
hsa-miR-335-5p	BEX2
hsa-miR-335-5p	CALHM3
hsa-miR-335-5p	SQSTM1
hsa-miR-335-5p	AGR2
hsa-miR-335-5p	ZNF800
hsa-miR-335-5p	GLS
hsa-miR-335-5p	EFNA2
hsa-miR-335-5p	LOX
hsa-miR-335-5p	RPH3AL
hsa-miR-335-5p	CDHR2
hsa-miR-335-5p	CYP7A1
hsa-miR-335-5p	TBX22
hsa-miR-335-5p	MFNG
hsa-miR-335-5p	TLR4
hsa-miR-335-5p	PCDHGA2
hsa-miR-335-5p	CST6
hsa-miR-335-5p	NDRG1
hsa-miR-335-5p	ARSF
hsa-miR-335-5p	FIZ1
hsa-miR-335-5p	SEC61A1
hsa-miR-335-5p	SNAI1
hsa-miR-335-5p	SPTBN2
hsa-miR-335-5p	NKAIN1
hsa-miR-335-5p	NPHS2
hsa-miR-335-5p	LOH12CR1
hsa-miR-335-5p	EVC
hsa-miR-335-5p	FDFT1
hsa-miR-335-5p	ART3
hsa-miR-335-5p	H6PD
hsa-miR-335-5p	ZMAT1
hsa-miR-335-5p	BNC1
hsa-miR-335-5p	ASCL2
hsa-miR-335-5p	SNAP91
hsa-miR-335-5p	ZEB1
hsa-miR-335-5p	C17orf78
hsa-miR-335-5p	COL6A6
hsa-miR-335-5p	TMC8
hsa-miR-335-5p	GOT1L1
hsa-miR-335-5p	CFI
hsa-miR-335-5p	ITGA1
hsa-miR-335-5p	PSAP
hsa-miR-335-5p	FZD8
hsa-miR-335-5p	TSTD1
hsa-miR-335-5p	RASGEF1C
hsa-miR-335-5p	MMEL1
hsa-miR-335-5p	COL9A3
hsa-miR-335-5p	TRAV39
hsa-miR-335-5p	ABCC8
hsa-miR-335-5p	RBM43
hsa-miR-335-5p	PIK3C2B
hsa-miR-335-5p	WWTR1
hsa-miR-335-5p	PDP1
hsa-miR-335-5p	ID4
hsa-miR-335-5p	MEOX2
hsa-miR-335-5p	MIR192
hsa-miR-335-5p	FOXD2
hsa-miR-335-5p	KRTAP3-2
hsa-miR-335-5p	ANKIB1
hsa-miR-335-5p	SQLE
hsa-miR-335-5p	BAAT
hsa-miR-335-5p	MAP1LC3B
hsa-miR-335-5p	HIPK3
hsa-miR-335-5p	ZNF135
hsa-miR-335-5p	P2RY2
hsa-miR-335-5p	MLN
hsa-miR-335-5p	NR4A2
hsa-miR-335-5p	FGF4
hsa-miR-335-5p	STX19
hsa-miR-335-5p	HCRTR1
hsa-miR-335-5p	ZNF442
hsa-miR-335-5p	ACPL2
hsa-miR-335-5p	C20orf96
hsa-miR-335-5p	KIFC2
hsa-miR-335-5p	KLHL5
hsa-miR-335-5p	TRPV4
hsa-miR-335-5p	IL21R
hsa-miR-335-5p	CA5A
hsa-miR-335-5p	IBTK
hsa-miR-335-5p	NT5DC3
hsa-miR-335-5p	HRCT1
hsa-miR-335-5p	PLEKHA8P1
hsa-miR-335-5p	KLK7
hsa-miR-335-5p	POM121L1P
hsa-miR-335-5p	POFUT2
hsa-miR-335-5p	CHST9
hsa-miR-335-5p	P4HA3
hsa-miR-335-5p	OLFM4
hsa-miR-335-5p	AXIN1
hsa-miR-335-5p	AQP5
hsa-miR-335-5p	SYTL1
hsa-miR-335-5p	ATP6AP1L
hsa-miR-335-5p	RASIP1
hsa-miR-335-5p	DMRT3
hsa-miR-335-5p	PRDM11
hsa-miR-335-5p	LAPTM5
hsa-miR-335-5p	RHOBTB1
hsa-miR-335-5p	BHLHE41
hsa-miR-335-5p	CYTIP
hsa-miR-335-5p	TIAM1
hsa-miR-335-5p	TNKS2
hsa-miR-335-5p	LIM2
hsa-miR-335-5p	GRIA1
hsa-miR-335-5p	B3GNT3
hsa-miR-335-5p	WNT3
hsa-miR-335-5p	CHRM3
hsa-miR-335-5p	SRGAP2C
hsa-miR-335-5p	PROX2
hsa-miR-335-5p	RXFP3
hsa-miR-335-5p	LRP5
hsa-miR-335-5p	SPTB
hsa-miR-335-5p	DAP
hsa-miR-335-5p	ARID4A
hsa-miR-335-5p	KCNH1
hsa-miR-335-5p	CTSD
hsa-miR-335-5p	CDH19
hsa-miR-335-5p	LINC00238
hsa-miR-335-5p	PLEKHH2
hsa-miR-335-5p	FBLN5
hsa-miR-335-5p	OPN1LW
hsa-miR-335-5p	DEFB4A
hsa-miR-335-5p	SIRT5
hsa-miR-335-5p	GJB4
hsa-miR-335-5p	MAFF
hsa-miR-335-5p	PTPN7
hsa-miR-335-5p	ANKZF1
hsa-miR-335-5p	IGIP
hsa-miR-335-5p	PLXNA1
hsa-miR-335-5p	SCN4A
hsa-miR-335-5p	AKR1E2
hsa-miR-335-5p	FGFBP3
hsa-miR-335-5p	ZNF292
hsa-miR-335-5p	USF2
hsa-miR-335-5p	AFF4
hsa-miR-335-5p	SLC37A2
hsa-miR-335-5p	IGF1R
hsa-miR-335-5p	EPN2
hsa-miR-335-5p	MRGPRX3
hsa-miR-335-5p	VWA7
hsa-miR-335-5p	KIAA0319L
hsa-miR-335-5p	AREG
hsa-miR-335-5p	ZBTB7C
hsa-miR-335-5p	FGF10
hsa-miR-335-5p	IFT122
hsa-miR-335-5p	INPP5F
hsa-miR-335-5p	DNMT3B
hsa-miR-335-5p	CYP26A1
hsa-miR-335-5p	NFIL3
hsa-miR-335-5p	EMR3
hsa-miR-335-5p	EXD2
hsa-miR-335-5p	C16orf46
hsa-miR-335-5p	B4GALT6
hsa-miR-335-5p	CCDC42
hsa-miR-335-5p	IL7
hsa-miR-335-5p	RCSD1
hsa-miR-335-5p	GAL3ST4
hsa-miR-335-5p	DACH1
hsa-miR-335-5p	SLC6A10P
hsa-miR-335-5p	CA12
hsa-miR-335-5p	HSPA5
hsa-miR-335-5p	EMR1
hsa-miR-335-5p	CDH11
hsa-miR-335-5p	HLA-DRB5
hsa-miR-335-5p	DCAF5
hsa-miR-335-5p	SMAD3
hsa-miR-335-5p	FRK
hsa-miR-335-5p	H1FX-AS1
hsa-miR-335-5p	C20orf173
hsa-miR-335-5p	BPTF
hsa-miR-335-5p	BACH2
hsa-miR-335-5p	GNA14
hsa-miR-335-5p	GATA5
hsa-miR-335-5p	NHLRC3
hsa-miR-335-5p	ITGB4
hsa-miR-335-5p	ATP8A1
hsa-miR-335-5p	PDE6G
hsa-miR-335-5p	RTBDN
hsa-miR-335-5p	ANKRD53
hsa-miR-335-5p	TBC1D27
hsa-miR-335-5p	RPS6KA2
hsa-miR-335-5p	SIRT7
hsa-miR-335-5p	RTN2
hsa-miR-335-5p	OCLN
hsa-miR-335-5p	CDRT15L2
hsa-miR-335-5p	CHL1
hsa-miR-335-5p	SLC2A10
hsa-miR-335-5p	ADSSL1
hsa-miR-335-5p	FOXO4
hsa-miR-335-5p	VTN
hsa-miR-335-5p	SCARA5
hsa-miR-335-5p	TRDC
hsa-miR-335-5p	ARID3B
hsa-miR-335-5p	RGPD2
hsa-miR-335-5p	NT5C1A
hsa-miR-335-5p	SLC1A1
hsa-miR-335-5p	SEC14L3
hsa-miR-335-5p	TF
hsa-miR-335-5p	PTPRM
hsa-miR-335-5p	ANKRD29
hsa-miR-335-5p	C12orf60
hsa-miR-335-5p	CXorf48
hsa-miR-335-5p	ZDHHC11
hsa-miR-335-5p	KIAA0430
hsa-miR-335-5p	VAMP5
hsa-miR-335-5p	MACF1
hsa-miR-335-5p	SNX9
hsa-miR-335-5p	LSS
hsa-miR-335-5p	KDM5D
hsa-miR-335-5p	ALDH8A1
hsa-miR-335-5p	ANO1
hsa-miR-335-5p	ATP7A
hsa-miR-335-5p	CCDC120
hsa-miR-335-5p	SLC17A5
hsa-miR-335-5p	SRGAP1
hsa-miR-335-5p	EBF1
hsa-miR-335-5p	FBLIM1
hsa-miR-335-5p	TRIM29
hsa-miR-335-5p	OLFML2A
hsa-miR-335-5p	MGA
hsa-miR-335-5p	HBP1
hsa-miR-335-5p	ITIH1
hsa-miR-335-5p	SERPINB9
hsa-miR-335-5p	LCOR
hsa-miR-335-5p	HSD11B1
hsa-miR-335-5p	PDZD2
hsa-miR-335-5p	FAM46C
hsa-miR-335-5p	MARK4
hsa-miR-335-5p	GRM5
hsa-miR-335-5p	DUSP6
hsa-miR-335-5p	ZDHHC20
hsa-miR-335-5p	PLEKHA4
hsa-miR-335-5p	PIWIL4
hsa-miR-335-5p	NAB2
hsa-miR-335-5p	ANXA1
hsa-miR-335-5p	DKK2
hsa-miR-335-5p	UHRF2
hsa-miR-335-5p	GCNT4
hsa-miR-335-5p	CD177
hsa-miR-335-5p	DOCK6
hsa-miR-335-5p	MOCOS
hsa-miR-335-5p	EEA1
hsa-miR-335-5p	TRIM69
hsa-miR-335-5p	MCHR2
hsa-miR-335-5p	ZNF341
hsa-miR-335-5p	PXN
hsa-miR-335-5p	RAB6A
hsa-miR-335-5p	GJB1
hsa-miR-335-5p	FKBP14
hsa-miR-335-5p	PNPLA6
hsa-miR-335-5p	KIAA0825
hsa-miR-335-5p	SCN3B
hsa-miR-335-5p	CXorf27
hsa-miR-335-5p	EFCAB13
hsa-miR-335-5p	NUP210
hsa-miR-335-5p	SNORD114-10
hsa-miR-335-5p	GTSF1L
hsa-miR-335-5p	CHI3L2
hsa-miR-335-5p	ITGB6
hsa-miR-335-5p	HERPUD1
hsa-miR-335-5p	FAM198B
hsa-miR-335-5p	SPRED1
hsa-miR-335-5p	MPND
hsa-miR-335-5p	TTLL13
hsa-miR-335-5p	INSM2
hsa-miR-335-5p	CDX2
[truncated: 544 more rows]

## Sheet: 46,XX vs 47,XXX FDR 0.05
miRNA	Gene		KEEG pathways	%	Genes	PValue		BP	%	Genes	PValue		MP	Count	%	Genes	PValue
hsa-miR-125a-5p	CDKN1A		hsa04012:ErbB signaling pathway	12.2449	CDKN1A, EIF4EBP1, ERBB3, ERBB2, MAPK8, CRK	2.14187e-05		GO:0031323~regulation of cellular metabolic process	48.9796	KLF13, ZBTB10, E2F7, ERBB2, TP53, ARID3B, ELAVL1, CREB5, LIN28A, ATXN1, LIF, BAK1, EIF4EBP1, PDPK1, CDKN1A, ZNF776, NR1D2, HOXC4, VEGFA, RBAK, TCEB2, RARA, PUM2, CRK	0.000106581		GO:0042802~identical protein binding	9	18.3673	ATXN1, BAK1, ATL2, ERBB3, E2F7, ERBB2, VEGFA, ELAVL1, CLDN12	0.00104541
hsa-miR-125a-5p	LIN28A		hsa05200:Pathways in cancer	16.3265	CDKN1A, ERBB2, VEGFA, TCEB2, TP53, RARA, MAPK8, CRK	0.000230287		GO:0019222~regulation of metabolic process	48.9796	KLF13, ZBTB10, E2F7, ERBB2, TP53, ARID3B, ELAVL1, CREB5, LIN28A, ATXN1, LIF, BAK1, EIF4EBP1, PDPK1, CDKN1A, ZNF776, NR1D2, HOXC4, VEGFA, RBAK, TCEB2, RARA, PUM2, CRK	0.000218875		GO:0046982~protein heterodimerization activity	5	10.2041	BAK1, PANX1, ERBB3, ERBB2, TP53	0.00484591
hsa-miR-125a-5p	NTRK3		hsa05215:Prostate cancer	10.2041	CDKN1A, PDPK1, ERBB2, TP53, CREB5	0.000417982		GO:0048522~positive regulation of cellular process	32.6531	PANX1, KLF13, ERBB3, ERBB2, TP53, CREB5, NTRK3, LIF, ATXN1, BAK1, PDPK1, CDKN1A, VEGFA, RARA, MAPK8, TMEM101	0.000389033		GO:0046983~protein dimerization activity	7	14.2857	BAK1, PANX1, ERBB3, ERBB2, VEGFA, TP53, CREB5	0.00843669
hsa-miR-125a-5p	CD34		hsa05219:Bladder cancer	8.16327	CDKN1A, ERBB2, VEGFA, TP53	0.000628484		GO:0010468~regulation of gene expression	40.8163	KLF13, ZBTB10, E2F7, TP53, ARID3B, ELAVL1, CREB5, LIN28A, LIF, ATXN1, EIF4EBP1, ZNF776, NR1D2, HOXC4, VEGFA, RBAK, TCEB2, RARA, PUM2, CRK	0.000640587		GO:0008270~zinc ion binding	15	30.6122	ERMP1, KLF13, ZBTB10, TP53, CREB5, LIN28A, ZFAND1, BAK1, CDKN1A, ZNF776, NR1D2, RBAK, RARA, YOD1, OMA1	0.013993
hsa-miR-125a-5p	TP53		hsa05212:Pancreatic cancer	8.16327	ERBB2, VEGFA, TP53, MAPK8	0.00301496		GO:0048771~tissue remodeling	8.16327	BAK1, ERBB3, ERBB2, VEGFA	0.000745724		GO:0004713~protein tyrosine kinase activity	4	8.16327	NTRK3, ERBB3, ERBB2, YES1	0.0174292
hsa-miR-125a-5p	LIF		hsa04510:Focal adhesion	10.2041	PDPK1, ERBB2, VEGFA, MAPK8, CRK	0.00835293		GO:0051252~regulation of RNA metabolic process	30.6122	KLF13, E2F7, TP53, ELAVL1, CREB5, LIN28A, LIF, ATXN1, ZNF776, NR1D2, HOXC4, RBAK, VEGFA, RARA, CRK	0.00108537		GO:0004714~transmembrane receptor protein tyrosine kinase activity	3	6.12245	NTRK3, ERBB3, ERBB2	0.020677
hsa-miR-125a-5p	MTUS1		hsa04722:Neurotrophin signaling pathway	8.16327	NTRK3, TP53, MAPK8, CRK	0.0136577		GO:0048518~positive regulation of biological process	32.6531	PANX1, KLF13, ERBB3, ERBB2, TP53, CREB5, NTRK3, LIF, ATXN1, BAK1, PDPK1, CDKN1A, VEGFA, RARA, MAPK8, TMEM101	0.0010884		GO:0019838~growth factor binding	3	6.12245	NTRK3, ERBB3, ERBB2	0.0471981
hsa-miR-125a-5p	RARA		hsa04910:Insulin signaling pathway	8.16327	PDPK1, EIF4EBP1, MAPK8, CRK	0.0171525		GO:0060255~regulation of macromolecule metabolic process	42.8571	KLF13, ZBTB10, E2F7, TP53, ARID3B, ELAVL1, CREB5, LIN28A, LIF, ATXN1, BAK1, EIF4EBP1, ZNF776, NR1D2, HOXC4, VEGFA, RBAK, TCEB2, RARA, PUM2, CRK	0.00123932		GO:0004672~protein kinase activity	6	12.2449	NTRK3, PDPK1, ERBB3, ERBB2, MAPK8, YES1	0.048676
hsa-miR-125a-5p	VEGFA		hsa04150:mTOR signaling pathway	6.12245	PDPK1, EIF4EBP1, VEGFA	0.0190258		GO:0080090~regulation of primary metabolic process	42.8571	KLF13, ZBTB10, E2F7, TP53, ARID3B, ELAVL1, CREB5, LIN28A, LIF, ATXN1, BAK1, EIF4EBP1, ZNF776, NR1D2, HOXC4, VEGFA, RBAK, TCEB2, RARA, PUM2, CRK	0.00140919
hsa-miR-125a-5p	ERBB3		hsa05213:Endometrial cancer	6.12245	PDPK1, ERBB2, TP53	0.0190258		GO:0010556~regulation of macromolecule biosynthetic process	38.7755	KLF13, ZBTB10, E2F7, TP53, ARID3B, CREB5, LIN28A, LIF, ATXN1, EIF4EBP1, ZNF776, NR1D2, HOXC4, RBAK, VEGFA, TCEB2, RARA, PUM2, CRK	0.00166918
hsa-miR-125a-5p	ERBB2		hsa05223:Non-small cell lung cancer	6.12245	PDPK1, ERBB2, TP53	0.020431		GO:0042221~response to chemical stimulus	24.4898	BAK1, CDKN1A, PDPK1, EIF4EBP1, PANX1, ERBB3, ERBB2, VEGFA, TP53, RARA, MAPK8, LIN28A	0.00185376
hsa-miR-125a-5p	KLF13		hsa05211:Renal cell carcinoma	6.12245	VEGFA, TCEB2, CRK	0.0331445		GO:0031326~regulation of cellular biosynthetic process	38.7755	KLF13, ZBTB10, E2F7, TP53, ARID3B, CREB5, LIN28A, LIF, ATXN1, EIF4EBP1, ZNF776, NR1D2, HOXC4, RBAK, VEGFA, TCEB2, RARA, PUM2, CRK	0.00268558
hsa-miR-125a-5p	BAK1		hsa05220:Chronic myeloid leukemia	6.12245	CDKN1A, TP53, CRK	0.0376189		GO:0006355~regulation of transcription, DNA-dependent	28.5714	KLF13, E2F7, TP53, CREB5, LIN28A, LIF, ATXN1, ZNF776, NR1D2, HOXC4, RBAK, VEGFA, RARA, CRK	0.00276924
hsa-miR-125a-5p	ARID3B							GO:0009889~regulation of biosynthetic process	38.7755	KLF13, ZBTB10, E2F7, TP53, ARID3B, CREB5, LIN28A, LIF, ATXN1, EIF4EBP1, ZNF776, NR1D2, HOXC4, RBAK, VEGFA, TCEB2, RARA, PUM2, CRK	0.00289269
hsa-miR-125a-5p	ELAVL1							GO:0009314~response to radiation	10.2041	ATXN1, BAK1, CDKN1A, TP53, MAPK8	0.00370063
hsa-miR-125a-5p	ARPC5							GO:0050794~regulation of cellular process	65.3061	PANX1, ZBTB10, ERBB3, ERBB2, E2F7, ARPC5, LIN28A, LIF, BAK1, EIF4EBP1, PDPK1, ZNF776, NR1D2, HOXC4, RARA, TMEM101, PUM2, PARD6B, KLF13, TP53, ELAVL1, ARID3B, CREB5, ATXN1, CORO1C, NTRK3, CDKN1A, VEGFA, RBAK, TCEB2, MAPK8, CRK	0.00417992
hsa-miR-125a-5p	E2F7							GO:0019219~regulation of nucleobase, nucleoside, nucleotide and nucleic acid metabolic process	36.7347	KLF13, ZBTB10, E2F7, TP53, ARID3B, ELAVL1, CREB5, LIN28A, LIF, ATXN1, ZNF776, NR1D2, HOXC4, RBAK, VEGFA, TCEB2, RARA, CRK	0.00423539
hsa-miR-125a-5p	ZBTB10							GO:0007167~enzyme linked receptor protein signaling pathway	12.2449	LIF, NTRK3, EIF4EBP1, ERBB3, ERBB2, VEGFA	0.00447401
hsa-miR-125a-5p	CREB5							GO:0010608~posttranscriptional regulation of gene expression	10.2041	EIF4EBP1, VEGFA, ELAVL1, PUM2, LIN28A	0.0044767
hsa-miR-125a-5p	OMA1							GO:0051171~regulation of nitrogen compound metabolic process	36.7347	KLF13, ZBTB10, E2F7, TP53, ARID3B, ELAVL1, CREB5, LIN28A, LIF, ATXN1, ZNF776, NR1D2, HOXC4, RBAK, VEGFA, TCEB2, RARA, CRK	0.00465673
hsa-miR-125a-5p	OSTM1							GO:0045449~regulation of transcription	34.6939	KLF13, ZBTB10, E2F7, TP53, ARID3B, CREB5, LIN28A, LIF, ATXN1, ZNF776, NR1D2, HOXC4, RBAK, VEGFA, TCEB2, RARA, CRK	0.00484999
hsa-miR-125a-5p	MAPK8							GO:0043066~negative regulation of apoptosis	12.2449	CDKN1A, ERBB3, ERBB2, VEGFA, TP53, MAPK8	0.00517317
hsa-miR-125a-5p	RBM17							GO:0043069~negative regulation of programmed cell death	12.2449	CDKN1A, ERBB3, ERBB2, VEGFA, TP53, MAPK8	0.00548628
hsa-miR-125a-5p	PUM2							GO:0007169~transmembrane receptor protein tyrosine kinase signaling pathway	10.2041	NTRK3, EIF4EBP1, ERBB3, ERBB2, VEGFA	0.00552758
hsa-miR-125a-5p	NR1D2							GO:0060548~negative regulation of cell death	12.2449	CDKN1A, ERBB3, ERBB2, VEGFA, TP53, MAPK8	0.00555049
hsa-miR-125a-5p	HOXC4							GO:0009725~response to hormone stimulus	12.2449	CDKN1A, PDPK1, EIF4EBP1, ERBB3, ERBB2, RARA	0.00601495
hsa-miR-125a-5p	SNX4							GO:0009628~response to abiotic stimulus	12.2449	ATXN1, BAK1, CDKN1A, PDPK1, TP53, MAPK8	0.00608348
hsa-miR-125a-5p	NDUFB6							GO:0010033~response to organic substance	16.3265	CDKN1A, PDPK1, EIF4EBP1, PANX1, ERBB3, ERBB2, RARA, LIN28A	0.00733775
hsa-miR-125a-5p	NOP16							GO:0048511~rhythmic process	8.16327	ERMP1, ERBB3, ERBB2, VEGFA	0.00782982
hsa-miR-125a-5p	CRK							GO:0048699~generation of neurons	14.2857	LIF, NTRK3, PARD6B, ERBB3, ERBB2, VEGFA, TP53	0.00822664
hsa-miR-125a-5p	SLC1A5							GO:0016070~RNA metabolic process	18.3673	ATXN1, KLF13, VEGFA, TCEB2, TP53, ELAVL1, CREB5, LIN28A, RBM17	0.0088257
hsa-miR-125a-5p	PARD6B							GO:0050789~regulation of biological process	65.3061	PANX1, ZBTB10, ERBB3, ERBB2, E2F7, ARPC5, LIN28A, LIF, BAK1, EIF4EBP1, PDPK1, ZNF776, NR1D2, HOXC4, RARA, TMEM101, PUM2, PARD6B, KLF13, TP53, ELAVL1, ARID3B, CREB5, ATXN1, CORO1C, NTRK3, CDKN1A, VEGFA, RBAK, TCEB2, MAPK8, CRK	0.00901224
hsa-miR-125a-5p	TCEB2							GO:0042326~negative regulation of phosphorylation	6.12245	ATXN1, BAK1, CDKN1A	0.00901783
hsa-miR-125a-5p	PANX1							GO:0009719~response to endogenous stimulus	12.2449	CDKN1A, PDPK1, EIF4EBP1, ERBB3, ERBB2, RARA	0.00902635
hsa-miR-125a-5p	ZFAND1							GO:0048519~negative regulation of biological process	26.5306	ERBB3, E2F7, ERBB2, TP53, LIN28A, LIF, ATXN1, BAK1, CDKN1A, EIF4EBP1, VEGFA, MAPK8, RARA	0.00948633
hsa-miR-125a-5p	CORO1C							GO:0009416~response to light stimulus	8.16327	ATXN1, CDKN1A, TP53, MAPK8	0.00961451
hsa-miR-125a-5p	CLDN12							GO:0010563~negative regulation of phosphorus metabolic process	6.12245	ATXN1, BAK1, CDKN1A	0.0102129
hsa-miR-125a-5p	ZNF776							GO:0045936~negative regulation of phosphate metabolic process	6.12245	ATXN1, BAK1, CDKN1A	0.0102129
hsa-miR-125a-5p	TNPO2							GO:0022008~neurogenesis	14.2857	LIF, NTRK3, PARD6B, ERBB3, ERBB2, VEGFA, TP53	0.0115212
hsa-miR-125a-5p	EIF4EBP1							GO:0032879~regulation of localization	14.2857	LIF, BAK1, PARD6B, PDPK1, PANX1, ERBB3, VEGFA	0.0123341
hsa-miR-125a-5p	PDPK1							GO:0030182~neuron differentiation	12.2449	LIF, NTRK3, PARD6B, ERBB3, ERBB2, VEGFA	0.0123815
hsa-miR-125a-5p	YES1							GO:0048523~negative regulation of cellular process	24.4898	LIF, ATXN1, BAK1, CDKN1A, EIF4EBP1, ERBB3, E2F7, ERBB2, VEGFA, TP53, MAPK8, LIN28A	0.0132354
hsa-miR-125a-5p	DUSP3							GO:0043170~macromolecule metabolic process	55.102	ERMP1, ZBTB10, ERBB3, ERBB2, E2F7, LIN28A, PDPK1, ZNF776, NR1D2, HOXC4, RARA, YOD1, YES1, OMA1, KLF13, TP53, ARID3B, ELAVL1, CREB5, ATXN1, NTRK3, DUSP3, VEGFA, RBAK, TCEB2, MAPK8, RBM17	0.0139467
hsa-miR-125a-5p	YOD1							GO:0009967~positive regulation of signal transduction	10.2041	LIF, ERBB3, ERBB2, VEGFA, TMEM101	0.014216
hsa-miR-125a-5p	ATXN1							GO:0018193~peptidyl-amino acid modification	8.16327	PDPK1, ERBB3, ERBB2, MAPK8	0.0148014
hsa-miR-125a-5p	TMEM101							GO:0009411~response to UV	6.12245	CDKN1A, TP53, MAPK8	0.0151524
hsa-miR-125a-5p	ERMP1							GO:0042325~regulation of phosphorylation	12.2449	LIF, ATXN1, BAK1, CDKN1A, PDPK1, ERBB2	0.0158275
hsa-miR-125a-5p	RBAK							GO:0009987~cellular process	83.6735	NDUFB6, PANX1, ATL2, ZBTB10, ERBB3, ERBB2, E2F7, SNX4, ARPC5, LIN28A, CLDN12, LIF, BAK1, EIF4EBP1, PDPK1, ZNF776, NR1D2, HOXC4, RARA, YOD1, YES1, TNPO2, PARD6B, KLF13, TP53, ELAVL1, ARID3B, CREB5, OSTM1, NTRK3, CORO1C, ATXN1, CDKN1A, DUSP3, CD34, VEGFA, RBAK, TCEB2, MAPK8, CRK, RBM17	0.0158385
hsa-miR-125a-5p	ATL2							GO:0060056~mammary gland involution	4.08163	ERBB3, ERBB2	0.0158403
								GO:0010740~positive regulation of protein kinase cascade	8.16327	LIF, ERBB3, ERBB2, TMEM101	0.0160464
								GO:0022602~ovulation cycle process	6.12245	ERMP1, ERBB2, VEGFA	0.0166458
								GO:0045893~positive regulation of transcription, DNA-dependent	12.2449	LIF, ATXN1, KLF13, VEGFA, TP53, CREB5	0.0173417
								GO:0051254~positive regulation of RNA metabolic process	12.2449	LIF, ATXN1, KLF13, VEGFA, TP53, CREB5	0.0179156
								GO:0044260~cellular macromolecule metabolic process	51.0204	ERBB3, ZBTB10, ERBB2, E2F7, LIN28A, PDPK1, ZNF776, NR1D2, HOXC4, RARA, YOD1, YES1, KLF13, TP53, ARID3B, ELAVL1, CREB5, ATXN1, NTRK3, DUSP3, RBAK, VEGFA, TCEB2, MAPK8, RBM17	0.0180339
								GO:0019220~regulation of phosphate metabolic process	12.2449	LIF, ATXN1, BAK1, CDKN1A, PDPK1, ERBB2	0.018502
								GO:0051174~regulation of phosphorus metabolic process	12.2449	LIF, ATXN1, BAK1, CDKN1A, PDPK1, ERBB2	0.018502
								GO:0060443~mammary gland morphogenesis	4.08163	ERBB3, ERBB2	0.0189788
								GO:0042698~ovulation cycle	6.12245	ERMP1, ERBB2, VEGFA	0.0192683
								GO:0050793~regulation of developmental process	14.2857	LIF, NTRK3, ERBB2, VEGFA, TP53, RARA, LIN28A	0.0193259
								GO:0045595~regulation of cell differentiation	12.2449	LIF, NTRK3, ERBB2, TP53, RARA, LIN28A	0.0195588
								GO:0032869~cellular response to insulin stimulus	6.12245	PDPK1, EIF4EBP1, ERBB3	0.0198124
								GO:0010647~positive regulation of cell communication	10.2041	LIF, ERBB3, ERBB2, VEGFA, TMEM101	0.0203872
								GO:0014065~phosphoinositide 3-kinase cascade	4.08163	ERBB3, ERBB2	0.0221075
								GO:0065007~biological regulation	65.3061	PANX1, ZBTB10, ERBB3, ERBB2, E2F7, ARPC5, LIN28A, LIF, BAK1, EIF4EBP1, PDPK1, ZNF776, NR1D2, HOXC4, RARA, TMEM101, PUM2, PARD6B, KLF13, TP53, ELAVL1, ARID3B, CREB5, ATXN1, CORO1C, NTRK3, CDKN1A, VEGFA, RBAK, TCEB2, MAPK8, CRK	0.0223464
								GO:0048666~neuron development	10.2041	LIF, PARD6B, ERBB3, ERBB2, VEGFA	0.0224735
								GO:0008635~activation of caspase activity by cytochrome c	4.08163	BAK1, TP53	0.0283356
								GO:0046777~protein amino acid autophosphorylation	6.12245	NTRK3, ERBB2, YES1	0.0300104
								GO:0045944~positive regulation of transcription from RNA polymerase II promoter	10.2041	LIF, ATXN1, KLF13, VEGFA, TP53	0.0300109
								GO:0042493~response to drug	8.16327	CDKN1A, ERBB3, ERBB2, TP53	0.0313146
								GO:0045941~positive regulation of transcription	12.2449	LIF, ATXN1, KLF13, VEGFA, TP53, CREB5	0.0328015
								GO:0009887~organ morphogenesis	12.2449	LIF, BAK1, CDKN1A, ERBB3, HOXC4, VEGFA	0.0328015
								GO:0006793~phosphorus metabolic process	16.3265	NTRK3, PDPK1, DUSP3, NDUFB6, ERBB3, ERBB2, MAPK8, YES1	0.0330168
								GO:0006796~phosphate metabolic process	16.3265	NTRK3, PDPK1, DUSP3, NDUFB6, ERBB3, ERBB2, MAPK8, YES1	0.0330168
								GO:0009653~anatomical structure morphogenesis	18.3673	LIF, BAK1, PARD6B, CDKN1A, ERBB3, HOXC4, ERBB2, VEGFA, TP53	0.0335979
								GO:0002682~regulation of immune system process	10.2041	LIF, CDKN1A, ERBB2, VEGFA, RARA	0.0337297
								GO:0043586~tongue development	4.08163	ERBB3, ERBB2	0.034525
								GO:0046902~regulation of mitochondrial membrane permeability	4.08163	BAK1, TP53	0.034525
								GO:0007423~sensory organ development	8.16327	BAK1, ERBB3, ERBB2, VEGFA	0.0363004
								GO:0010628~positive regulation of gene expression	12.2449	LIF, ATXN1, KLF13, VEGFA, TP53, CREB5	0.03659
								GO:0042127~regulation of cell proliferation	14.2857	LIF, CDKN1A, ERBB3, E2F7, ERBB2, VEGFA, TP53	0.0375928
								GO:0014068~positive regulation of phosphoinositide 3-kinase cascade	4.08163	ERBB3, ERBB2	0.0376052
								GO:0030097~hemopoiesis	8.16327	BAK1, VEGFA, TP53, OSTM1	0.0391456
								GO:0016310~phosphorylation	14.2857	NTRK3, PDPK1, NDUFB6, ERBB3, ERBB2, MAPK8, YES1	0.0402314
								GO:0032868~response to insulin stimulus	6.12245	PDPK1, EIF4EBP1, ERBB3	0.0403843
								GO:0014066~regulation of phosphoinositide 3-kinase cascade	4.08163	ERBB3, ERBB2	0.0406758
								GO:0042981~regulation of apoptosis	14.2857	BAK1, CDKN1A, ERBB3, ERBB2, VEGFA, TP53, MAPK8	0.0410667
								GO:0043067~regulation of programmed cell death	14.2857	BAK1, CDKN1A, ERBB3, ERBB2, VEGFA, TP53, MAPK8	0.0427708
								GO:0010941~regulation of cell death	14.2857	BAK1, CDKN1A, ERBB3, ERBB2, VEGFA, TP53, MAPK8	0.0434213
								GO:0033135~regulation of peptidyl-serine phosphorylation	4.08163	LIF, BAK1	0.0437368
								GO:0051716~cellular response to stimulus	14.2857	CDKN1A, PDPK1, EIF4EBP1, ERBB3, TP53, MAPK8, LIN28A	0.0445196
								GO:0010627~regulation of protein kinase cascade	8.16327	LIF, ERBB3, ERBB2, TMEM101	0.0447238
								GO:0048255~mRNA stabilization	4.08163	VEGFA, ELAVL1	0.0467883
								GO:0043489~RNA stabilization	4.08163	VEGFA, ELAVL1	0.0467883
								GO:0045935~positive regulation of nucleobase, nucleoside, nucleotide and nucleic acid metabolic process	12.2449	LIF, ATXN1, KLF13, VEGFA, TP53, CREB5	0.0473546
								GO:0032990~cell part morphogenesis	8.16327	BAK1, PARD6B, ERBB3, ERBB2	0.0478842
								GO:0048534~hemopoietic or lymphoid organ development	8.16327	BAK1, VEGFA, TP53, OSTM1	0.0497388
								GO:0022612~gland morphogenesis	4.08163	ERBB3, ERBB2	0.0498303
