# Supplementary material for: Micro RNAs and DNA methylation are regulatory players in human cells with altered X chromosome to autosome balance
Source: Sci Rep. 2017 Feb 24;7:43235. doi: 10.1038/srep43235 (PMC5324395; doi:10.1038/srep43235)
Supplement: Supplementary Table S2 [file srep43235-s2.xlsx]

## Sheet: 45,X vs  46,XX 
miRNA	Target gene		KEGG pathways	PValue	Genes	%		BP	PValue	Genes	%		MP	PValue	Genes	%
hsa-miR-335-5p	TNC		hsa00100:Steroid biosynthesis	6.21538e-05	TM7SF2, CEL, SOAT2, LIPA, CYP51A1, SQLE, DHCR7, LSS, HSD17B7, DHCR24, FDFT1	0.4019		GO:0010033~response to organic substance	1.6838e-07	CGA, PTGS2, ADCY7, IL6ST, OSMR, ADCY6, TLR2, FOXO1, TLR4, RPE65, FOXO4, SHH, TGFB2, GOT2, GNG8, EIF4EBP1, CHRNA7, PRKACA, RARA, LOX, DNAJC3, EIF2B4, CIITA, EGFR, RELA, LIFR, MGP, MFGE8, PTPRU, DDIT3, SLC34A2, CD38, GRB10, GLUL, KRT19, THBD, CCR4, ABAT, RYR2, HSPB3, EIF2AK3, ACR, PANX1, MCL1, ERBB3, ALDOC, DRD5, ERBB2, HMGCS1, NFKBIA, HSPA1A, HSPA1B, LIN28A, LIN28B, TIMP3, TTC3, HSPA1L, BCHE, IDH1…	5.84582		GO:0003700~transcription factor activity	1.43532e-06	MEF2A, CDX2, CDX4, RORC, RORB, RORA, HOXD10, CITED2, RARA, RARG, RXRB, EMX2, PROX1, ZNF37A, PRDM1, HOXA11, ARX, LHX2, LHX6, LHX9, DMBX1, KLF5, KLF7, KLF9, ESRRB, KLF11, SMAD3, SMAD1, USF2, NKX6-1, TULP4, DLX5, FOXI1, KLF4, KLF3, BACH1, PPARA, BACH2, FOXA2, TBX22, FOXA3, ZEB2, ZEB1, GLI1, ZNF148, NR2F6, NOBOX, SPIC, BHLHE41, MYC, BATF2, TBX15, TP53, SPEN, MXD1, SLC26A3, ZNF135, FOXC1, KCNH8, TBX19…	7.38034
hsa-miR-335-5p	MERTK		hsa05200:Pathways in cancer	0.000345281	FGF8, E2F3, PTGS2, FGF17, FGF16, FGF11, FGF10, FOXO1, MMP2, PTEN, SHH, GLI1, TGFB2, CCNE2, FOS, CASP3, WNT3, PIK3CA, RARA, CCNA1, MYC, FGF4, EGFR, WNT10B, HSP90AA1, RXRB, RELA, TP53, FGF23, PRKCG, RB1, DAPK2, JUP, CCND1, VEGFA, MAPK9, MAPK8, WNT9A, ERBB2, PML, NFKBIA, EGLN1, KIT, TCF7L1, IGF1R, LAMB2, BCL2, ITGAV, SOS2, LAMB1, FIGF, AXIN1, MSH6, FZD8, BMP2, IL6, IL8, FLT3, KLK3, TGFBR1, TGFBR2, F…	2.77676		GO:0001501~skeletal system development	1.89534e-07	PTGS2, GABBR1, JAG2, ZEB1, MMP2, SHH, HOXD10, GLI1, HOXC6, HOXC8, BARX2, HOXC4, ANKRD11, TRAPPC2P1, COL11A1, MYC, IDUA, FGF4, COL10A1, EGFR, TBX15, MGP, MMP14, MEPE, CHRDL2, ACVR2B, HOXD8, NAB2, NAB1, ROR2, FOXC1, MAPK8, RIPPLY2, KIAA1217, WNT9A, EIF2AK3, TAPT1, HOXA11, COL3A1, SOX5, CYTL1, SOX9, OTOR, IGSF10, HOXA2, COL9A2, LECT1, HOXA5, BCL2, HOXA7, JUND, PTH, NKX3-2, RUNX2, SPP1, BMP2, EVC, BM…	3.06905		GO:0043565~sequence-specific DNA binding	6.93958e-06	MYOD1, MEF2A, CDX2, THRB, CDX4, RORC, FOXO1, RORB, RORA, FOXO3, FOXO4, HOXD10, GATA1, HOXC6, HOXC8, ATOH1, GATA5, HOXC4, RARA, CIITA, SATB1, RARG, RXRB, RELA, MTA2, EMX2, SIX6, PROX1, DDIT3, HOXD8, TFAP2B, SPDEF, TFAP4, SOX1, HOXA11, TFE3, SOX9, MEIS1, ATF2, ARX, FOXQ1, HOXA2, MEIS3, MEIS2, HOXA5, LHX2, HOXA7, JUND, NKX3-2, LHX6, DNMT3B, LHX9, EWSR1, SREBF1, DMBX1, TAF1, MAFF, ESRRB, MAFB, NR4A2,…	4.85934
hsa-miR-335-5p	PTPRN2		hsa04010:MAPK signaling pathway	0.000427781	FGF8, FGF17, FGF16, FGF11, FGF10, TGFB2, FOS, CASP3, MAP3K8, PRKACA, RAPGEF2, MYC, IL1A, MAP2K5, FGF4, EGFR, CACNG8, RELA, TP53, CACNG4, FGF23, PRKCG, CACNG1, STK3, FLNA, DDIT3, ARRB1, MAPK9, MAPK8, PLA2G2E, MKNK2, PPP3R2, CACNB3, HSPA1A, HSPA1B, ATF2, HSPA1L, RASGRP1, JUND, DUSP16, SOS2, RASA1, RASA2, PTPN7, PLA2G10, NTF3, TGFBR1, NF1, TGFBR2, NR4A1, TAB1, TAB2, CACNA2D4, DUSP5, RPS6KA6, ATF4, D…	2.33833		GO:0009891~positive regulation of biosynthetic process	5.44855e-07	MYOD1, CDX2, THRB, TLR1, FOXO1, TLR4, RORB, RORA, FOXO3, FOXO4, HOXD10, SHH, CITED2, TGFB2, IL31RA, APP, ATOH1, GATA5, IL1A, CIITA, EGFR, RARG, MYO6, RXRB, IL27, RELA, MTA2, MED12, GRHL3, ARNTL, MED13, IL22, PPARGC1A, PROX1, TRERF1, DDIT3, TNKS2, VEGFA, TFAP2B, DRD5, TFE3, SOX5, CYTL1, KLRK1, NFKBIA, SOX4, SOX9, LIF, IL17A, HOXA2, MEIS2, HOXA7, DYRK2, RUNX2, KLF5, SREBF1, TAF1, KLF7, BMP2, NTF3, …	5.59006		GO:0008289~lipid binding	2.19987e-05	SYT1, CRABP1, PTGS2, SYP, ACBD3, HMHA1, STARD5, TIAM1, STARD6, APOH, RARA, PITPNC1, GLTPD2, RAPGEF2, SH3GL3, F10, RXRB, NCF4, CYP26A1, MFGE8, GLTP, PITPNM2, CD36, LRAT, SCGB2A2, GC, HSD17B10, SNX9, SNAP91, RBP1, APOC1, AKAP13, MYO9B, PAQR8, SNX4, PLTP, ESRRB, CPNE6, PLEKHA4, APOL2, PDZD8, TULP3, ADAP2, VCP, CADPS2, CDC42BPA, FABP4, FABP1, FABP6, PLEKHA1, PPARA, OSBP, HIP1R, LTC4S, PTEN, TENC1, YB…	3.72671
hsa-miR-335-5p	SOX4		hsa04020:Calcium signaling pathway	0.00304076	GNA14, TACR3, CYSLTR1, ADCY7, TNNC1, ERBB3, TACR2, ERBB2, DRD5, PPP3R2, ATP2B4, HRH2, PTK2B, GRIN2D, PLCD3, PLCD1, NOS3, CHRNA7, PRKACA, CALML6, CALML5, CHRFAM7A, EGFR, TRPC1, PRKCG, VDAC2, NTSR1, VDAC3, ITPR1, ITPR2, GRM5, CD38, P2RX4, PLCE1, SLC25A31, P2RX1, CHRM3, CHRM2, HTR7, PLCG2, AVPR1B, RYR2, PTAFR, CACNA1B	1.57106		GO:0045944~positive regulation of transcription from RNA polymerase II promoter	8.55295e-07	MYOD1, PPARA, THRB, FOXA2, RHOQ, FOXO1, ZEB1, FOXO3, RORA, SHH, HOXD10, GLI1, CITED2, FOS, ATOH1, APP, BARX2, ZNF148, NOBOX, MYC, CIITA, MYO6, RARG, RXRB, MTA2, RELA, MED12, TP53, RB1, ARNTL, ESR2, MED13, IL22, PPARGC1A, ZMIZ1, VEGFA, TFAP2B, ZFPM2, FOXC1, TBX19, CLOCK, TFE3, SOX5, CYTL1, NFKBIA, SOX9, TCF7L1, STAT6, LIF, NPAS2, HOXA2, IL17A, MEIS2, HAND1, SQSTM1, POU2F3, HOXA7, PTH, NFAT5, RUNX2…	3.36134		GO:0005509~calcium ion binding	8.04872e-05	PDP1, SYT1, LTBP1, S100A5, LTBP2, SYT5, TNNC1, LTBP4, S100A9, JAG2, SYT9, RCVRN, MMP2, DNASE1L3, CALB2, SYP, CDH20, ATP2B4, HMCN1, GRIN2D, SLC25A23, RAPGEF2, COL10A1, PCDHGA10, F10, LRP1B, CDHR2, COLEC10, MGP, CDHR5, DLL1, PKD2L1, SNTN, SAG, GNS, PITPNM2, PLCE1, THBD, RYR2, PLA2G2E, DST, TBC1D8B, CDK5R1, EFCAB5, SRL, ITGA10, FLG2, CACNB3, CAPS2, DAGLA, MACF1, LPCAT1, CRB2, CD69, TTYH2, ITGAV, SFT…	6.64962
hsa-miR-335-5p	TFF2		hsa04060:Cytokine-cytokine receptor interaction	0.003543	IFNA21, OSMR, IL6ST, LEPR, IL21R, GDF5, CXCR1, CXCR2, TGFB2, TPO, IFNGR1, IL1A, EGFR, LIFR, IL25, IL22, CCR9, INHBB, TNFRSF9, ACVR2B, CCR7, PPBP, CCR4, TNFRSF10D, INHBE, CCR2, VEGFA, NGFR, ACVR1, CXCL3, CSF1, CXCL2, CXCL9, KIT, CCL26, CCL24, LIF, CCL25, IL17A, CCL20, FIGF, CD27, AMHR2, IL4, IL6, BMP2, IL5, IL8, IL7, FLT3, TGFBR1, TGFBR2, CCL19, TNFSF9, CCL15, KDR, TSLP, CCL14, CXCL16, EPOR	2.15564		GO:0001568~blood vessel development	9.01448e-07	NRP2, CDX2, NRP1, CDX4, LEPR, FOXO1, FGF10, MMP2, PTEN, SHH, TGFB2, CITED2, BAK1, CUL7, HEY1, ANG, HMOX1, ROBO4, ERAP1, RHOB, NOS3, SOX18, LOX, PTPRJ, RECK, MMP14, PROX1, PNPLA6, EREG, ZMIZ1, VEGFA, ZFPM2, FOXC1, TNFAIP2, ACVR1, EMCN, COL3A1, CDH5, ACE, HAND1, PTK2B, ITGAV, DHCR7, PLCD3, GBX2, ZC3H12A, PLCD1, PLXND1, FIGF, PPAP2B, RASA1, PLAT, KLF5, IL8, TGFBR1, NF1, TGFBR2, COL15A1, ESX1, DBH, K…	2.44794		GO:0015293~symporter activity	0.000245258	SLC5A3, SLC38A4, SLC2A13, SLC2A10, SLC6A10P, SLC5A4, SLC22A18, SLC38A2, SLC2A11, SLC20A1, SLC45A1, SLC5A1, SLC6A4, SLC1A4, SLC1A5, SLC23A2, SLC2A3, SLC1A1, SLC12A7, SLC12A3, SLC6A12, SLC10A7, SLC6A15, SLC6A16, SLC34A2, SLC17A7, SLC17A5, SLC6A9, SLC16A4, SLC17A3, SLC16A6, SLC6A8, SLC17A1, SLC17A2, SLC6A6, SLC13A4, SLC25A18, SLC46A2	1.38838
hsa-miR-335-5p	RASA1		hsa05215:Prostate cancer	0.00465024	E2F3, ERBB2, FOXO1, NFKBIA, PTEN, TCF7L1, CCNE2, IGF1R, PDPK1, BCL2, SOS2, PIK3CA, EGFR, HSP90AA1, KLK3, RELA, TP53, CREB5, RB1, ATF4, HSP90B1, CDKN1A, CCND1, CDKN1B, IKBKB	0.913409		GO:0031328~positive regulation of cellular biosynthetic process	9.87406e-07	MYOD1, CDX2, THRB, TLR1, FOXO1, TLR4, RORB, RORA, FOXO3, FOXO4, HOXD10, SHH, CITED2, IL31RA, APP, ATOH1, GATA5, IL1A, CIITA, EGFR, RARG, MYO6, RXRB, IL27, RELA, MTA2, MED12, GRHL3, ARNTL, MED13, IL22, PPARGC1A, PROX1, TRERF1, DDIT3, TNKS2, VEGFA, TFAP2B, DRD5, TFE3, SOX5, CYTL1, KLRK1, NFKBIA, SOX4, SOX9, LIF, IL17A, HOXA2, MEIS2, HOXA7, DYRK2, RUNX2, KLF5, SREBF1, TAF1, KLF7, BMP2, NTF3, KLF13, …	5.48045		GO:0030528~transcription regulator activity	0.000317	MEF2A, CDX2, CDX4, MED24, RORC, RORB, REST, RORA, MXI1, HOXD10, CITED2, SIN3B, RARA, RARG, RREB1, RXRB, EMX2, MED12, MED13, PROX2, PPARGC1A, PROX1, ZNF37A, ABT1, HES2, PRDM1, HOXA11, ARX, LYL1, LHX2, LHX6, DNMT3B, LHX9, KLF5, DMBX1, ZNF398, KLF7, BMP2, KLF9, ESRRB, KLF13, KLF11, MAML2, SMAD3, SKI, SMYD1, SMAD1, USF2, NKX6-1, NOTCH2, TULP4, DLX5, FOXI1, KLF4, NCOR2, KLF3, BACH1, ZBTB32, PPARA, TAF…	10.1206
hsa-miR-335-5p	ARPC5L		hsa04510:Focal adhesion	0.00469077	TNC, ERBB2, COL3A1, ITGB4, ITGB5, ITGA10, VTN, PTEN, PXN, VCL, IGF1R, PDPK1, ARHGAP5, LAMB2, COL6A6, ITGB8, PAK3, ITGAV, BCL2, SOS2, ITGB6, PIK3CA, COL6A1, SHC1, LAMB1, SHC3, FIGF, COL11A1, THBS3, SHC4, SPP1, EGFR, ACTB, ITGA1, MYLPF, ITGA2, PRKCG, FLNA, KDR, SPDYA, CCND1, CCND2, LAMA5, VEGFA, MAPK9, MAPK8, CRK	1.71721		GO:0007167~enzyme linked receptor protein signaling pathway	1.09839e-06	FGF8, NRP1, LTBP2, CD8A, IL6ST, EFNA1, FGF17, GDF5, FGF16, FGF10, SHOC2, RHOQ, FOXO1, RPE65, FOXO4, PTEN, IL31RA, TGFB2, FOS, EIF4EBP1, TIAM1, GDF9, SHC1, SHC3, FRS2, FGF4, PTPRJ, EGFR, LIFR, FGF23, PTPRT, PTPRU, FLNA, DDR1, ACVR2B, PLCE1, GRB10, EREG, VEGFA, ROR2, FOXC1, PPM1L, EIF2AK3, ACVR1, REPS2, ERBB3, ERBB2, COL3A1, PML, KIT, EPHB4, PXN, LIF, IGF1R, PTK2B, FIGF, AMHR2, PLAT, BMP2, PTPRD, L…	3.14213		GO:0019838~growth factor binding	0.000324226	LTBP1, LTBP2, OSMR, IL6ST, ERBB3, ERBB2, LTBP4, COL3A1, TRIM16, RPS2, IGF1R, WISP1, WISP3, COL6A1, HTRA4, HTRA3, FGFBP3, NTF3, KL, TGFBR1, TGFBR2, LIFR, KDR, NTRK3, ACVR2B, CD36, NTRK2, NGFR, IGFBP2, IGFBP4, ACVR1	1.13263
hsa-miR-335-5p	RB1		hsa00910:Nitrogen metabolism	0.00593636	GLS2, CTH, GLUL, CA14, CA5A, CA12, AMT, GLS, CA5B, CA3	0.365364		GO:0010557~positive regulation of macromolecule biosynthetic process	1.21461e-06	MYOD1, CDX2, THRB, TLR1, FOXO1, TLR4, RORB, RORA, FOXO3, FOXO4, HOXD10, SHH, CITED2, TGFB2, IL31RA, APP, ATOH1, GATA5, IL1A, CIITA, RARG, MYO6, RXRB, IL27, RELA, MTA2, MED12, GRHL3, ARNTL, MED13, IL22, PPARGC1A, PROX1, TRERF1, DDIT3, TNKS2, VEGFA, TFAP2B, TFE3, SOX5, CYTL1, NFKBIA, SOX4, SOX9, LIF, IL17A, HOXA2, MEIS2, HOXA7, DYRK2, RUNX2, KLF5, SREBF1, TAF1, KLF7, BMP2, NTF3, MAFB, KLF13, TAF8, …	5.26123		GO:0003707~steroid hormone receptor activity	0.00057584	PPARA, RARG, THRB, RXRB, ESRRB, NR4A2, NR3C2, NR4A1, RORC, RORB, ESR2, RORA, NR0B2, NR4A3, NR1D1, NR1D2, NR2F6, RARA	0.657654
hsa-miR-335-5p	UBE2F		hsa04640:Hematopoietic cell lineage	0.00616795	IL4, IL6, IL5, CD8A, FLT3, IL7, CSF1, ITGA1, ITGA2, KIT, CD1D, GP9, CD9, CD38, CD37, CD36, CD34, CD33, CD22, TPO, HLA-DRB5, EPOR, CD14, IL1A	0.876872		GO:0009611~response to wounding	1.48071e-06	S100A9, TLR1, TLR2, FGF10, TLR4, MMRN1, SHH, TGFB2, GP9, CFP, NLRC4, HMCN1, CD46, APOH, MS4A2, CFI, LOX, IL1A, CIITA, F11R, F10, IL27, RELA, IL25, GRHL3, SERPING1, IL22, C1QA, CCR7, CD36, UNC13D, THBD, CCR4, CCR2, TFPI, PLA2G2E, CYSLTR1, ERBB3, DRD5, ERBB2, ITGB2, TIMP3, F13B, IL17A, LAMB2, ITGB6, SCN9A, SPP1, PLAT, BMP2, CFB, TGFBR2, SMAD3, ITGA2, SMAD1, NOTCH3, APOL2, NOTCH2, P2RX1, SYT17, PPAR…	4.4209		GO:0015294~solute:cation symporter activity	0.000690373	SLC5A3, SLC2A13, SLC2A10, SLC6A10P, SLC2A11, SLC20A1, SLC5A1, SLC6A4, SLC1A4, SLC1A5, SLC23A2, SLC2A3, SLC1A1, SLC12A7, SLC12A3, SLC6A12, SLC10A7, SLC6A15, SLC6A16, SLC34A2, SLC17A7, SLC17A5, SLC6A9, SLC17A3, SLC6A8, SLC17A2, SLC6A6, SLC13A4	1.02302
hsa-miR-335-5p	CD69		hsa04920:Adipocytokine signaling pathway	0.00627304	CPT1B, PPARA, RXRB, LEPR, RELA, NFKBIA, POMC, PPARGC1A, ACSL1, CD36, SLC2A4, NPY, MAPK9, MAPK8, PRKAA1, JAK2, IKBKB, ACSL3, AGRP, ACSL5	0.730727		GO:0045893~positive regulation of transcription, DNA-dependent	1.63001e-06	MYOD1, CDX2, THRB, FOXO1, RORB, RORA, FOXO3, SHH, HOXD10, IL31RA, CITED2, ATOH1, APP, CIITA, MYO6, RARG, RXRB, MTA2, RELA, MED12, ARNTL, MED13, IL22, PROX1, TRERF1, PPARGC1A, VEGFA, TFAP2B, TFE3, SOX5, CYTL1, NFKBIA, SOX4, SOX9, LIF, HOXA2, IL17A, MEIS2, HOXA7, RUNX2, SREBF1, TAF1, BMP2, KLF7, NTF3, MAFB, KLF13, TAF8, MAML2, NR4A2, SMAD3, NR4A1, TEAD2, NR4A3, SMAD1, BRCA1, USF2, SREBF2, ATF6, ATF…	4.05554		GO:0005085~guanyl-nucleotide exchange factor activity	0.00104112	FGD2, RALGPS2, CYTH1, PREX2, RASGEF1A, AKAP13, CYTH3, RASGEF1C, RGL2, PLEKHG4, PLEKHG3, PLEKHG1, TIAM1, RASGRP1, SOS2, RAPGEF4, RAPGEF3, RAPGEF2, FGD6, DOCK11, EIF2B4, FGD3, ARHGEF4, ARHGEF3, ARHGEF2, ARHGEF1, DOCK9, HERC2, RICTOR, DOCK6, RALGDS, DNMBP, SH2D3C, PLCE1, SH2D3A, RIN2, EPOR, KALRN, BCAR3	1.42492
hsa-miR-335-5p	DEFB126		hsa05210:Colorectal cancer	0.00946893	EGFR, FZD8, MSH6, TGFBR1, TGFBR2, FZD1, TP53, SMAD3, RALGDS, TCF7L1, TGFB2, FOS, IGF1R, CASP3, FZD10, CCND1, BCL2, SOS2, MAPK9, PIK3CA, MAPK8, MYC, AXIN1	0.840336		GO:0001944~vasculature development	2.25582e-06	NRP2, CDX2, NRP1, CDX4, LEPR, FOXO1, FGF10, MMP2, PTEN, SHH, TGFB2, CITED2, BAK1, CUL7, HEY1, ANG, HMOX1, ROBO4, ERAP1, RHOB, NOS3, SOX18, LOX, PTPRJ, RECK, MMP14, PROX1, PNPLA6, EREG, ZMIZ1, VEGFA, ZFPM2, FOXC1, TNFAIP2, ACVR1, EMCN, COL3A1, CDH5, ACE, HAND1, PTK2B, ITGAV, DHCR7, PLCD3, GBX2, ZC3H12A, PLCD1, PLXND1, FIGF, PPAP2B, RASA1, PLAT, KLF5, IL8, TGFBR1, NF1, TGFBR2, COL15A1, ESX1, DBH, K…	2.44794		GO:0008509~anion transmembrane transporter activity	0.00105344	CLCN3, CLCN2, SLC20A1, GLRA2, ANO1, SLC1A4, BEST3, SLC1A5, TTYH2, ANO3, SLC4A8, SLC1A1, GABRQ, GABRP, SLC12A7, GABRA1, CLCA4, SLC12A3, CELSR3, CFTR, CLIC2, VDAC2, VDAC3, ANKH, SLC34A2, SLC17A7, SLC26A3, CLIC3, SLC17A3, SLC26A7, CLIC4, SLC17A1, SLCO1B1, SLC17A2, ABCC3, PCYOX1, SLC13A4, CLCN6	1.38838
hsa-miR-335-5p	PPP1R3D		hsa04512:ECM-receptor interaction	0.00946893	TNC, COL3A1, ITGA1, ITGB4, HSPG2, ITGA2, ITGB5, ITGA10, VTN, SDC3, GP9, LAMB2, CD36, COL6A6, ITGB8, LAMA5, ITGAV, ITGB6, COL6A1, LAMB1, COL11A1, THBS3, SPP1	0.840336		GO:0051254~positive regulation of RNA metabolic process	2.46665e-06	MYOD1, CDX2, THRB, FOXO1, RORB, RORA, FOXO3, SHH, HOXD10, IL31RA, CITED2, ATOH1, APP, CIITA, MYO6, RARG, RXRB, MTA2, RELA, MED12, ARNTL, MED13, IL22, PROX1, TRERF1, PPARGC1A, VEGFA, TFAP2B, TFE3, SOX5, CYTL1, NFKBIA, SOX4, SOX9, LIF, HOXA2, IL17A, MEIS2, HOXA7, RUNX2, SREBF1, TAF1, BMP2, KLF7, NTF3, MAFB, KLF13, TAF8, MAML2, NR4A2, SMAD3, NR4A1, TEAD2, NR4A3, SMAD1, BRCA1, USF2, SREBF2, ATF6, ATF…	4.05554		GO:0004879~ligand-dependent nuclear receptor activity	0.00176366	PPARA, RARG, THRB, RXRB, ESRRB, NR4A2, NR3C2, NR4A1, RORC, RORB, ESR2, RORA, NR0B2, NR4A3, RGL2, NR1D1, NR1D2, NR2F6, RARA	0.694191
hsa-miR-335-5p	ZNF609		hsa04710:Circadian rhythm	0.00968988	NPAS2, NR1D1, PER1, BHLHE40, ARNTL, BHLHE41, CLOCK	0.255754		GO:0048705~skeletal system morphogenesis	4.00986e-06	HOXA11, ZEB1, SOX9, OTOR, MMP2, HOXD10, HOXC8, HOXA2, BARX2, HOXA5, ANKRD11, HOXA7, NKX3-2, COL11A1, MYC, RUNX2, IDUA, FGF4, TBX15, BMP1, TGFBR1, TGFBR2, HSPG2, MGP, ACVR2B, HOXB1, HOXD8, TULP3, HOXB7, HOXB8, NAB2, HOXB5, GFPT1, NAB1, ROR2, WNT9A, PLEKHA1	1.35185		GO:0005041~low-density lipoprotein receptor activity	0.0028325	CD36, LRP10, LDLR, CXCL16, LRP1B, LRP6, VLDLR	0.255754
hsa-miR-335-5p	SYT12		hsa05220:Chronic myeloid leukemia	0.0106166	E2F3, RELA, TGFBR1, TGFBR2, TP53, NFKBIA, SMAD3, RB1, TGFB2, CCND1, CDKN1A, CDKN1B, GAB2, SOS2, PIK3CA, SHC1, SHC3, IKBKB, CRK, MYC, SHC4	0.767263		GO:0030278~regulation of ossification	4.3438e-06	THRB, IL6ST, CSF1, SOX9, TGFB2, PTK2B, BCL2, JUND, RUNX2, UCMA, BMP2, IL6, KL, CD276, FZD1, SMAD3, FGF23, MGP, SKI, SMAD1, MEPE, ANKH, ACVR2B, WNT7B, SOST, SFRP1, DLX5, GDF10, ACVR1	1.05955		GO:0019901~protein kinase binding	0.00383917	PGAM1, TRIB3, ITGB2, NBEA, FOXO3, LATS1, LLGL1, TRIB1, IL31RA, PDPK1, SQSTM1, PTK2B, RBCK1, MS4A2, PRKACA, FIZ1, KIF13B, IBTK, ACTB, RELA, TGFBR2, SMAD3, SKI, RAD9A, SMAD1, FLNA, JUP, SPDYA, SPAG9, CCND1, YWHAG, CCND2, AVPR1B, LCK, RYR2, CD226	1.31531
hsa-miR-335-5p	TNNI1		hsa04062:Chemokine signaling pathway	0.0153762	GNAI2, ADCY7, CXCL3, ADCY6, CXCL2, CXCL9, NFKBIA, CXCR1, CXCR2, FOXO3, PXN, CCL26, GNG8, CCL24, CCL25, CCL20, TIAM1, PTK2B, SOS2, PIK3CA, PRKACA, SHC1, SHC3, SHC4, IL8, RELA, CCL19, CCL15, STAT2, CCR9, GNGT1, GNGT2, CCR7, CCL14, PPBP, CCR4, ARRB1, CXCL16, CCR2, JAK2, JAK3, IKBKB, CRK	1.53453		GO:0048598~embryonic morphogenesis	4.70318e-06	FGF8, FOXA2, MYO7A, GDF5, JAG2, FGF10, SOBP, ZEB2, ZEB1, SHH, HOXD10, GLI1, ATOH1, WNT3, HOXC4, PRKACA, COL11A1, MYC, FRS2, IPMK, FGF4, TBX15, MYO6, C2CD3, RARG, VANGL2, TP53, PROX1, ACVR2B, ROR2, FOXC1, WNT9A, ACVR1, SHROOM3, HOXA11, UGDH, HOXA2, ECE1, HAND1, MACF1, HOXA5, HOXA7, NKX3-2, GBX2, FBN2, PPAP2B, HECTD1, MAFB, ESRRB, TBX5, TGFBR1, TGFBR2, HSPG2, SMAD3, NEUROG1, SKI, GJB6, SMAD1, NR4A3…	2.8133		GO:0019899~enzyme binding	0.0038649	SLC22A18, U2AF2, PGAM1, CBX4, TLR4, FOXO3, FOXO4, IL31RA, CUL7, CUL9, RBCK1, MS4A2, PRKACA, FIZ1, KIF13B, IBTK, EGFR, RELA, CST3, RAD9A, JUP, SPAG9, PLCE1, RYR2, ABAT, ERC1, BIN1, CD226, FGD2, ERBB2, NFKBIA, MYO9B, ITGB2, DAAM1, LLGL1, PPP1R3C, BCHE, CDC42EP4, LAMB1, FGD6, FGD3, RGPD8, RGPD4, TGFBR1, TGFBR2, RGPD3, SMG7, DOCK9, SMAD3, SKI, SMAD1, DOCK6, BRCA1, AVPR1B, GNB2L1, SYTL1, HDAC6, DENND5…	3.76324
hsa-miR-335-5p	IFNA21		hsa04722:Neurotrophin signaling pathway	0.0165772	NFKBIA, FOXO3, BCL2, SOS2, SH2B3, PIK3CA, CALML6, SHC1, CALML5, SHC3, FRS2, MAP2K5, SHC4, IRAK2, NTF3, RELA, TP53, NTRK3, RPS6KA6, ATF4, YWHAG, RPS6KA2, MAPK14, PLCG2, NTRK2, MAPK9, MAPK8, NGFR, IKBKB, CRK	1.09609		GO:0010628~positive regulation of gene expression	4.82752e-06	MYOD1, CDX2, THRB, FOXO1, RORB, RORA, FOXO3, FOXO4, HOXD10, SHH, IL31RA, CITED2, APP, ATOH1, GATA5, CIITA, MYO6, RARG, RXRB, RELA, MTA2, MED12, GRHL3, ARNTL, MED13, IL22, PPARGC1A, PROX1, TRERF1, DDIT3, VEGFA, TFAP2B, MAPK9, PRDM1, TFE3, SOX5, CYTL1, NFKBIA, SOX4, SOX9, LIF, IL17A, HOXA2, MEIS2, HOXA7, RUNX2, DNMT3B, KLF5, SREBF1, TAF1, BMP2, KLF7, NTF3, MAFB, KLF13, TAF8, TGFBR1, MAML2, NR4A2, N…	4.67665		GO:0004714~transmembrane receptor protein tyrosine kinase activity	0.00417582	EGFR, NRP2, LTK, NRP1, FLT3, ERBB3, ERBB2, FGFRL1, KIT, EPHB4, EPHA1, KDR, NTRK3, DDR1, EPHA4, IGF1R, EPHA7, NTRK2, ROR2, MERTK	0.730727
hsa-miR-335-5p	BSN		hsa04910:Insulin signaling pathway	0.0174994	MKNK2, RHOQ, FOXO1, PPP1R3D, EIF4EBP1, PPP1R3C, PDPK1, PPP1R3B, SLC2A4, SOS2, PIK3CA, PRKACA, CALML6, SHC1, PRKAA1, CALML5, SHC3, SHC4, SREBF1, ACACA, FBP2, PPARGC1A, SPDYA, EIF4E, GCK, TSC1, PYGM, MAPK9, MAPK8, IKBKB, CRK, PYGB	1.16916		GO:0006869~lipid transport	5.21998e-06	PNLIP, PPARA, SLC27A1, ABCA7, OSBP, LDLR, ATP10B, GULP1, ATP10A, APOC1, ATP10D, ABCA4, GOT2, STARD5, ACE, STARD6, APOH, ATP8B2, PITPNC1, LBP, GLTPD2, GPIHBP1, PLTP, ABCA12, CPT1B, SOAT2, SPNS2, PLA2G10, PSAP, ANXA1, CFTR, GLTP, ABCG8, APOL2, CEL, NPC1, CD36, LRP10, ATP9A, LIPG, SLC27A6, FABP1, ATP8A1, VLDLR	1.6076		GO:0043168~anion binding	0.0045953	CLCN3, CLCN2, GLRA2, ANO1, PNP, MTHFD2, BEST3, ACE, TTYH2, ANO3, GABRQ, GABRP, ADSSL1, GABRA1, CLCA4, RELA, CLIC2, CFTR, NPR3, SLC34A2, SLC26A3, CLIC3, CLIC4, CLCN6, AMY1C, AMY1B	0.913409
hsa-miR-335-5p	EREG		hsa05410:Hypertrophic cardiomyopathy (HCM)	0.021383	ACTB, IL6, CACNG8, TNNC1, ITGA1, ITGB4, CACNG4, ITGA2, ITGB5, ITGA10, CACNB3, CACNG1, CACNA2D4, TGFB2, TNNT2, ACE, ITGB8, ITGAV, ITGB6, RYR2, SGCD, PRKAA1	0.8038		GO:0048568~embryonic organ development	9.65771e-06	MYO7A, SOBP, FGF10, ZEB1, HOXD10, SHH, CITED2, GLI1, ATOH1, HOXC4, FRS2, MYC, COL11A1, RARG, MYO6, TBX15, PROX1, DDIT3, VEGFA, ROR2, ZFPM2, WNT9A, PRDM1, EGLN1, HOXA2, HAND1, HOXA5, HOXA7, GBX2, NKX3-2, SH2B3, FOXD3, ESRRB, MAFB, TGFBR1, TGFBR2, HSPG2, NEUROG1, NR4A3, GJB6, HOXB1, TULP3, SP1, HOXB7, HOXB8, HOXB5, DLX5, GFPT1, FOXI1	1.79028		GO:0005543~phospholipid binding	0.00556252	SNX9, SYT1, SNAP91, HIP1R, APOC1, EEA1, SNX4, CYTH3, ANXA7, MAP1LC3A, TIAM1, APOH, SHC1, ZFYVE1, SH3PXD2B, F10, SH3PXD2A, SNX29, PIK3C2A, INPPL1, CPNE6, PIK3C2B, NCF4, MAP1B, ANXA1, MFGE8, ITPR1, ITPR2, PLEKHA4, ADAP2, TULP3, SBF2, RAB35, SCIN, ANXA11, ZFYVE28, PLA2G7, FABP1, SNX32, PTAFR, PLEKHA1	1.49799
hsa-miR-335-5p	SYCP2L		hsa05219:Bladder cancer	0.0255422	EGFR, E2F3, IL8, ERBB2, TP53, RB1, DAPK2, MMP2, CCND1, CDKN1A, VEGFA, MYC, FIGF	0.474973		GO:0045941~positive regulation of transcription	1.2989e-05	MYOD1, CDX2, THRB, FOXO1, RORB, RORA, FOXO3, FOXO4, SHH, HOXD10, IL31RA, CITED2, APP, ATOH1, GATA5, CIITA, MYO6, RARG, RXRB, RELA, MTA2, MED12, GRHL3, ARNTL, MED13, IL22, PPARGC1A, PROX1, TRERF1, DDIT3, VEGFA, TFAP2B, TFE3, SOX5, CYTL1, NFKBIA, SOX4, SOX9, LIF, IL17A, HOXA2, MEIS2, HOXA7, RUNX2, KLF5, SREBF1, TAF1, BMP2, KLF7, NTF3, MAFB, KLF13, TAF8, TGFBR1, MAML2, NR4A2, NR4A1, SMAD3, TEAD2, NR…	4.49397		GO:0016564~transcription repressor activity	0.00576149	ZBTB32, CDX2, THRB, ARID4A, E2F7, EZH2, CBX4, REST, ZEB1, MXI1, CITED2, HOXC6, HOXC8, SIN3B, PBXIP1, ZNF148, NFIL3, KDM5B, CIITA, MTA2, UBE2I, RB1, SPEN, IFI16, NR0B2, MXD1, PROX1, DDIT3, MXD4, NAB2, NAB1, ZFPM2, PML, TRIB3, MEIS2, HAND1, NR1D1, HOXA7, BCL11A, BCL6, BHLHE40, DNMT3B, ETV3, DMBX1, BMP2, BHLHE22, LMCD1, SMAD3, SAP18, SMYD1, SKI, ESX1, WWTR1, TRIM22, FOXP1, ATXN1, CDKN1C, PSMC3, RBAK…	2.4114
hsa-miR-335-5p	FBP2		hsa04670:Leukocyte transendothelial migration	0.0265747	CLDN7, OCLN, CLDN4, GNAI2, CTNND1, ITGB2, MMP2, PXN, CLDN14, CDH5, VCL, ARHGAP5, PTK2B, PIK3CA, ESAM, RAPGEF4, RAPGEF3, MLLT4, ACTB, F11R, ICAM1, NCF4, MYLPF, PRKCG, RASSF5, MAPK14, PLCG2, CLDN1	1.02302		GO:0030182~neuron differentiation	1.31523e-05	PLXNA3, EFNA1, EFNA2, JAG2, L1CAM, RPE65, RORB, RORA, SHH, HOXD10, TGFB2, KLHL1, ATOH1, HOXC8, APP, UNC5C, CHAT, EGFR, MYO6, PTPRM, EMX2, MDGA2, LIFR, NCAM2, SLITRK1, VEGFA, EFNA5, DST, KALRN, CDK5R1, SOX1, ERBB3, ERBB2, SOX5, ARX, LIF, HOXA2, TUBB, LAMB2, MACF1, LHX2, NUMB, LHX6, LAMB1, PARD6B, KLF7, BHLHE22, FSCN2, NTF3, TGFBR1, ITGA1, NR4A2, NTN4, CELSR3, NEUROG1, NKX6-1, NTN3, ATP7A, NTRK3, N…	3.65364		GO:0003702~RNA polymerase II transcription factor activity	0.00623239	ZBTB32, PPARA, MYOD1, TAF1C, FOXA2, MED24, HOXD10, GLI1, FOS, ZNF148, SOX18, CIITA, RXRB, RELA, MED12, MED13, TRERF1, PPARGC1A, PROX1, ABT1, ZFPM2, KCNH8, FOXC1, LCOR, TBX19, TFAP4, SOX9, MEIS1, ATF2, MEIS2, TCEA3, JUND, NFAT5, NKX3-2, RUNX2, ZBTB7B, SREBF1, KLF5, KLF13, TBX5, SMAD3, SMAD1, USF2, FOXP1, SREBF2, ATF6, NOTCH2, ATF4, SP1, SP4, IRF2, RFX3, KLF4	1.93643
hsa-miR-335-5p	IL17A		hsa05214:Glioma	0.0325966	EGFR, E2F3, TP53, PRKCG, RB1, PTEN, IGF1R, CCND1, CDKN1A, PLCG2, SOS2, PIK3CA, SHC1, CALML6, CALML5, SHC3, SHC4	0.621118		GO:0051173~positive regulation of nitrogen compound metabolic process	1.47289e-05	MYOD1, CDX2, THRB, FOXO1, RORB, RORA, FOXO3, FOXO4, HOXD10, SHH, CITED2, IL31RA, APP, ATOH1, GATA5, CIITA, EGFR, RARG, MYO6, RXRB, RELA, MTA2, MED12, GRHL3, ARNTL, MED13, IL22, PPARGC1A, PROX1, TRERF1, DDIT3, TNKS2, VEGFA, TFAP2B, DRD5, TFE3, SOX5, CYTL1, KLRK1, NFKBIA, SOX4, SOX9, LIF, IL17A, HOXA2, MEIS2, HOXA7, RUNX2, KLF5, SREBF1, TAF1, KLF7, BMP2, NTF3, MAFB, KLF13, TAF8, TGFBR1, MAML2, NR4A…	5.00548		GO:0005326~neurotransmitter transporter activity	0.00636153	SLC6A9, SLC6A10P, SLC6A8, SLC6A12, SLC6A6, SLC6A4, SLC6A15, SLC6A16, SLC22A2, GABRQ	0.365364
hsa-miR-335-5p	KCNH2		hsa05222:Small cell lung cancer	0.0352738	E2F3, PTGS2, RXRB, RELA, TP53, NFKBIA, ITGA2, RB1, PTEN, CCNE2, CCND1, CDKN1B, LAMB2, LAMA5, ITGAV, BCL2, PIK3CA, APAF1, LAMB1, IKBKB, MYC	0.767263		GO:0048666~neuron development	1.78844e-05	NRP2, PLXNA3, NRP1, ATL1, MYO7A, EFNA2, L1CAM, RPE65, RORB, PTEN, SHH, HOXD10, TGFB2, KLHL1, DFNB31, ATOH1, APP, NR2F6, SEMA3B, UNC5C, CHAT, EGFR, MYO6, PTPRM, LIFR, NRXN1, NCAM2, SLITRK1, VEGFA, EFNA5, NGFR, DST, KALRN, CDK5R1, SOX1, ERBB3, ERBB2, MYCBP2, ARX, LIF, IGF1R, HOXA2, LAMB2, MACF1, PTK2B, LHX2, BCL2, NUMB, GBX2, LHX6, LAMB1, ACTB, PARD6B, IL6, KLF7, PLA2G10, FSCN2, NTF3, MAP1B, ITGA1,…	2.95944		GO:0019900~kinase binding	0.00678575	PGAM1, TRIB3, TLR4, ITGB2, NBEA, FOXO3, LATS1, LLGL1, TRIB1, IL31RA, IGF1R, PDPK1, SQSTM1, PTK2B, RBCK1, MS4A2, PRKACA, FIZ1, KIF13B, IBTK, ACTB, FLT3, RELA, TGFBR2, SMAD3, SKI, RAD9A, RB1, SMAD1, FLNA, JUP, SPDYA, SPAG9, CCND1, YWHAG, CCND2, AVPR1B, LCK, RYR2, JAK2, CD226	1.49799
hsa-miR-335-5p	NPY		hsa04610:Complement and coagulation cascades	0.037008	PLAT, F10, C5AR1, CFB, SERPING1, C1S, C8G, C1QA, C8A, F13B, THBD, CD46, TFPI, SERPINA1, SERPIND1, C2, CFI, PROS1	0.657654		GO:0008203~cholesterol metabolic process	1.81862e-05	TM7SF2, LDLR, HMGCR, CYP51A1, LEPR, HMGCS1, APOC1, LSS, FDFT1, CYP39A1, INSIG2, CYP7A1, DHCR7, INSIG1, PCSK9, PRKAA1, DHCR24, IL4, SREBF1, SOAT2, CELA3B, CFTR, NR0B2, TRERF1, SREBF2, APOL2, CEL, CYP7B1, G6PD, SQLE, VLDLR	1.13263		GO:0015103~inorganic anion transmembrane transporter activity	0.00740694	SLC17A7, SLC26A3, SLC17A3, SLC20A1, SLC26A7, SLC17A1, SLC17A2, CELSR3, PCYOX1, SLC13A4, ANKH, SLC34A2	0.438436
hsa-miR-335-5p	CACNB3		hsa04310:Wnt signaling pathway	0.0459154	PPP2R5A, PPP3R2, DAAM1, TCF7L1, WNT3, NFAT5, PRKACA, MYC, AXIN1, FZD8, WNT10B, VANGL2, FZD1, TP53, SMAD3, PRKCG, DKK4, SENP2, CTNNBIP1, DKK2, CCND1, WNT7B, FZD10, SFRP1, CCND2, PRICKLE2, LRP6, MAPK9, MAPK8, WIF1, WNT9A, TBL1X, LRP5	1.2057		GO:0016055~Wnt receptor signaling pathway	1.87745e-05	LZTS2, NDP, SOX4, CTNND1, TCF7L1, RSPO4, WNT3, WISP1, MACF1, RSPO1, SOSTDC1, RSPO3, RSPO2, HBP1, AXIN1, FZD8, WNT10B, RARG, CCDC88C, TLE3, FZD1, TLE4, PTPRU, SLC9A3R1, MARK4, DKK4, SENP2, CTNNBIP1, DKK2, CCND1, WNT7B, FZD10, DACT1, SFRP1, LRP6, ROR2, WIF1, WNT9A, TBL1X, LRP5	1.46145		GO:0015114~phosphate transmembrane transporter activity	0.00800703	SLC17A7, SLC17A3, SLC20A1, SLC17A1, SLC17A2, ANKH, SLC34A2	0.255754
hsa-miR-335-5p	CRYGC		hsa05412:Arrhythmogenic right ventricular cardiomyopathy (ARVC)	0.0464015	ACTB, CACNG8, ITGA1, ITGB4, CACNG4, ITGA2, ITGB5, ITGA10, CACNB3, CACNG1, TCF7L1, CACNA2D4, JUP, ITGB8, ITGAV, ITGB6, RYR2, DSC2, SGCD	0.694191		GO:0007626~locomotory behavior	2.57922e-05	NRP2, SNCG, PLXNA3, S100A9, CXCR1, SOBP, FGF10, CXCR2, HOXD10, TGFB2, KLHL1, APP, GRIN2D, CHAT, AVP, MYO6, C5AR1, NTSR1, CCR9, CCR7, PPBP, PTGDS, CCR4, LYST, CCR2, ABAT, TSHR, PTAFR, CYSLTR1, CXCL3, CXCL2, CXCL9, ASTN1, FPR1, ITGB2, DEFB4A, CCL26, CCL24, CCL25, NPAS2, CCL20, SFTPD, PEX13, NOVA1, DMBX1, IL4, CMTM1, IL6, RNASE2, IL8, ITGA1, NR4A2, CCL19, NPY1R, PARK2, FIG4, DBH, CCL15, ANKH, ATXN1,…	2.48447		GO:0001540~beta-amyloid binding	0.00800703	HSD17B10, BCHE, CST3, CHRNA7, CHRFAM7A, APBB2, APBB1, TGFB2	0.255754
hsa-miR-335-5p	USH1C		hsa05414:Dilated cardiomyopathy	0.0477772	ACTB, ADCY7, CACNG8, TNNC1, ADCY6, ITGA1, ITGB4, CACNG4, ITGA2, ITGB5, ITGA10, CACNB3, CACNG1, CACNA2D4, TGFB2, TNNT2, ITGB8, ITGAV, ITGB6, RYR2, SGCD, PRKACA	0.8038		GO:0006357~regulation of transcription from RNA polymerase II promoter	2.97419e-05	MYOD1, CDX2, THRB, CDX4, CBX4, FOXO1, RORA, FOXO3, HOXD10, SHH, CITED2, GATA1, HOXC6, APP, HOXC8, ATOH1, CIITA, SATB1, RARG, MYO6, RXRB, RELA, MTA2, MED12, ARNTL, MED13, NR0B2, IL22, PPARGC1A, PROX1, HOXD8, VEGFA, TFAP2B, PRDM1, TFAP4, ZNF76, TFE3, SOX5, CYTL1, NFKBIA, SOX9, LIF, IL17A, HOXA2, MEIS2, JUND, HOXA7, RUNX2, MDFI, SREBF1, DMBX1, TAF1, KLF7, BMP2, EHMT1, KLF9, NTF3, RFX5, MAFB, KLF13, …	5.48045		GO:0015370~solute:sodium symporter activity	0.00871853	SLC5A3, SLC6A10P, SLC20A1, SLC5A1, SLC6A12, SLC6A4, SLC6A15, SLC10A7, SLC6A16, SLC1A4, SLC1A5, SLC6A9, SLC6A8, SLC23A2, SLC6A6, SLC1A1	0.584582
hsa-miR-335-5p	PCDHGC4							GO:0007169~transmembrane receptor protein tyrosine kinase signaling pathway	3.04734e-05	FGF8, NRP1, CD8A, EFNA1, FGF17, FGF16, FOXO1, RHOQ, SHOC2, FGF10, RPE65, FOXO4, PTEN, IL31RA, EIF4EBP1, TIAM1, SHC1, SHC3, FRS2, FGF4, EGFR, PTPRJ, FGF23, PTPRT, FLNA, DDR1, PLCE1, GRB10, EREG, VEGFA, ROR2, FOXC1, EIF2AK3, REPS2, ERBB3, ERBB2, KIT, EPHB4, PXN, IGF1R, PTK2B, FIGF, PLAT, LTK, FLT3, KL, PTPRA, AREGB, EPHA1, KDR, NTRK3, EPHA4, EPHA7, ERBB2IP, NTRK2, JAK2, AREG, GRB7, PLEKHA1	2.11911		GO:0003714~transcription corepressor activity	0.00993773	ZBTB32, CDX2, THRB, CBX4, TRIB3, ZEB1, MXI1, CITED2, HOXC6, SIN3B, MEIS2, PBXIP1, NR1D1, BCL11A, NFIL3, DNMT3B, LMCD1, SAP18, SMYD1, SKI, NR0B2, SPEN, MXD1, WWTR1, PROX1, TRIM22, DDIT3, MXD4, PSMC3, NAB2, ZFPM2, ID4, TBL1X, NCOR2	1.24224
hsa-miR-335-5p	C8orf12							GO:0070482~response to oxygen levels	3.43838e-05	TF, PPARA, ALDOC, JAG2, PML, EGLN1, MMP2, SHH, CITED2, TGFB2, ACE, ECE1, ANG, PTK2B, HMOX1, BCL2, NOS3, CHRNA7, SERPINA1, PRKAA1, CHRFAM7A, ATP6, PLAT, TGFBR1, NF1, NR4A2, SMAD3, ITGA2, MMP14, ITPR1, ITPR2, HYOU1, CD38, HSP90B1, CDKN1A, COX3, PYGM, VEGFA, PDE5A, ALDH2, ABAT, RYR2, VLDLR	1.49799		GO:0005125~cytokine activity	0.0108289	IFNA21, FAM3B, CXCL3, CSF1, CXCL2, GDF5, CXCL9, IL33, TXLNA, TGFB2, CCL26, LIF, CCL24, CCL25, IL17A, CCL20, GDF9, IL1A, SPP1, IL4, CMTM1, BMP2, IL6, IL5, BMP1, IL8, IL7, IL27, IL25, CCL19, AREGB, TNFSF9, IL22, CCL15, INHBB, TSLP, CCL14, PPBP, CXCL16, VEGFA, GDF10, AREG, SCGB3A1, GDF15, CMTM3	1.57106
hsa-miR-335-5p	KLRC1							GO:0045596~negative regulation of cell differentiation	4.08799e-05	PPARA, PLXNA3, NRP1, CDX2, FOXA2, EZH2, FGF10, TLR4, REST, ZEB1, FOXO4, SHH, HIST2H4B, IAPP, USH2A, FGF4, UCMA, ZCCHC11, ARHGEF1, TP53, FGF23, DLL1, CCND1, EREG, NGFR, HIST1H4L, HMGB3, HSD3B7, NFKBIA, KIT, LIN28A, SOX9, TTC3, LIF, HOXA2, ITGAV, HOXA7, BCL6, TLX3, HIST1H4I, SPP1, IL4, ESRRB, DTX1, MAFB, FLT3, TGFBR1, NF1, SMAD3, SKI, RCAN1, WWTR1, NKX6-1, NOTCH3, NOTCH2, ULK1, ID4, KLF4	2.04604		GO:0046983~protein dimerization activity	0.0110361	SLC9A7, NRBP1, CNDP1, TNNC1, HMGCR, IL6ST, SLC6A4, RGL2, TGFB2, BAK1, NLRC4, CHRNA7, EGFR, KIAA1804, NCF4, OLFML2A, NR0B2, STK3, DDIT3, VEGFA, TFAP2B, ABAT, LRRK2, BIN1, CLCN3, PANX1, MCL1, ERBB3, ERBB2, SOX5, MYO9B, PAH, ATF2, ECE1, PVRL2, JUND, CDA, AXIN1, DMBX1, BMP2, TGFBR1, TGFBR2, ITGA1, NR4A2, SMAD3, ITGA2, NR4A1, TPD52L1, FOXP1, USF2, ATF6, ABCG8, P2RX4, NOTCH2, ATF4, P2RX1, QPRT, IKBKB, …	3.76324
hsa-miR-335-5p	XKRX							GO:0048514~blood vessel morphogenesis	4.12131e-05	NRP2, NRP1, LEPR, FGF10, PTEN, SHH, TGFB2, CITED2, BAK1, CUL7, HEY1, ANG, HMOX1, ROBO4, RHOB, ERAP1, NOS3, SOX18, PTPRJ, MMP14, PROX1, PNPLA6, EREG, ZMIZ1, VEGFA, ZFPM2, FOXC1, TNFAIP2, ACVR1, EMCN, ACE, HAND1, PTK2B, GBX2, PLCD3, ZC3H12A, PLCD1, PLXND1, FIGF, RASA1, PLAT, KLF5, IL8, TGFBR1, NF1, TGFBR2, COL15A1, DBH, KDR, ATP7A, MEOX2, LAMA5, MAPK14, NTRK2, GLMN	2.0095		GO:0003779~actin binding	0.0115915	ENAH, HIP1R, TNNC1, MYO7A, KLHL4, VILL, KLHL1, VCL, HOOK1, KLHL5, MED28, ANG, GSN, SNTB1, NOS3, VPS16, KLHL20, EGFR, MYO6, CLMN, INPPL1, MYO3B, SPIRE1, PALLD, FLNA, JMY, TNS4, TNNT2, TNS1, XIRP1, KLHL17, XIRP2, LIMCH1, MIB2, ARPC5L, SCIN, DST, SPTB, GC, ABLIM1, ALDOA, SHROOM3, SHROOM4, MYO9B, ARPC5, DAAM1, MYOT, CORO2B, ACE, SYN1, MACF1, FSCN2, SPTBN5, MAP1B, SYNPO2, TNNI1, CORO1C, GMFB, LSP1, PP…	2.4114
hsa-miR-335-5p	SIX6							GO:0045935~positive regulation of nucleobase, nucleoside, nucleotide and nucleic acid metabolic process	4.40168e-05	MYOD1, CDX2, THRB, FOXO1, RORB, RORA, FOXO3, FOXO4, HOXD10, SHH, CITED2, IL31RA, APP, ATOH1, GATA5, CIITA, RARG, MYO6, RXRB, RELA, MTA2, MED12, GRHL3, ARNTL, MED13, IL22, PPARGC1A, PROX1, TRERF1, DDIT3, TNKS2, VEGFA, TFAP2B, DRD5, TFE3, SOX5, CYTL1, NFKBIA, SOX4, SOX9, LIF, IL17A, HOXA2, MEIS2, HOXA7, RUNX2, KLF5, SREBF1, TAF1, KLF7, BMP2, NTF3, MAFB, KLF13, TAF8, TGFBR1, MAML2, NR4A2, NR4A1, SMA…	4.78626		GO:0032403~protein complex binding	0.011813	UQCRC2, PDP1, LTBP4, COL3A1, NFKBIA, L1CAM, FCGRT, REST, SYP, IGF1R, PDPK1, PTK2B, ADAM2, ITGB6, MS4A2, ATP5O, PRKACA, SHC1, FRS2, CIITA, MSH6, ICAM1, TGFBR1, RELA, MAP1B, ITGA1, ITGA2, MFGE8, ACVR2B, GRB10, CDKN1A, CCND1, GPR34, ERBB2IP, ULK1, LAMA5, CLIC4, FBLN5, DOK6, DST, CD226, ACVR1, HDAC6	1.57106
hsa-miR-335-5p	FAM99A							GO:0010876~lipid localization	4.49106e-05	PNLIP, PPARA, SLC27A1, ABCA7, OSBP, LDLR, ATP10B, GULP1, ATP10A, APOC1, ATP10D, ABCA4, GOT2, STARD5, ACE, STARD6, APOH, ATP8B2, PITPNC1, LBP, GLTPD2, GPIHBP1, PLTP, ABCA12, CPT1B, SOAT2, SPNS2, PLA2G10, PSAP, ANXA1, CFTR, GLTP, ABCG8, APOL2, CEL, NPC1, CD36, LRP10, ATP9A, LIPG, SLC27A6, FABP1, ATP8A1, VLDLR	1.6076		GO:0004675~transmembrane receptor protein serine/threonine kinase activity	0.0126178	AMHR2, LY6G6E, ACVR2B, LTBP1, LTBP4, TGFBR1, TGFBR2, ACVR1	0.292291
hsa-miR-335-5p	HMBOX1							GO:0009416~response to light stimulus	4.70307e-05	RP1, OPN1LW, HMGCR, COPS3, DRD5, PML, SPRR2G, RCVRN, CNGB1, OPN1SW, KIT, ABCA4, FOS, APP, CASP3, PLEKHB1, SPRR2C, ADAM2, OPN1MW2, BCL2, NR2F6, IVL, EGFR, MSH6, TRPC3, MAT2A, RELA, NF1, OPN1MW, UBE4B, TP53, DBH, SAG, ATXN1, GNGT1, GNGT2, CCND1, CDKN1A, ARRB1, MAPK8, APBB1, CLOCK	1.46145		GO:0019198~transmembrane receptor protein phosphatase activity	0.0126178	PTPRJ, PTPRD, PTPRM, PTPRE, PTPRH, PTPRN2, PTPRA, PTPRU	0.292291
hsa-miR-335-5p	DAZL							GO:0016125~sterol metabolic process	5.02538e-05	TM7SF2, LDLR, HMGCR, CYP51A1, LEPR, HMGCS1, APOC1, LSS, FDFT1, CYP39A1, INSIG2, CYP7A1, DHCR7, INSIG1, PCSK9, PRKAA1, DHCR24, SREBF1, IL4, SOAT2, CELA3B, LIPA, CFTR, NR0B2, TRERF1, SREBF2, APOL2, CEL, CYP7B1, G6PD, SQLE, VLDLR	1.16916		GO:0005024~transforming growth factor beta receptor activity	0.0126178	AMHR2, LY6G6E, ACVR2B, LTBP1, LTBP4, TGFBR1, TGFBR2, ACVR1	0.292291
hsa-miR-335-5p	APLP1							GO:0042127~regulation of cell proliferation	5.30152e-05	CDX2, PTGS2, IL6ST, OSMR, FGF17, FGFRL1, JAG2, FGF10, FOXO1, FOXO4, MXI1, PNP, SHH, TGFB2, IL31RA, HTR1A, APOH, CHRNA7, IL1A, MAP2K5, MATK, EGFR, RARG, PTPRM, IL27, RELA, LIFR, MFGE8, PTPRU, MARK4, PROX1, VASH1, CD38, CD33, VEGFA, GNAI2, IFITM1, ERBB3, ERBB2, NFKBIA, SOX4, SOX9, ARX, LIF, SFTPD, LAMB1, RUNX2, KLF5, BMP2, CRIP2, TGFBR1, TGFBR2, KLF11, CD276, NDFIP1, DUSP22, ITGA2, SMAD3, SKI, SMAD…	5.80928		GO:0004857~enzyme inhibitor activity	0.0126596	SNCB, SPINK5, SPINK7, CASP3, APP, ITIH1, PPP1R1A, SERPINA3, SERPINA1, PRKACA, DNAJC3, IBTK, RECK, CST3, CST2, CST1, SERPING1, SAG, SERPINB9, SERPINF1, CST6, CPAMD8, SERPINB5, ARRB1, CST4, IPO5, TFPI, SERPINB1, SLPI, PROS1, WFDC3, WFIKKN1, CABP1, APOC1, TRIB3, TIMP3, TRIB1, LMTK2, SERPINB10, HSPA5, CD27, GPS1, ANXA1, PPP1R10, PDE6H, R3HDML, PDE6G, GMFB, CDKN1C, LCN1, YWHAG, CDKN1A, CDKN1B, SERPIND…	2.04604
hsa-miR-335-5p	GAGE2D							GO:0045165~cell fate commitment	5.60289e-05	MYOD1, FKBP8, MCL1, FOXA2, POU6F2, HOXA11, SOX5, JAG2, FGF10, SOX9, HOXD10, SHH, TGFB2, HOXA2, CASP3, ATOH1, WNT3, BCL2, LHX6, TLX3, FRS2, RUNX2, BMP2, NTF3, IL7, TGFBR1, TP53, NEUROG1, DLL1, SMAD1, PROX1, NKX6-1, KDR, NOTCH3, NOTCH2, CDON, NEUROD4, PRDM1, KLF4, TBX19	1.46145		GO:0015296~anion:cation symporter activity	0.0134174	SLC17A7, SLC1A4, SLC1A5, SLC12A7, SLC17A3, SLC20A1, SLC12A3, SLC17A2, SLC13A4, SLC1A1, SLC34A2	0.4019
hsa-miR-335-5p	ADCY6							GO:0045597~positive regulation of cell differentiation	5.95115e-05	CDX2, FOXA2, THRB, IL6ST, GDF5, FOXO3, HLA-DMA, PNP, SHH, TGFB2, ATOH1, TIAM1, ADIG, RARA, FNDC3B, SH3PXD2B, ARHGEF1, RELA, RB1, ACVR2B, CD36, SERPINF1, SCIN, MAPK9, WNT9A, NGFR, SEMA4D, ACVR1, HOXA11, CSF1, TRIM16, KIT, LIF, BCL2, JUND, NUMB, AP3D1, RUNX2, DNMT3B, CD27, IL6, BMP2, IL5, PLA2G10, NTF3, IL7, TBX5, MAP1B, TGFBR2, CD276, SMAD3, SMAD1, NKX6-1, NTRK3, WNT7B, MAPK14, DLX5, JAK2	2.11911		GO:0035091~phosphoinositide binding	0.0135125	SNX9, SYT1, SNAP91, HIP1R, SNX4, EEA1, CYTH3, ZFYVE1, SH3PXD2B, SNX29, SH3PXD2A, INPPL1, PIK3C2A, NCF4, PIK3C2B, ITPR1, ITPR2, PLEKHA4, TULP3, ADAP2, SBF2, RAB35, SCIN, ZFYVE28, SNX32	0.913409
hsa-miR-335-5p	EFNA1							GO:0009719~response to endogenous stimulus	6.21556e-05	PNLIP, PPARA, CGA, TACR3, LDLR, ADCY7, PTGS2, LEPR, ADCY6, RHOQ, FOXO1, RPE65, FOXO4, LATS1, PTEN, SHH, TGFB2, GNG8, FOS, EIF4EBP1, PDPK1, ANG, HMOX1, RARA, SHC1, PRKACA, SERPINA1, NOS3, LOX, EIF2B4, RELA, MGP, MFGE8, CFTR, PTPRU, ESR2, MMP14, LPIN1, DDIT3, SLC34A2, CD38, KRT19, CCND1, GRB10, CCND2, ACR, DHH, ERBB3, ERBB2, ALDOC, DRD5, HMGCS1, TRIM16, TIMP3, PRSS8, IGF1R, BCHE, PTK2B, REN, BCL2, …	3.32481		GO:0015267~channel activity	0.0152549	KCNH1, KCNE1L, GJA8, KCNC1, SCN3A, SCN3B, ANO1, GLRA2, GRIK4, AQP5, CNGB1, SLC1A4, KCNK9, KCNK7, GRIN2D, KCNK5, ANO3, TRPV4, MS4A2, CHRNA7, CHRFAM7A, TRPM4, TRPM8, CLCA4, CACNG8, CACNG4, CLIC2, CFTR, CACNG1, PKD2L1, CLIC3, KCNT2, SLC26A7, CLIC4, RYR2, KCNH8, PLLP, SCN11A, KCNH2, KCNH3, KCNH4, CLCN3, SCN1B, FXYD4, CLCN2, PANX1, MCL1, KCNA4, CACNB3, TPCN1, BEST3, TTYH2, SCN9A, RASA3, SCNN1D, GABRQ,…	2.92291
hsa-miR-335-5p	OR11A1							GO:0008202~steroid metabolic process	9.67681e-05	TM7SF2, CYP3A5, OSBP, LDLR, HMGCR, LEPR, LSS, SHH, FDFT1, ACBD3, STARD5, CYP39A1, INSIG2, CYP7A1, INSIG1, DHCR24, CELA3B, SULT2A1, FGF23, CFTR, NR0B2, TRERF1, UGT2B17, NPC1, G6PD, SQLE, HSD11B1, HSD3B2, GC, CYP51A1, HSD3B7, APOC1, HMGCS1, DHCR7, PCSK9, HSD17B3, PRKAA1, HSD17B7, CYP19A1, SREBF1, IL4, SOAT2, LIPA, CYP21A2, SREBF2, APOL2, CYP7B1, CEL, BAAT, UGT2B4, VLDLR, FABP6	1.89989		GO:0022803~passive transmembrane transporter activity	0.0160637	KCNH1, KCNE1L, GJA8, KCNC1, SCN3A, SCN3B, ANO1, GLRA2, GRIK4, AQP5, CNGB1, SLC1A4, KCNK9, KCNK7, GRIN2D, KCNK5, ANO3, TRPV4, MS4A2, CHRNA7, CHRFAM7A, TRPM4, TRPM8, CLCA4, CACNG8, CACNG4, CLIC2, CFTR, CACNG1, PKD2L1, CLIC3, KCNT2, SLC26A7, CLIC4, RYR2, KCNH8, PLLP, SCN11A, KCNH2, KCNH3, KCNH4, CLCN3, SCN1B, FXYD4, CLCN2, PANX1, MCL1, KCNA4, CACNB3, TPCN1, BEST3, TTYH2, SCN9A, RASA3, SCNN1D, GABRQ,…	2.92291
hsa-miR-335-5p	DYNC1I1							GO:0031667~response to nutrient levels	9.78574e-05	PPARA, PTGS2, FOXA3, IL6ST, LEPR, PTEN, SHH, MAP1LC3A, GSN, HMOX1, RARA, RARG, ATG9A, RELA, TP53, MGP, PPARGC1A, DDIT3, CD38, CCND1, CTSD, RYR2, GNAI2, TRIM16, TIMP3, ACSL1, BCHE, BCL2, PCSK9, HSPA5, SPP1, SREBF1, MUC1, SOAT2, BMP2, CFB, FADS1, TGFBR2, MAP1B, ITGA2, USF2, TULP4, NPY, ARSA, LIPG, LRP2, ATG16L1, IGFBP2, KLF4, HDAC6, VLDLR	1.86335		GO:0005201~extracellular matrix structural constituent	0.0165331	COL3A1, COL15A1, MGP, MEPE, MUC6, COL4A5, MUC4, COL9A2, WNT7B, MUC3A, WNT3, COL9A3, FBLN2, AMELY, MUC5AC, FBN2, WNT9A, LAMB1, COL11A1, COL8A2, MUC17, MUC5B	0.8038
hsa-miR-335-5p	DNASE1L3							GO:0048562~embryonic organ morphogenesis	0.000104335	MYO7A, SOBP, FGF10, ZEB1, HOXD10, GLI1, ATOH1, HOXA2, HOXA5, HOXC4, HOXA7, GBX2, NKX3-2, COL11A1, MYC, FRS2, TBX15, RARG, MYO6, MAFB, TGFBR1, TGFBR2, HSPG2, NEUROG1, NR4A3, GJB6, PROX1, HOXB1, TULP3, SP1, HOXB7, HOXB8, HOXB5, GFPT1, DLX5, ROR2, WNT9A, FOXI1	1.38838		GO:0015145~monosaccharide transmembrane transporter activity	0.0174082	SLC17A5, SLC2A11, SLC2A4, PPBP, SLC2A3, SLC5A1, SLC2A14, SLC45A1	0.292291
hsa-miR-335-5p	KDM5B							GO:0000904~cell morphogenesis involved in differentiation	0.000106718	NRP2, PLXNA3, NRP1, ATL1, EFNA2, MYO7A, L1CAM, SHH, TGFB2, APP, DAB2, ATOH1, GDF9, SEMA3B, UNC5C, PTPRM, NRXN1, PROX1, NCAM2, SLITRK1, EFNA5, NGFR, DST, KALRN, CDK5R1, ERBB3, ERBB2, SOX9, MYCBP2, ARX, IGF1R, HOXA2, LAMB2, MACF1, BCL2, LHX2, NUMB, GBX2, LAMB1, ACTB, PARD6B, KLF7, BMP2, PLA2G10, NTF3, ESRRB, MAP1B, DPYSL5, NR4A2, CELSR3, NTN3, EPHA4, EPHA7, ULK1, LAMA5, DLX5, ULK2, JAK2, APBB2, APB…	2.19218		GO:0005355~glucose transmembrane transporter activity	0.0178119	SLC2A11, SLC2A4, PPBP, SLC2A3, SLC5A1, SLC2A14, SLC45A1	0.255754
hsa-miR-335-5p	TGFBR2							GO:0048812~neuron projection morphogenesis	0.000107303	NRP2, PLXNA3, NRP1, ATL1, EFNA2, L1CAM, SHH, APP, ATOH1, SEMA3B, UNC5C, EGFR, PTPRM, LIFR, NRXN1, SLITRK1, NCAM2, EFNA5, NGFR, DST, KALRN, CDK5R1, ERBB3, ERBB2, MYCBP2, ARX, IGF1R, HOXA2, LAMB2, MACF1, BCL2, LHX2, NUMB, GBX2, ACTB, PARD6B, KLF7, NTF3, PLA2G10, MAP1B, ITGA1, DPYSL5, NR4A2, CELSR3, NTN3, ATP7A, EPHA4, EPHA7, ULK1, DLX5, ULK2, JAK2, APBB2, APBB1	1.97296		GO:0015247~aminophospholipid transporter activity	0.0178119	ATP10B, ATP9A, ATP10A, ATP8B2, ATP10D, ABCA4, ATP8A1	0.255754
hsa-miR-335-5p	MEF2A							GO:0009725~response to hormone stimulus	0.00010861	PNLIP, PPARA, CGA, TACR3, LDLR, ADCY7, PTGS2, LEPR, ADCY6, FOXO1, RHOQ, RPE65, FOXO4, LATS1, PTEN, SHH, TGFB2, GNG8, FOS, EIF4EBP1, PDPK1, ANG, HMOX1, RARA, SERPINA1, SHC1, PRKACA, NOS3, LOX, EIF2B4, RELA, MGP, MFGE8, CFTR, PTPRU, ESR2, MMP14, LPIN1, SLC34A2, CD38, KRT19, CCND1, GRB10, CCND2, ACR, DHH, ERBB3, ERBB2, TRIM16, TIMP3, PRSS8, IGF1R, BCHE, PTK2B, REN, BCL2, IDH1, PCSK9, AGRP, SPP1, IL6…	3.03252		GO:0030228~lipoprotein receptor activity	0.0178119	CD36, LRP10, LDLR, CXCL16, LRP1B, LRP6, VLDLR	0.255754
hsa-miR-335-5p	MIR34C							GO:0007409~axonogenesis	0.000113388	NRP2, PLXNA3, NRP1, ATL1, EFNA2, L1CAM, SHH, APP, ATOH1, SEMA3B, UNC5C, PTPRM, NRXN1, SLITRK1, NCAM2, EFNA5, NGFR, DST, KALRN, CDK5R1, ERBB3, ERBB2, MYCBP2, ARX, IGF1R, HOXA2, LAMB2, MACF1, BCL2, LHX2, NUMB, GBX2, ACTB, PARD6B, KLF7, NTF3, PLA2G10, MAP1B, DPYSL5, NR4A2, CELSR3, NTN3, EPHA4, EPHA7, ULK1, DLX5, ULK2, JAK2, APBB2, APBB1	1.82682		GO:0004012~phospholipid-translocating ATPase activity	0.0178119	ATP10B, ATP9A, ATP10A, ATP8B2, ATP10D, ABCA4, ATP8A1	0.255754
hsa-miR-335-5p	TREML3P							GO:0010604~positive regulation of macromolecule metabolic process	0.000114586	MYOD1, CDX2, THRB, IL6ST, TLR1, FOXO1, TLR4, RORB, RORA, FOXO3, FOXO4, HOXD10, SHH, CITED2, TGFB2, IL31RA, APP, ATOH1, GATA5, IL1A, CIITA, RARG, MYO6, RXRB, IL27, RELA, MTA2, MED12, GRHL3, ARNTL, MED13, IL22, PPARGC1A, TRERF1, PROX1, DDIT3, TNKS2, PSMA6, VEGFA, TFAP2B, MAPK9, PRDM1, LRRK2, TFE3, SOX5, CYTL1, NFKBIA, SOX4, SOX9, PSMB5, LIF, IL17A, HOXA2, MEIS2, ECE1, HOXA7, DYRK2, RUNX2, DNMT3B, A…	6.17464		GO:0019842~vitamin binding	0.0194794	GC, MOCOS, RBP1, CRABP1, OGDHL, GOT1L1, EGLN1, ADH7, OGDH, GOT2, FOLR2, P4HA1, P4HA3, DMGDH, GNMT, KL, LEPREL2, FTCD, ACACA, LMBRD1, DBH, C8G, CTH, LRAT, PYGM, ABAT, AGXT2, OAT, PYGB, PC	1.09609
hsa-miR-335-5p	LRRC4							GO:0001666~response to hypoxia	0.000123575	PPARA, TF, ALDOC, JAG2, PML, EGLN1, MMP2, SHH, CITED2, TGFB2, ACE, ECE1, ANG, PTK2B, HMOX1, BCL2, NOS3, CHRNA7, SERPINA1, PRKAA1, CHRFAM7A, PLAT, TGFBR1, NF1, NR4A2, SMAD3, ITGA2, MMP14, ITPR1, ITPR2, HYOU1, CD38, HSP90B1, PYGM, VEGFA, PDE5A, ABAT, RYR2, VLDLR	1.38838		GO:0031404~chloride ion binding	0.019685	CLCN3, GABRA1, CLCN2, CLCA4, ANO1, GLRA2, CFTR, CLIC2, NPR3, SLC26A3, BEST3, ACE, CLIC3, CLIC4, TTYH2, ANO3, AMY1C, CLCN6, AMY1B, GABRQ, GABRP	0.730727
hsa-miR-335-5p	SLC26A3							GO:0010558~negative regulation of macromolecule biosynthetic process	0.000126393	CDX2, THRB, CDX4, CBX4, REST, CITED2, EIF4EBP1, HOXC8, SIN3B, BCL7A, EIF2B4, CIITA, SATB1, RARG, MTA2, RAD9A, PTPRU, NR0B2, PROX1, HOXD8, HES2, ASB1, PRDM1, EIF2AK3, IGF2BP1, IGF2BP2, IGF2BP3, SOX9, HOXA2, MEIS2, ITGAV, HOXA7, SFTPD, BHLHE40, DNMT3B, RUNX2, DMBX1, MDFI, BMP2, EHMT1, RFX5, KLF11, LMCD1, CD276, SMAD3, SMYD1, SKI, BRCA1, FOXP1, CDKN1C, SALL4, CDKN1B, TSC1, FABP4, RFX3, NCOR2, KLF4, …	4.20168		GO:0008144~drug binding	0.0205658	ACR, PPARA, GABRA1, DRD5, SLC6A4, PNP, NKTR, P2RX4, ACE, HTR1A, PYGM, CHRM3, P2RX1, CHRM2, FABP1, ATP5O	0.584582
hsa-miR-335-5p	DCST2							GO:0031175~neuron projection development	0.000127917	NRP2, PLXNA3, NRP1, ATL1, EFNA2, L1CAM, PTEN, SHH, KLHL1, APP, ATOH1, SEMA3B, UNC5C, CHAT, EGFR, MYO6, PTPRM, LIFR, NRXN1, NCAM2, SLITRK1, EFNA5, NGFR, DST, KALRN, CDK5R1, ERBB3, ERBB2, MYCBP2, ARX, IGF1R, HOXA2, LAMB2, MACF1, PTK2B, BCL2, LHX2, NUMB, GBX2, LAMB1, ACTB, PARD6B, IL6, KLF7, PLA2G10, NTF3, MAP1B, ITGA1, DPYSL5, NR4A2, CELSR3, NTN3, ATP7A, EPHA4, EPHA7, ULK1, DLX5, ULK2, MAP2, JAK2, …	2.26525		GO:0051020~GTPase binding	0.0206993	FGD2, DENND5A, MYO9B, DAAM1, RANBP9, PAK3, CDC42EP4, FGD6, DOCK11, FGD3, RASA1, EXOC2, RGPD8, ARHGEF2, RGPD4, RGPD3, RPH3AL, DOCK9, DOCK6, FLNA, PLCE1, IPO5, EPOR, BIN1, ERC1, SYTL1, GGA3, GRASP	0.949945
hsa-miR-335-5p	ZNF641							GO:0009991~response to extracellular stimulus	0.000135977	PPARA, PTGS2, FOXA3, IL6ST, LEPR, PTEN, SHH, ASGR1, FOS, MAP1LC3A, GSN, HMOX1, RARA, RARG, ATG9A, RELA, TP53, MGP, PPARGC1A, DDIT3, CD38, CCND1, CTSD, RYR2, GNAI2, TRIM16, TIMP3, ACSL1, BCHE, BCL2, PCSK9, HSPA5, SPP1, SREBF1, MUC1, SOAT2, BMP2, CFB, FADS1, TGFBR2, MAP1B, NR4A2, ITGA2, USF2, CDKN1A, TULP4, NPY, LIPG, ARSA, LRP2, ATG16L1, IGFBP2, KLF4, HDAC6, VLDLR	2.0095		GO:0005436~sodium:phosphate symporter activity	0.0223	SLC17A7, SLC17A3, SLC20A1, SLC17A2, SLC34A2	0.182682
hsa-miR-335-5p	IDUA							GO:0051094~positive regulation of developmental process	0.000140993	MYOD1, CDX2, THRB, FOXA2, IL6ST, GDF5, FOXO3, HLA-DMA, PNP, SHH, TGFB2, ATOH1, TIAM1, ADIG, ERAP1, RHOB, RARA, CHRNA7, NOS3, CHRFAM7A, IL1A, FNDC3B, SH3PXD2B, ARHGEF1, RELA, RB1, PROX1, ACVR2B, CD36, SERPINF1, SCIN, MAPK9, WNT9A, NGFR, SEMA4D, ACVR1, CSF1, HOXA11, TRIM16, KIT, LIF, BCL2, JUND, NUMB, AP3D1, DNMT3B, RUNX2, CD27, IL6, BMP2, IL5, PLA2G10, NTF3, IL7, KL, TBX5, MAP1B, TGFBR2, CD276, SM…	2.4114		GO:0046875~ephrin receptor binding	0.0223	EPHA7, TIAM1, EFNA1, EFNA2, EFNA5	0.182682
hsa-miR-335-5p	ZFAND3							GO:0009890~negative regulation of biosynthetic process	0.000160788	CDX2, THRB, CDX4, CBX4, REST, CITED2, EIF4EBP1, HOXC8, SIN3B, BCL7A, EIF2B4, CIITA, SATB1, RARG, MTA2, RAD9A, PTPRU, NR0B2, PROX1, HOXD8, HES2, ASB1, PRDM1, EIF2AK3, APOC1, IGF2BP1, IGF2BP2, IGF2BP3, SOX9, HOXA2, MEIS2, ITGAV, HOXA7, SFTPD, BHLHE40, DNMT3B, RUNX2, DMBX1, MDFI, BMP2, EHMT1, RFX5, KLF11, LMCD1, CD276, SMAD3, SMYD1, SKI, BRCA1, FOXP1, CDKN1C, SALL4, CDKN1B, TSC1, FABP4, RFX3, KLF4, …	4.34783		GO:0005253~anion channel activity	0.0224294	CLCN3, GABRA1, CLCN2, CLCA4, ANO1, GLRA2, CLIC2, CFTR, VDAC2, VDAC3, SLC1A4, BEST3, CLIC3, CLIC4, SLC26A7, TTYH2, ANO3, CLCN6, GABRQ, GABRP	0.730727
hsa-miR-335-5p	ZC3H11B							GO:0060541~respiratory system development	0.000199389	CLCN2, FOXA2, ANO1, FGF10, SHH, ASAH1, GLI1, HOXA5, CRISPLD2, DHCR7, SFTPD, NOS3, LOX, LIPA, TBX5, TGFBR1, TGFBR2, MGP, CFTR, MMP14, TAB1, PROX1, FOXP1, KDR, ATP7A, ACVR2B, TULP3, SP1, LAMA5, VEGFA, HSD11B1, ZFPM2	1.16916		GO:0005328~neurotransmitter:sodium symporter activity	0.0233479	SLC6A9, SLC6A10P, SLC6A8, SLC6A12, SLC6A6, SLC6A4, SLC6A15, SLC6A16	0.292291
hsa-miR-335-5p	TMPRSS12							GO:0007610~behavior	0.00021327	SNCG, PLXNA3, PTGS2, HMGCR, S100A9, PGLYRP1, FGF10, HOXD10, TGFB2, KLHL1, APP, HTR1A, GRIN2D, ADAM2, CHRNA7, CHAT, MYO6, C5AR1, NTSR1, CCR9, CCR7, PPBP, CCR4, LYST, CCR2, ABAT, CYSLTR1, DRD5, ASTN1, ITGB2, DEFB4A, HCRTR1, BCHE, SFTPD, SCN9A, AGRP, NOVA1, DMBX1, NR4A2, ITGA1, NR4A3, VDAC3, ANKH, ATP7A, EPHA4, NPY, HOXB8, CXCL16, NTRK2, CHRNB4, TMOD2, ASIP, NRP2, LEPR, CXCR1, SOBP, CXCR2, PTEN, FOS…	3.65364		GO:0005548~phospholipid transporter activity	0.0240195	ABCA7, PLSCR4, ATP10B, ATP9A, ATP10A, ATP8B2, ATP10D, PITPNC1, ABCA4, ATP8A1	0.365364
hsa-miR-335-5p	KCNH3							GO:0030324~lung development	0.000215491	CLCN2, FOXA2, FGF10, SHH, ASAH1, GLI1, CRISPLD2, HOXA5, DHCR7, SFTPD, NOS3, LOX, LIPA, TBX5, TGFBR1, TGFBR2, MGP, CFTR, MMP14, TAB1, PROX1, FOXP1, KDR, ATP7A, ACVR2B, SP1, LAMA5, VEGFA, HSD11B1, ZFPM2	1.09609		GO:0008092~cytoskeletal protein binding	0.0241051	ENAH, HIP1R, TNNC1, MYO7A, KLHL4, VILL, SDC3, VCL, GLI1, KLHL1, HOOK1, KLHL5, MED28, ANG, GSN, SNTB1, NOS3, LMOD1, VPS16, LMOD3, KLHL20, DYNC1I1, EGFR, STX1A, ARHGEF2, MYO6, CLMN, INPPL1, MYO3B, RPH3AL, SPIRE1, PTPRT, PALLD, MARK4, PKD2L1, FLNA, JMY, JUP, TNNT2, TNS4, SPAG9, TNS1, XIRP1, KLHL17, XIRP2, LIMCH1, MIB2, ARPC5L, SCIN, CLIP2, BIN3, MAPRE1, DST, SPTB, ALDOA, GC, ABLIM1, TPPP3, SHROOM3, …	3.43442
hsa-miR-335-5p	KLRB1							GO:0006928~cell motion	0.000221945	SLC22A16, CTHRC1, PLXNA3, LYPD3, PTGS2, HMGCR, EFNA2, S100A9, L1CAM, SHH, TGFB2, VCL, ATOH1, APP, GAB2, UNC5C, VNN2, PTPRM, EMX2, CERCAM, TNS1, CD34, CCR4, LYST, EFNA5, MAPK8, CDK5R1, SOX1, ERBB2, ASTN1, ITGB2, ARPC5, ARX, HOXA2, TUBB, MACF1, LHX2, SFTPD, LHX6, PLAT, KLF7, NTF3, TGFBR1, ITGA1, NR4A2, ITGA2, KDR, NTN3, EPHA4, EPHA7, NPY, ULK1, LAMA5, CXCL16, NRP2, NRP1, ZEB2, CXCR2, PTEN, ANG, RSP…	3.69017		GO:0005545~phosphatidylinositol binding	0.0249097	PLEKHA4, SYT1, SNAP91, SCIN, EEA1, CYTH3, ZFYVE1	0.255754
hsa-miR-335-5p	TTC6							GO:0048858~cell projection morphogenesis	0.000222489	NRP2, PLXNA3, NRP1, ATL1, EFNA2, L1CAM, SHH, APP, ATOH1, SEMA3B, UNC5C, EGFR, C2CD3, PTPRM, VANGL2, LIFR, NRXN1, NCAM2, SLITRK1, EFNA5, NGFR, DST, KALRN, CDK5R1, ERBB3, ERBB2, MYCBP2, ARX, IGF1R, HOXA2, LAMB2, MACF1, BCL2, LHX2, NUMB, GBX2, ACTB, PARD6B, KLF7, PLA2G10, NTF3, PCNT, MAP1B, ITGA1, DPYSL5, NR4A2, CELSR3, WWTR1, NTN3, ATP7A, EPHA4, EPHA7, ULK1, LAMA5, DLX5, ULK2, JAK2, APBB2, APBB1	2.15564		GO:0004806~triacylglycerol lipase activity	0.0249097	PNLIP, CEL, DAGLA, PNLIPRP2, LIPG, PNPLA3, PNLIPRP3	0.255754
hsa-miR-335-5p	MMP20							GO:0031327~negative regulation of cellular biosynthetic process	0.000235483	CDX2, THRB, CDX4, CBX4, REST, CITED2, EIF4EBP1, HOXC8, SIN3B, BCL7A, EIF2B4, CIITA, SATB1, RARG, MTA2, RAD9A, PTPRU, NR0B2, PROX1, HOXD8, HES2, ASB1, PRDM1, EIF2AK3, APOC1, IGF2BP1, IGF2BP2, IGF2BP3, SOX9, HOXA2, MEIS2, HOXA7, SFTPD, BHLHE40, DNMT3B, RUNX2, DMBX1, MDFI, BMP2, EHMT1, RFX5, KLF11, LMCD1, CD276, SMAD3, SMYD1, SKI, BRCA1, FOXP1, CDKN1C, SALL4, CDKN1B, TSC1, FABP4, RFX3, NCOR2, KLF4, …	4.23822		GO:0004713~protein tyrosine kinase activity	0.0253315	NRP2, FRK, NRP1, ERBB3, ERBB2, FGFRL1, KIT, EPHB4, IGF1R, PTK2B, LMTK2, DYRK2, YES1, MATK, AATK, MAP2K5, EGFR, LTK, FLT3, EPHA1, KDR, TP53RK, NTRK3, DDR1, EPHA4, EPHA7, DYRK1B, DYRK1A, NTRK2, LCK, ROR2, JAK2, WIF1, JAK3, MERTK, FPGT	1.31531
hsa-miR-335-5p	ARHGAP5							GO:0007155~cell adhesion	0.000246412	LYPD3, L1CAM, VTN, MMRN1, VCL, GP9, CDH20, APP, ADAM2, ADAM8, EGFR, F11R, PCDHGA10, PTPRM, MAGI1, CDHR2, MGP, MFGE8, CDHR5, PTPRT, PTPRU, SSPN, CERCAM, BTBD9, JUP, NCAM2, PODXL2, PGM5, CD36, CD34, CD33, LSAMP, ROR2, DST, CD226, PLXNC1, OLFM4, CDK5R1, EMCN, ASTN1, ITGB4, ITGA10, ITGB5, ITGB2, OTOR, SOX9, PXN, LAMB2, ITGB8, ITGAV, MSLN, ITGB6, PVRL2, LAMB1, SPP1, BMP1, PPFIBP1, ITGA1, CELSR3, ITGA2…	5.11509		GO:0008083~growth factor activity	0.0266229	FGF8, NDP, CSF1, FGF17, ENDOU, FGF16, GDF5, FGF11, JAG2, FGF10, TGFB2, LIF, WISP3, GDF9, FIGF, FGF4, IL4, BMP2, IL6, IL5, BMP1, NTF3, IL7, FGF23, AREGB, CLEC11A, INHBB, GMFB, PSPN, PPBP, EREG, INHBE, VEGFA, GDF10, AREG, GDF15	1.27877
hsa-miR-335-5p	PTPRH							GO:0022610~biological adhesion	0.000263233	LYPD3, L1CAM, VTN, MMRN1, VCL, GP9, CDH20, APP, ADAM2, ADAM8, EGFR, F11R, PCDHGA10, PTPRM, MAGI1, CDHR2, MGP, MFGE8, CDHR5, PTPRT, PTPRU, SSPN, CERCAM, BTBD9, JUP, NCAM2, PODXL2, PGM5, CD36, CD34, CD33, LSAMP, ROR2, DST, CD226, PLXNC1, OLFM4, CDK5R1, EMCN, ASTN1, ITGB4, ITGA10, ITGB5, ITGB2, OTOR, SOX9, PXN, LAMB2, ITGB8, ITGAV, MSLN, ITGB6, PVRL2, LAMB1, SPP1, BMP1, PPFIBP1, ITGA1, CELSR3, ITGA2…	5.11509		GO:0031402~sodium ion binding	0.0271066	SLC5A3, SLC38A4, SLC9A7, SLC38A2, SLC5A4, SCN1B, SCN3A, ATP1B2, SCN3B, SLC5A1, SLC23A2, SCN9A, SLC4A8, SCNN1D, SLC12A3, SLC10A7, ATP1A1, SLC34A2, SLC17A7, SLC17A3, SLC6A8, SLC17A1, SLC17A2, SCN11A, SLC13A4, SLC5A10, SCN4A	0.986482
hsa-miR-335-5p	KRTAP10-2							GO:0009314~response to radiation	0.00028434	RP1, HMGCR, COPS3, RCVRN, CNGB1, FOS, BAK1, APP, CASP3, PLEKHB1, ADAM2, NR2F6, MYC, EGFR, RELA, TP53, XRRA1, SAG, CCND1, THBD, ARRB1, CCR4, MAPK8, CLOCK, OPN1LW, DRD5, COL3A1, PML, SPRR2G, OPN1SW, KIT, ABCA4, SPRR2C, BCL2, OPN1MW2, IVL, DNMT3B, MSH6, TRPC3, MAT2A, NF1, UBE4B, OPN1MW, DBH, SNAI2, BRCA1, ATXN1, GNGT1, CDKN1A, GNGT2, LRP2, APBB1	1.82682		GO:0005501~retinoid binding	0.0305462	LRAT, CRABP1, PTGDS, RBP1, CYP26A1, RARA, ADH7, C8G	0.292291
hsa-miR-335-5p	SYNPO2							GO:0051216~cartilage development	0.000368955	BMP2, EVC, BMP1, HOXA11, CYTL1, SOX5, HSPG2, MGP, ZEB1, OTOR, SOX9, ATP7A, CHRDL2, BARX2, LECT1, HOXA5, MAPK14, HOXC4, GFPT1, ROR2, COL11A1, RUNX2, EIF2AK3, FGF4	0.876872		GO:0043167~ion binding	0.0313319	FLYWCH1, PDP1, SLC9A7, LTBP1, LTBP2, SCN3A, PTGS2, SCN3B, LTBP4, RORC, RORB, RORA, REST, ZNF251, ISG20, SYP, HMHA1, CDH20, APP, KCNK9, HMCN1, ZNF776, MAT1A, KCNK7, CUL9, GRIN2D, CYP7A1, ADAM2, KCNK5, MAP3K8, ADAM8, MAP2K5, ZNF641, CLCA4, RXRB, RREB1, CDHR2, COLEC10, BSN, CDHR5, ZNF503, GEM, CYP2E1, ZNF37A, PITPNM2, RYR2, SCN1B, CYP51A1, ZNF76, FLG2, CACNB3, ZNF227, DAGLA, LPCAT1, DNMT3B, ZNF398, …	24.9178
hsa-miR-335-5p	GCNT2							GO:0030323~respiratory tube development	0.000376375	CLCN2, FOXA2, FGF10, SHH, ASAH1, GLI1, CRISPLD2, HOXA5, DHCR7, SFTPD, NOS3, LOX, LIPA, TBX5, TGFBR1, TGFBR2, MGP, CFTR, MMP14, TAB1, PROX1, FOXP1, KDR, ATP7A, ACVR2B, SP1, LAMA5, VEGFA, HSD11B1, ZFPM2	1.09609		GO:0008034~lipoprotein binding	0.0314537	APOL2, CD36, LRP1, LRP10, LDLR, CXCL16, LRP1B, TLR2, LRP6, GPIHBP1, VLDLR	0.4019
hsa-miR-335-5p	DEFB118							GO:0032990~cell part morphogenesis	0.000416618	NRP2, PLXNA3, NRP1, ATL1, EFNA2, L1CAM, SHH, BAK1, APP, ATOH1, SEMA3B, UNC5C, EGFR, C2CD3, PTPRM, VANGL2, LIFR, NRXN1, NCAM2, SLITRK1, EFNA5, NGFR, DST, KALRN, CDK5R1, ERBB3, ERBB2, MYCBP2, ARX, IGF1R, HOXA2, LAMB2, MACF1, BCL2, LHX2, NUMB, GBX2, ACTB, PARD6B, KLF7, PLA2G10, NTF3, PCNT, MAP1B, ITGA1, DPYSL5, NR4A2, CELSR3, WWTR1, NTN3, ATP7A, EPHA4, EPHA7, ULK1, LAMA5, DLX5, ULK2, JAK2, APBB2, AP…	2.19218		GO:0016775~phosphotransferase activity, nitrogenous group as acceptor	0.0336678	KCNH1, PDK4, KCNH8, KCNH2, KCNH3, KCNH4, CKB	0.255754
hsa-miR-335-5p	NBEA							GO:0051270~regulation of cell motion	0.00043289	PLXNA3, NRP1, IL6ST, CSF1, DRD5, JAG2, ABHD2, KIT, PTEN, SHH, CITED2, VCL, TGFB2, TRIB1, IGF1R, ACE, ARHGAP5, PTK2B, HMOX1, BCL2, ROBO4, APOH, BCL6, UNC5C, LAMB1, EGFR, ICAM1, PARD6B, IL6, F10, PTPRM, TBX5, TGFBR1, NF1, SMAD3, ITGA2, PTPRU, VASH1, KDR, SPAG9, CDKN1B, CLIC4, LAMA5, CXCL16, VEGFA, JAK2, MUC5AC, HDAC6	1.75374		GO:0051119~sugar transmembrane transporter activity	0.0342398	SLC2A10, SLC17A5, SLC2A11, SLC2A4, PPBP, SLC2A3, SLC5A1, SLC2A14, SLC45A1	0.328827
hsa-miR-335-5p	RAB5B							GO:0048667~cell morphogenesis involved in neuron differentiation	0.000451163	NRP2, PLXNA3, NRP1, ATL1, EFNA2, MYO7A, L1CAM, SHH, APP, ATOH1, SEMA3B, UNC5C, PTPRM, NRXN1, SLITRK1, NCAM2, EFNA5, NGFR, DST, KALRN, CDK5R1, ERBB3, ERBB2, MYCBP2, ARX, IGF1R, HOXA2, LAMB2, MACF1, BCL2, LHX2, NUMB, GBX2, ACTB, PARD6B, KLF7, NTF3, PLA2G10, MAP1B, DPYSL5, NR4A2, CELSR3, NTN3, EPHA4, EPHA7, ULK1, DLX5, ULK2, JAK2, APBB2, APBB1	1.86335		GO:0005216~ion channel activity	0.0345586	KCNE1L, KCNH1, KCNC1, SCN3A, SCN3B, ANO1, GLRA2, GRIK4, CNGB1, SLC1A4, KCNK9, KCNK7, GRIN2D, KCNK5, ANO3, TRPV4, MS4A2, CHRNA7, CHRFAM7A, TRPM4, TRPM8, CLCA4, CACNG8, CACNG4, CFTR, CLIC2, CACNG1, PKD2L1, CLIC3, KCNT2, SLC26A7, CLIC4, RYR2, KCNH8, PLLP, SCN11A, KCNH2, KCNH3, KCNH4, CLCN3, SCN1B, FXYD4, CLCN2, KCNA4, CACNB3, TPCN1, BEST3, TTYH2, SCN9A, RASA3, GABRQ, SCNN1D, GABRP, TRPC1, MLC1, TRPC…	2.66715
hsa-miR-335-5p	LHX9							GO:0008285~negative regulation of cell proliferation	0.000473184	PTGS2, E2F7, FGFRL1, BAP1, FGF10, ZEB1, FOXO4, SKAP2, MXI1, TENC1, PTEN, SHH, TGFB2, CASP3, PTGES, ANG, HMOX1, APOH, DLG3, NOS3, IL1A, DHCR24, RARG, PTPRM, TP53, RB1, PTPRU, ESR2, PROX1, VASH1, MXD4, DDR1, TNFRSF9, CTH, XIRP1, EREG, CD33, SCIN, ING4, FRK, IFITM1, ERBB2, PML, CDH5, TRIB1, CD9, KRT5, BCL2, SFTPD, BCL6, KRT4, IL6, BMP2, IL8, FLT3, TBX5, NF1, KLF11, TGFBR2, CD276, NDFIP1, SMAD3, SKI,…	2.88637		GO:0030695~GTPase regulator activity	0.0349777	DENND5A, PREX2, RASGEF1A, RASGEF1C, RGL2, ARHGAP12, ARHGAP21, HMHA1, ARHGAP5, TBC1D17, TIAM1, RAPGEF4, RAPGEF3, RAPGEF2, DOCK11, EIF2B4, ARHGEF4, ARHGEF3, ARHGEF2, ARHGEF1, TNIK, ARHGAP28, RPH3AL, HERC2, TBC1D22B, TBCK, RALGAPA2, SH2D3C, PLCE1, SH2D3A, IPO5, RIN2, NRK, ERC1, LRRK2, TBC1D8B, SRGAP1, KALRN, FGD2, RALGPS2, TBC1D8, AGFG2, CYTH1, AKAP13, MYO9B, CYTH3, ASAP3, PLEKHG4, PLEKHG3, PLEKHG1,…	2.77676
hsa-miR-335-5p	ALDH2							GO:0007267~cell-cell signaling	0.000482193	SYT1, CGA, UTS2, SYT5, EFNA1, EFNA2, LTBP4, FGF17, GDF5, GRIK4, S100A9, FGF16, SLC6A4, FGF11, FGF10, SHH, DMPK, TGFB2, APP, WNT3, GRIN2D, RAPGEF4, HTR1D, FRS2, CHAT, PTPRJ, MYO6, BSN, NTSR1, IL22, C1QA, GRB10, COLQ, HTR7, CD33, GPR50, ABAT, EFNA5, EIF2AK3, GAL3ST4, SCN1B, PANX1, DRD5, HOXA11, ITGB2, PAH, POMC, HCRTR1, IL17A, NOVA1, PLAT, MLN, BMP2, NTF3, CPNE6, AREGB, VDAC3, LIN7A, P2RX4, NPY, P2…	4.4209		GO:0000155~two-component sensor activity	0.0358643	KCNH1, PDK4, KCNH8, KCNH2, KCNH3, KCNH4	0.219218
hsa-miR-335-5p	SLC46A3							GO:0060348~bone development	0.000494785	PTGS2, HOXA11, GABBR1, SOX9, MMP2, SHH, GLI1, IGSF10, HOXA2, BCL2, ANKRD11, JUND, RUNX2, SPP1, EGFR, BMP2, BMP1, NF1, HSPG2, SMAD3, MGP, SMAD1, MMP14, WWTR1, CHRDL2, SOST, SP1, NAB2, NAB1, FOXC1, RIPPLY2, MAPK8, EIF2AK3, CDH11	1.24224		GO:0005523~tropomyosin binding	0.0358643	TNNT2, TMOD2, TMOD4, LMOD1, LMOD3, TNNI1	0.219218
hsa-miR-335-5p	USH2A							GO:0000902~cell morphogenesis	0.000496322	NRP2, PLXNA3, NRP1, ATL1, MYO7A, EFNA2, L1CAM, SHH, TGFB2, ATOH1, DAB2, APP, SEMA3B, GDF9, UNC5C, IDUA, EGFR, ARHGEF2, C2CD3, PTPRM, VANGL2, LIFR, NRXN1, PROX1, NCAM2, SLITRK1, EFNA5, BIN3, NGFR, DST, KALRN, CDK5R1, SHROOM3, SHROOM4, ERBB3, ERBB2, SOX9, LLGL1, MYCBP2, ARX, IGF1R, HOXA2, LAMB2, MACF1, LHX2, BCL2, NUMB, GBX2, BCL6, LAMB1, ACTB, PARD6B, KLF7, BMP2, LIPA, PLA2G10, NTF3, ESRRB, PCNT, …	2.84984		GO:0004673~protein histidine kinase activity	0.0358643	KCNH1, PDK4, KCNH8, KCNH2, KCNH3, KCNH4	0.219218
hsa-miR-335-5p	CYP21A1P							GO:0030334~regulation of cell migration	0.000546092	IL6ST, DRD5, CSF1, JAG2, ABHD2, KIT, PTEN, SHH, CITED2, VCL, TGFB2, TRIB1, IGF1R, ACE, ARHGAP5, PTK2B, HMOX1, BCL2, ROBO4, APOH, UNC5C, LAMB1, EGFR, ICAM1, PARD6B, IL6, F10, PTPRM, TBX5, NF1, SMAD3, ITGA2, PTPRU, VASH1, KDR, SPAG9, LAMA5, CLIC4, CXCL16, VEGFA, JAK2, MUC5AC, HDAC6	1.57106		GO:0004860~protein kinase inhibitor activity	0.0378133	IBTK, CDKN1C, GMFB, CDKN1A, CASP3, YWHAG, CDKN1B, TRIB3, PRKACA, DNAJC3, TRIB1	0.4019
hsa-miR-335-5p	WNT9A							GO:0008283~cell proliferation	0.000555676	ZBTB32, FGF8, OSMR, FGF10, MOV10L1, ZEB2, ZEB1, TXLNA, PTEN, LGR4, SHH, TGFB2, ISG20, BAK1, DAB2, HMOX1, INSIG1, MS4A2, RAPGEF3, BHLHE41, MYC, FRS2, IL1A, MATK, EGFR, CRTAM, NANOG, ARHGEF1, RXRB, EMX2, PIM1, TP53, CD160, IFI16, MXD1, MMP14, TACC2, CTNNBIP1, PLCE1, GLUL, UHRF2, CHRM3, SERPINF1, EREG, TACSTD2, NAB2, VEGFA, FOXC1, MAPRE1, BIN1, EMP1, CDK5R1, CEP120, GNAI2, CSF1, ERBB2, NDP, EHF, KIT…	3.36134		GO:0005088~Ras guanyl-nucleotide exchange factor activity	0.0390524	FGD2, ARHGEF4, ARHGEF3, ARHGEF2, ARHGEF1, PREX2, DOCK9, AKAP13, RGL2, DNMBP, PLEKHG4, PLEKHG3, PLEKHG1, TIAM1, SOS2, RIN2, EPOR, RAPGEF2, FGD6, FGD3, KALRN	0.767263
hsa-miR-335-5p	PRAMEF14							GO:0050865~regulation of cell activation	0.000609188	HMGB3, IL6ST, ERBB2, KLRK1, TLR4, RORA, ZEB1, HLA-DMA, SPINK5, PNP, SHH, IL31RA, STAT6, CASP3, HMOX1, PVRL2, SFTPD, MS4A2, AP3D1, NOS3, RARA, BCL6, LBP, CD27, IL4, SPACA3, IL6, IL5, PLA2G10, IL7, FLT3, IL27, SLA2, TGFBR2, CD276, NDFIP1, BTLA, CD38, CDKN1A, UNC13D, LCK, GLMN, JAK2, CD226	1.6076		GO:0008308~voltage-gated anion channel activity	0.0390953	CLCN3, CLCN2, CLIC3, CLIC4, CLIC2, VDAC2, CLCN6, VDAC3	0.292291
hsa-miR-335-5p	VNN2							GO:0007584~response to nutrient	0.000673471	GNAI2, PTGS2, IL6ST, TRIM16, TIMP3, PTEN, SHH, ACSL1, BCHE, GSN, HMOX1, BCL2, RARA, SPP1, MUC1, SOAT2, BMP2, RARG, CFB, FADS1, RELA, MAP1B, TGFBR2, ITGA2, MGP, DDIT3, USF2, CD38, CCND1, TULP4, LIPG, ARSA, RYR2, LRP2, IGFBP2, KLF4, VLDLR	1.35185		GO:0005254~chloride channel activity	0.0391856	CLCN3, GABRA1, CLCN2, CLCA4, ANO1, GLRA2, CFTR, CLIC2, SLC1A4, BEST3, CLIC3, CLIC4, SLC26A7, TTYH2, ANO3, CLCN6, GABRQ, GABRP	0.657654
hsa-miR-335-5p	DMGDH							GO:0010605~negative regulation of macromolecule metabolic process	0.000679174	CDX2, THRB, CDX4, CBX4, REST, SHH, CITED2, BAK1, EIF4EBP1, SIN3B, HOXC8, BCL7A, EIF2B4, CIITA, IBTK, SATB1, RARG, MTA2, RELA, CST3, SERPING1, RAD9A, PTPRU, NR0B2, PROX1, HOXD8, PSMA6, HES2, ASB1, PRDM1, EIF2AK3, IGF2BP1, IGF2BP2, IGF2BP3, LIN28A, SOX9, TIMP3, LIN28B, PSMB5, HOXA2, MEIS2, ITGAV, HOXA7, SFTPD, BHLHE40, DNMT3B, RUNX2, MDFI, DMBX1, BMP2, EHMT1, RFX5, KLF11, CD276, NDFIP1, LMCD1, SMAD…	5.2247		GO:0060589~nucleoside-triphosphatase regulator activity	0.0403026	DENND5A, PREX2, RASGEF1A, RASGEF1C, RGL2, ARHGAP12, ARHGAP21, HMHA1, ARHGAP5, TBC1D17, TIAM1, RAPGEF4, RAPGEF3, RAPGEF2, DOCK11, EIF2B4, ARHGEF4, ARHGEF3, ARHGEF2, ARHGEF1, TNIK, ARHGAP28, RPH3AL, HERC2, TBC1D22B, TBCK, RALGAPA2, SH2D3C, PLCE1, SH2D3A, IPO5, RIN2, NRK, ERC1, LRRK2, TBC1D8B, SRGAP1, KALRN, FGD2, RALGPS2, TBC1D8, AGFG2, CYTH1, AKAP13, MYO9B, CYTH3, ASAP3, PLEKHG4, PLEKHG3, PLEKHG1,…	2.8133
hsa-miR-335-5p	NGFR							GO:0007586~digestion	0.000680798	PNLIP, COPA, LDLR, SLC5A1, ACE, CYP39A1, ACSL1, SERPINA3, TFF2, TRPC1, SOAT2, PNLIPRP2, SULT2A1, CTRB1, CTRB2, PPARGC1A, MUC6, ABCG8, CEL, MUC3A, BAAT, NPY, CHRM3, SLC26A7, FABP1, MUC5AC, AMY1C, AMY1B	0.986482		GO:0030246~carbohydrate binding	0.04216	KLRC2, KLRC3, LGALS9C, C6ORF25, LTBP4, LGALS9B, TLR2, PGLYRP1, FGF10, VTN, L1CAM, CANX, ASGR1, RSPO4, APP, RSPO1, ANG, RSPO3, RSPO2, APOH, FGF4, KLRB1, PRG3, COLEC10, SIGLEC16, PODXL2, G6PD, EGFLAM, CD34, SIGLEC5, SIGLEC8, CD33, VEGFA, KLRC1, ACR, ALDOA, AIM1L, EMCN, GALNT5, ENDOU, KLRK1, APLP1, ZG16B, CRISPLD2, CD69, SFTPD, CD22, KLRF1, GALNT12, SELPLG, HAPLN2, HAPLN1, TGFBR2, CCL15, MANBA, CLEC…	2.44794
hsa-miR-335-5p	UGDH							GO:0040012~regulation of locomotion	0.000722234	IL6ST, CSF1, DRD5, JAG2, FGF10, ABHD2, KIT, PTEN, SHH, CITED2, VCL, TGFB2, TRIB1, IGF1R, ACE, ARHGAP5, PTK2B, HMOX1, BCL2, ROBO4, APOH, UNC5C, LAMB1, EGFR, ICAM1, PARD6B, IL6, F10, PTPRM, IL8, TBX5, NF1, SMAD3, ITGA2, PTPRU, VASH1, KDR, SPAG9, CCR4, CLIC4, LAMA5, CXCL16, VEGFA, JAK2, MUC5AC, TSHR, HDAC6	1.71721		GO:0050840~extracellular matrix binding	0.0423826	LYPD3, FBLN2, VEGFA, OLFML2A, ITGA2, VTN, COL11A1, SHH, SPP1	0.328827
hsa-miR-335-5p	PLD4							GO:0007389~pattern specification process	0.000740995	CDX2, NRP1, FOXA2, FGF10, ZEB2, ZEB1, SHH, HOXD10, GLI1, CITED2, HOXC6, HOXC8, WNT3, SOSTDC1, HOXC4, FRS2, C2CD3, EMX2, CYP26A1, DLL1, GRHL3, CTNNBIP1, ACVR2B, HOXD8, VEGFA, ROR2, RIPPLY2, ACVR1, FKBP8, MFNG, SHROOM3, HOXA11, TCF7L1, HOXA2, DISP1, HOXA5, LHX2, HOXA7, NKX3-2, GBX2, PLXND1, LFNG, AXIN1, MDFI, MAFB, TBX5, TGFBR1, TGFBR2, SMAD1, NKX6-1, NOTCH2, HOXB1, TULP3, HOXB7, MEOX2, SFRP1, HOXB…	2.22872		GO:0015149~hexose transmembrane transporter activity	0.0441927	SLC2A11, SLC2A4, PPBP, SLC2A3, SLC5A1, SLC2A14, SLC45A1	0.255754
hsa-miR-335-5p	CCDC108							GO:0003006~reproductive developmental process	0.000772934	CGA, PTGS2, HMGCR, LEPR, JAG2, MOV10L1, FOXO3, SHH, LGR4, TGFB2, CITED2, YBX2, HOOK1, BAK1, ANG, GDF9, NOS3, NOBOX, EIF2B4, DHCR24, EDDM3B, DMRT3, MMP14, INHBB, CCND1, EREG, CCND2, CELF4, VEGFA, ASB1, ROR2, FOXC1, ACVR1, HSD17B10, DHH, ERMP1, CSF1, KIT, SOX9, LIF, IGF1R, PTK2B, BCL2, PVRL2, IDH1, DAZL, HSD17B3, LFNG, LHX9, PCSK4, AXIN1, SPP1, AMHR2, AFF4, KDR, GJB2, GAPDHS, SFRP1, EPOR, BIK	2.19218		GO:0019210~kinase inhibitor activity	0.0450072	IBTK, CDKN1C, GMFB, CDKN1A, CASP3, YWHAG, CDKN1B, TRIB3, PRKACA, DNAJC3, TRIB1	0.4019
hsa-miR-335-5p	ST6GALNAC1							GO:0009628~response to abiotic stimulus	0.000857229	RP1, TACR3, HMGCR, COPS3, FGF16, RCVRN, CNGB1, BAK1, FOS, PDPK1, CASP3, APP, PLEKHB1, ADAM2, NR2F6, TRPV4, NOS3, COL11A1, MYC, EIF2B4, EGFR, STX1A, AVP, TRPM8, RELA, TP53, MGP, XRRA1, MMP14, SAG, CCND1, THBD, CCR4, ARRB1, MAPK8, HSPB3, NGFR, CLOCK, OPN1LW, DRD5, COL3A1, PML, SPRR2G, KIT, OPN1SW, CRNN, ABCA4, TIMP3, HSPA1L, ANXA7, SPRR2C, PTK2B, BCL2, OPN1MW2, DNMT3B, IVL, MSH6, BMP2, TRPC3, MAT2A…	2.88637		GO:0022838~substrate specific channel activity	0.0464789	KCNE1L, KCNH1, KCNC1, SCN3A, SCN3B, ANO1, GLRA2, GRIK4, AQP5, CNGB1, SLC1A4, KCNK9, KCNK7, GRIN2D, KCNK5, ANO3, TRPV4, MS4A2, CHRNA7, CHRFAM7A, TRPM4, TRPM8, CLCA4, CACNG8, CACNG4, CFTR, CLIC2, CACNG1, PKD2L1, CLIC3, KCNT2, SLC26A7, CLIC4, RYR2, KCNH8, PLLP, SCN11A, KCNH2, KCNH3, KCNH4, CLCN3, SCN1B, FXYD4, CLCN2, KCNA4, CACNB3, TPCN1, BEST3, TTYH2, SCN9A, RASA3, GABRQ, SCNN1D, GABRP, TRPC1, MLC1…	2.70369
hsa-miR-335-5p	SEC14L4							GO:0007411~axon guidance	0.000884833	NRP2, CDK5R1, PLXNA3, NRP1, EFNA2, ERBB2, L1CAM, SHH, MYCBP2, ARX, APP, ATOH1, HOXA2, LHX2, GBX2, SEMA3B, UNC5C, KLF7, PTPRM, PLA2G10, NTF3, DPYSL5, NRXN1, NTN3, EPHA4, EPHA7, EFNA5, NGFR, APBB2, APBB1	1.09609		GO:0008134~transcription factor binding	0.0465885	ZBTB32, MYOD1, CDX2, THRB, E2F5, CBX4, MED24, ZEB1, FOXO4, MXI1, RGL2, IL31RA, CITED2, HOXC6, DIP2A, SIN3B, PBXIP1, DIP2C, RARA, RAB26, NFIL3, TRAPPC2P1, CIITA, RARG, RXRB, RELA, PIM1, MED12, TP53, RB1, ARNTL, SPEN, ESR2, MED13, NR0B2, MXD1, PROX1, PPARGC1A, TRERF1, HMGA1, FLNA, DDIT3, JMY, MXD4, SLC26A3, BPTF, NCOA3, ABT1, NAB2, TFAP2B, ZFPM2, FOXC1, LCOR, ING4, TFAP4, PML, TRIB3, NFKBIA, TRRAP,…	3.39788
hsa-miR-335-5p	KIAA1033							GO:0032989~cellular component morphogenesis	0.000906584	NRP2, PLXNA3, NRP1, ATL1, MYO7A, EFNA2, L1CAM, SHH, TGFB2, BAK1, ATOH1, DAB2, APP, SEMA3B, GDF9, UNC5C, IDUA, EGFR, ARHGEF2, C2CD3, PTPRM, VANGL2, LIFR, NRXN1, PROX1, TNNT2, NCAM2, SLITRK1, KRT19, XIRP1, EFNA5, BIN3, NGFR, NEURL2, DST, KALRN, CDK5R1, SHROOM3, SHROOM4, ERBB3, ERBB2, SOX9, LLGL1, MYCBP2, ARX, CD9, IGF1R, HOXA2, LAMB2, MACF1, LHX2, BCL2, NUMB, GBX2, BCL6, LAMB1, ACTB, PARD6B, KLF7, …	3.06905		GO:0005319~lipid transporter activity	0.0474421	ABCA7, ATP10B, ATP10A, ATP10D, ABCA4, GLTP, ABCG8, NPC1, LRP1, PLSCR4, ATP9A, ATP8B2, PITPNC1, FABP1, GLTPD2, ATP8A1	0.584582
hsa-miR-335-5p	CCL15							GO:0006954~inflammatory response	0.000984379	TLR1, S100A9, TLR2, CXCR1, CXCR2, TLR4, CFP, FOS, NLRC4, HMOX1, CD46, SERPINA3, MS4A2, SERPINA1, CFI, LBP, IL1A, IRAK2, CIITA, F11R, NFKBIZ, IL27, RELA, IL25, SERPING1, IL22, SIGIRR, C8G, C1QA, C8A, CCR7, UNC13D, CCR4, CCR2, PLA2G7, PLA2G2E, KDM6B, PTAFR, ACVR1, TF, CYSLTR1, CXCL3, CXCL2, CXCL9, ITGB2, C1S, CCL26, CCL24, CCL25, IL17A, CCL20, ITGB6, HRH4, SCN9A, C2, SPP1, IL6, BMP2, LIPA, IL5, IL8…	2.59408		GO:0030197~extracellular matrix constituent, lubricant activity	0.0489455	MUC3A, MUC5AC, MUC17, MUC4	0.146145
hsa-miR-335-5p	INHBE							GO:0045667~regulation of osteoblast differentiation	0.00101328	UCMA, BMP2, IL6, IL6ST, FZD1, CD276, SMAD3, FGF23, SKI, SMAD1, ACVR2B, WNT7B, DLX5, JUND, RUNX2, ACVR1	0.584582		GO:0003712~transcription cofactor activity	0.0490188	ZBTB32, MYOD1, CDX2, THRB, CBX4, MED24, ZEB1, MXI1, RGL2, CITED2, IL31RA, HOXC6, SIN3B, PBXIP1, RARA, NFIL3, CIITA, RXRB, MED12, RB1, SPEN, ESR2, MED13, NR0B2, MXD1, PROX1, TRERF1, HMGA1, PPARGC1A, DDIT3, JMY, MXD4, SLC26A3, NCOA3, ABT1, NAB2, TFAP2B, ZFPM2, ING4, TFAP4, PML, TRIB3, TRRAP, ATF2, MEIS2, HAND1, NR1D1, BCL11A, TFDP2, DNMT3B, TAF1, KLF7, DTX1, MAML2, LMCD1, SAP18, SMYD1, SKI, WWTR1, …	2.48447
hsa-miR-335-5p	RXRB							GO:0048511~rhythmic process	0.00105198	ERMP1, ERBB3, ERBB2, LEPR, PGLYRP1, FOXO3, TGFB2, NPAS2, NR1D1, ANG, BCL2, PER1, NOS3, NOBOX, NFIL3, LFNG, CHAT, EIF2B4, EGFR, BMP2, EGR3, MAT2A, ARNTL, MMP14, KDR, INHBB, CYP7B1, EREG, PTGDS, CCND2, HTR7, VEGFA, FOXC1, CLOCK	1.24224		GO:0019840~isoprenoid binding	0.0490672	LRAT, CRABP1, PTGDS, RBP1, CYP26A1, RARA, ADH7, C8G	0.292291
hsa-miR-335-5p	SYVN1							GO:0007160~cell-matrix adhesion	0.00112012	PPFIA2, LYPD3, COL3A1, ITGB4, ITGB5, ITGA10, ITGB2, VTN, PXN, PDPK1, PTK2B, ITGB8, BCL2, ITGAV, ITGB6, DEFB118, THBS3, ITGA1, ITGA2, MUC4, TSC1, SNED1, TMEM8B, LAMA5, FREM1, FBLN5	0.949945
hsa-miR-335-5p	CYGB							GO:0042060~wound healing	0.00118656	PPARA, FOXA2, ERBB3, ERBB2, DRD5, COL3A1, FGF10, MMRN1, CDH3, TIMP3, SHH, GP9, TGFB2, IGSF10, F13B, CD9, HMCN1, GSN, HMOX1, POU2F3, APOH, SERPINA1, LOX, PLAT, IL6, F10, NF1, TGFBR2, SMAD3, ITGA2, SERPING1, GRHL3, SMAD1, NOTCH3, NOTCH2, THBD, CD36, P2RX1, EREG, PLSCR4, FBLN5, SPRR3, TFPI, SERPIND1, SYT17, PROS1	1.68067
hsa-miR-335-5p	ORAI3							GO:0010629~negative regulation of gene expression	0.00122243	CDX2, THRB, CDX4, CBX4, REST, CITED2, HOXC8, SIN3B, BCL7A, CIITA, SATB1, RARG, MTA2, PTPRU, NR0B2, PROX1, HOXD8, HES2, PRDM1, LIN28A, SOX9, LIN28B, HOXA2, MEIS2, HOXA7, BHLHE40, DNMT3B, RUNX2, DMBX1, MDFI, BMP2, EHMT1, RFX5, KLF11, NDFIP1, LMCD1, SMAD3, SMYD1, SKI, SMAD1, BRCA1, FOXP1, CDKN1C, SALL4, CDKN1B, FABP4, RFX3, NCOR2, KLF4, PPARA, ZBTB32, ARID4A, ZEB2, ZEB1, PDCD4, PRR15L, BARX2, PBXIP1…	3.72671
hsa-miR-335-5p	KRT72							GO:0033273~response to vitamin	0.00123775	MUC1, BMP2, RARG, PTGS2, FADS1, RELA, MAP1B, ITGA2, TRIM16, TIMP3, SHH, CD38, CCND1, BCHE, GSN, BCL2, RARA, LRP2, IGFBP2, KLF4, SPP1	0.767263
hsa-miR-335-5p	FAM110C							GO:0007423~sensory organ development	0.00126396	GJA8, CRYGS, MYO7A, JAG2, SOBP, FGF10, RORB, ZEB1, SHH, TGFB2, DFNB31, BAK1, CRYGC, ATOH1, COL11A1, FRS2, MYC, EGFR, PTPRM, RARG, MYO6, DLL1, PROX1, DDR1, VEGFA, FOXC1, CRYBA1, SOX1, ERBB3, ERBB2, HOXA2, MEIS2, ECE1, BCL2, GBX2, NKX3-2, COL8A2, FSCN2, BHLHE22, MAFB, NF1, NEUROG1, NR4A3, GJB6, GNGT1, TULP3, CDKN1B, SP1, DLX5, NTRK2, NEUROD4, FOXI1, KLF4	1.93643
hsa-miR-335-5p	PIP5KL1							GO:0030030~cell projection organization	0.00134929	NRP2, PLXNA3, NRP1, ATL1, MYO7A, EFNA2, L1CAM, PTEN, SHH, KLHL1, VCL, DFNB31, ATOH1, APP, SEMA3B, UNC5C, CHAT, EGFR, MYO6, C2CD3, PTPRM, VANGL2, LIFR, NRXN1, LPIN1, NCAM2, SLITRK1, EFNA5, NGFR, DST, KALRN, FGD2, CDK5R1, ERBB3, ERBB2, ITGB4, MYCBP2, ARX, IGF1R, HOXA2, LAMB2, MACF1, PTK2B, LHX2, BCL2, NUMB, GBX2, TEKT4, LAMB1, FGD6, FGD3, ACTB, KLF5, PARD6B, IL6, KLF7, PLA2G10, NTF3, PCNT, MAP1B, I…	2.84984
hsa-miR-335-5p	SVIL							GO:0002694~regulation of leukocyte activation	0.0013808	HMGB3, IL6ST, ERBB2, KLRK1, RORA, ZEB1, HLA-DMA, SPINK5, PNP, SHH, IL31RA, STAT6, CASP3, HMOX1, PVRL2, SFTPD, MS4A2, AP3D1, RARA, BCL6, LBP, CD27, IL4, SPACA3, IL6, IL5, PLA2G10, IL7, FLT3, IL27, SLA2, TGFBR2, CD276, NDFIP1, BTLA, CD38, CDKN1A, UNC13D, LCK, GLMN, CD226	1.49799
hsa-miR-335-5p	KIAA1551							GO:0050767~regulation of neurogenesis	0.0013808	CDK5R1, PLXNA3, NRP1, FOXA2, EFNA1, SOX5, REST, KIT, SHH, TTC3, HOXA2, ATOH1, TIAM1, BCL2, NUMB, TLX3, DNMT3B, NEFM, SPP1, BMP2, ARHGEF1, NTF3, DTX1, RELA, NF1, MAP1B, TP53, DLL1, SMAD1, NKX6-1, NOTCH3, NTRK3, YWHAG, SERPINF1, ULK1, CCND2, NTRK2, ID4, SEMA4D, NGFR, KALRN	1.49799
hsa-miR-335-5p	RIPPLY2							GO:0043627~response to estrogen stimulus	0.00140901	DHH, PTGS2, LDLR, TACR3, LEPR, PTEN, TIMP3, SHH, HMOX1, BCL2, NOS3, RARA, SERPINA1, TGFBR1, TGFBR2, MAP1B, MFGE8, CFTR, RCAN1, NPY1R, MMP14, BRCA1, SLC34A2, CD38, KRT19, CCND1, CCND2, ARSA, IGFBP2	1.05955
hsa-miR-335-5p	GNMT							GO:0001503~ossification	0.00142087	PTGS2, GABBR1, MMP2, SHH, GLI1, IGSF10, HOXA2, BCL2, JUND, RUNX2, SPP1, EGFR, BMP2, BMP1, NF1, HSPG2, SMAD3, MGP, SMAD1, MMP14, WWTR1, CHRDL2, SOST, SP1, NAB2, NAB1, MAPK8, RIPPLY2, FOXC1, EIF2AK3, CDH11	1.13263
hsa-miR-335-5p	ARHGAP12							GO:0006355~regulation of transcription, DNA-dependent	0.00169698	MEF2A, CDX2, CDX4, MED24, RORC, RORB, REST, RORA, SHH, ZNF251, HOXD10, CITED2, SIN3B, APP, ZNF776, RARA, RAB26, TRAPPC2P1, ZNF641, RARG, RREB1, RXRB, EMX2, MED12, MED13, PPARGC1A, PROX1, ZNF37A, HES2, VEGFA, PRDM1, HOXA11, ZNF76, NFKBIA, LIF, ARX, ZNF227, IL17A, LHX2, LHX6, LHX9, DNMT3B, KLF5, DMBX1, MDFI, ZNF398, KLF7, ZNF529, BMP2, KLF9, NTF3, ESRRB, KLF13, KLF11, MAML2, SMAD3, SKI, SMAD1, ZNF2…	11.3263
hsa-miR-335-5p	KDM4C							GO:0048706~embryonic skeletal system development	0.00170489	TAPT1, TBX15, TGFBR1, TGFBR2, HSPG2, ZEB1, HOXD10, SHH, HOXC6, HOXA2, HOXB1, TULP3, HOXB7, SP1, HOXA5, HOXB8, HOXB5, GFPT1, HOXA7, NKX3-2, KIAA1217, WNT9A, COL11A1	0.840336
hsa-miR-335-5p	KAAG1							GO:0032535~regulation of cellular component size	0.0018169	PLXNA3, NRP1, LATS1, VILL, TGFB2, APP, DAB2, ARHGAP5, GSN, GDF9, MAP2K5, AVP, RARG, CDHR2, TP53, RB1, ESR2, VAT1, CD38, CTH, ARPC5L, SCIN, BIN3, SCGB3A1, EMP1, SPTB, EXTL3, FHL1, PML, ARPC5, TSPYL2, LAMB2, PTK2B, BCL2, CDA, BCL6, RASA1, NEFM, SPP1, SPTBN5, IL7, TGFBR1, MAP1B, SMAD3, RICTOR, RERG, NTRK3, NOTCH2, CDKN1A, CDKN1B, ERBB2IP, NUPR1, TSC1, ULK1, CXCL16, WHSC1L1, SPTBN2, ODF3B, APBB2, APB…	2.19218
hsa-miR-335-5p	USP29							GO:0008361~regulation of cell size	0.00190164	EXTL3, PLXNA3, NRP1, FHL1, PML, TGFB2, APP, DAB2, TSPYL2, ARHGAP5, LAMB2, PTK2B, BCL2, CDA, BCL6, GDF9, SPP1, MAP2K5, AVP, RARG, IL7, TGFBR1, MAP1B, CDHR2, TP53, SMAD3, RB1, ESR2, VAT1, RERG, NTRK3, NOTCH2, CD38, CTH, CDKN1A, CDKN1B, NUPR1, TSC1, ERBB2IP, ULK1, CXCL16, WHSC1L1, BIN3, SCGB3A1, APBB2, ODF3B, APBB1, EMP1	1.75374
hsa-miR-335-5p	SERPINA3							GO:0016481~negative regulation of transcription	0.00195263	ZBTB32, PPARA, CDX2, THRB, ARID4A, CDX4, CBX4, ZEB2, ZEB1, REST, PDCD4, CITED2, PRR15L, HOXC8, SIN3B, BARX2, HEY1, PBXIP1, ZNF148, BCL7A, KDM5B, CIITA, SATB1, RARG, MTA2, SLA2, TP53, UBE2I, RB1, SPEN, PTPRU, NR0B2, PROX1, NRIP2, MXD4, CTNNBIP1, HOXD8, BPTF, EREG, NAB2, HES2, NAB1, ZFPM2, PRDM1, LCOR, RASD1, KDM6B, ING4, PML, SOX9, TCF7L1, NPAS1, HOXA2, MEIS2, HAND1, HOXA7, PER1, BCL6, BHLHE40, DN…	3.39788
hsa-miR-335-5p	OR2J3							GO:0001525~angiogenesis	0.00196032	NRP2, EMCN, NRP1, LEPR, FGF10, PTEN, SHH, TGFB2, HAND1, ANG, PTK2B, HMOX1, ROBO4, GBX2, PLCD3, RHOB, ZC3H12A, ERAP1, PLCD1, NOS3, SOX18, PLXND1, FIGF, KLF5, IL8, TGFBR2, COL15A1, MMP14, PNPLA6, KDR, EREG, MEOX2, LAMA5, MAPK14, VEGFA, TNFAIP2, ACVR1	1.35185
hsa-miR-335-5p	GC							GO:0045664~regulation of neuron differentiation	0.0020941	CDK5R1, PLXNA3, NRP1, FOXA2, EFNA1, SOX5, REST, SHH, TTC3, ATOH1, HOXA2, TIAM1, BCL2, NUMB, TLX3, DNMT3B, NEFM, SPP1, ARHGEF1, DTX1, MAP1B, DLL1, SMAD1, NKX6-1, NOTCH3, NTRK3, YWHAG, ULK1, CCND2, NTRK2, ID4, SEMA4D, NGFR, KALRN	1.24224
hsa-miR-335-5p	PPP1R17							GO:0007602~phototransduction	0.00212168	RP1, TRPC3, OPN1LW, OPN1MW, RCVRN, CNGB1, OPN1SW, ABCA4, SAG, GNGT1, GNGT2, PLEKHB1, ARRB1, OPN1MW2	0.474973
hsa-miR-335-5p	NNT							GO:0045669~positive regulation of osteoblast differentiation	0.00217476	ACVR2B, WNT7B, IL6, BMP2, IL6ST, DLX5, JUND, CD276, SMAD1, RUNX2, ACVR1	0.4019
hsa-miR-335-5p	RASL10A							GO:0031589~cell-substrate adhesion	0.00221486	PPFIA2, LYPD3, COL3A1, ITGB4, ITGB5, ITGA10, ITGB2, VTN, PXN, PDPK1, PTK2B, ITGB8, BCL2, ITGAV, ITGB6, DEFB118, LAMB1, THBS3, ITGA1, ITGA2, MUC4, TSC1, SNED1, TMEM8B, LAMA5, FREM1, FBLN5	0.986482
hsa-miR-335-5p	CACNG1							GO:0007050~cell cycle arrest	0.00222337	ING4, PML, FOXO4, SESN2, UHMK1, TGFB2, SESN3, MACF1, HBP1, MYC, DHCR24, IL8, TP53, SMAD3, RB1, VASH1, DDIT3, JMY, CDKN1C, NOTCH2, CDKN1A, CDKN1B, IRF6, GAS2L2, APBB2, DST, APBB1, TP53INP1	1.02302
hsa-miR-335-5p	CD24P4							GO:0051252~regulation of RNA metabolic process	0.00225857	MEF2A, CDX2, CDX4, MED24, RORC, RORB, REST, RORA, SHH, ZNF251, HOXD10, CITED2, SIN3B, APP, ZNF776, RARA, RAB26, TRAPPC2P1, ZNF641, RARG, RREB1, RXRB, EMX2, MED12, MED13, PPARGC1A, PROX1, ZNF37A, HES2, VEGFA, PRDM1, HOXA11, ZNF76, IGF2BP1, NFKBIA, LIF, ARX, ZNF227, IL17A, LHX2, LHX6, LHX9, DNMT3B, KLF5, DMBX1, MDFI, ZNF398, KLF7, ZNF529, BMP2, KLF9, NTF3, ESRRB, KLF13, KLF11, MAML2, SMAD3, SKI, SM…	11.509
hsa-miR-335-5p	ECE1							GO:0009581~detection of external stimulus	0.00235356	RP1, TRPC3, OPN1LW, OPN1MW, PGLYRP1, ITGA2, RCVRN, TLR4, CNGB1, OPN1SW, ABCA4, CD1D, SAG, GNGT1, NLRC4, GNGT2, PLEKHB1, ARRB1, OPN1MW2, NR2F6, NGFR, COL11A1, MYC	0.8038
hsa-miR-335-5p	SEC24D							GO:0006935~chemotaxis	0.00235923	NRP2, PLXNA3, CYSLTR1, CXCL3, CXCL2, S100A9, FPR1, CXCL9, FGF10, CXCR1, ITGB2, CXCR2, DEFB4A, TGFB2, CCL26, CCL24, CCL25, CCL20, SFTPD, IL4, IL6, CMTM1, RNASE2, C5AR1, IL8, ITGA1, CCL19, CCL15, CCR9, CCR7, CCL14, PPBP, CCR4, MAPK14, LYST, CXCL16, CCR2, SERPIND1, CMTM3, PTAFR	1.42492
hsa-miR-335-5p	TMEM154							GO:0042330~taxis	0.00235923	NRP2, PLXNA3, CYSLTR1, CXCL3, CXCL2, S100A9, FPR1, CXCL9, FGF10, CXCR1, ITGB2, CXCR2, DEFB4A, TGFB2, CCL26, CCL24, CCL25, CCL20, SFTPD, IL4, IL6, CMTM1, RNASE2, C5AR1, IL8, ITGA1, CCL19, CCL15, CCR9, CCR7, CCL14, PPBP, CCR4, MAPK14, LYST, CXCL16, CCR2, SERPIND1, CMTM3, PTAFR	1.42492
hsa-miR-335-5p	CYTL1							GO:0051960~regulation of nervous system development	0.00237891	TF, CDK5R1, PLXNA3, NRP1, FOXA2, EFNA1, SOX5, REST, KIT, SHH, TTC3, GLI1, HOXA2, ATOH1, TIAM1, BCL2, NUMB, TLX3, DNMT3B, NEFM, SPP1, BMP2, ARHGEF1, NTF3, DTX1, RELA, NF1, MAP1B, TP53, DLL1, SMAD1, NKX6-1, NOTCH3, NTRK3, YWHAG, TULP3, SERPINF1, ULK1, CCND2, NTRK2, ID4, SEMA4D, NGFR, EIF2AK3, KALRN	1.64414
hsa-miR-335-5p	ACOT8							GO:0048545~response to steroid hormone stimulus	0.00237891	ACR, DHH, TACR3, LDLR, PTGS2, ERBB2, LEPR, TIMP3, PTEN, SHH, TGFB2, PRSS8, FOS, BCHE, HMOX1, BCL2, IDH1, NOS3, RARA, SERPINA1, LOX, SPP1, IL6, TGFBR1, RELA, MAP1B, TGFBR2, CFTR, MFGE8, RCAN1, NPY1R, PTPRU, ESR2, MMP14, BRCA1, SLC34A2, CD38, CDKN1A, CCND1, KRT19, CCND2, ARSA, ALDH2, FABP4, IGFBP2	1.64414
hsa-miR-335-5p	ABCC11							GO:0035295~tube development	0.0026154	NRP1, FOXA2, FGF10, ZEB2, SHH, LGR4, ASAH1, GLI1, NOS3, LOX, IPMK, C2CD3, VANGL2, MGP, CFTR, MMP14, PROX1, ACVR2B, VEGFA, HSD11B1, FOXC1, ZFPM2, ACVR1, SHROOM3, CLCN2, HOXA11, HAND1, HOXA5, CRISPLD2, BCL2, DHCR7, GBX2, SFTPD, PLXND1, HECTD1, BMP2, LIPA, TGFBR1, TBX5, TGFBR2, NR4A3, TAB1, FOXP1, KDR, ATP7A, PSPN, TSC1, SP1, LAMA5, APAF1	1.82682
hsa-miR-335-5p	POU6F2							GO:0022600~digestive system process	0.00283625	PNLIP, SOAT2, COPA, TRPC1, LDLR, SLC5A1, MUC6, ABCG8, CEL, MUC3A, SLC26A7, SERPINA3, FABP1	0.474973
hsa-miR-335-5p	SOBP							GO:0001558~regulation of cell growth	0.00293144	EXTL3, PLXNA3, NRP1, ABTB2, LTBP4, FGFRL1, PML, TGFB2, DAB2, TSPYL2, WISP1, WISP3, PTK2B, BCL2, CDA, HTRA4, BCL6, GDF9, HTRA3, SPP1, MAP2K5, AVP, IL7, TGFBR1, MAP1B, CDHR2, TP53, SMAD3, RB1, ESR2, RERG, NTRK3, CD38, DDR1, CTH, CDKN1A, PLCE1, CDKN1B, ULK1, CXCL16, SCGB3A1, IGFBP2, APBB2, APBB1, IGFBP4	1.64414
hsa-miR-335-5p	HIST1H4I							GO:0006694~steroid biosynthetic process	0.00294913	HSD3B2, TM7SF2, HSD3B7, HMGCR, CYP51A1, CYP21A2, HMGCS1, LSS, CFTR, TRERF1, FDFT1, CYP7B1, ACBD3, STARD5, CYP39A1, G6PD, SQLE, DHCR7, HSD11B1, PRKAA1, HSD17B3, HSD17B7, DHCR24, CYP19A1	0.876872
hsa-miR-335-5p	ARHGEF3							GO:0006695~cholesterol biosynthetic process	0.00306312	TM7SF2, G6PD, HMGCR, CYP51A1, DHCR7, HMGCS1, LSS, CFTR, PRKAA1, DHCR24, FDFT1	0.4019
hsa-miR-335-5p	ASIP							GO:0014070~response to organic cyclic substance	0.0032923	TF, TACR3, PTGS2, DRD5, LEPR, ALDOC, PTEN, TIMP3, FOS, ACSL1, PTK2B, HMOX1, BCL2, IDH1, NOS3, CHRNA7, SERPINA1, CHRFAM7A, AVP, RELA, TGFBR1, FADS1, TGFBR2, ACACA, ITGA2, CDKN1A, CCND1, CCND2, CHRNB4, ALDH2, ABAT, RYR2	1.13263
hsa-miR-335-5p	JAG2							GO:0045137~development of primary sexual characteristics	0.00366519	CGA, ERMP1, DHH, HSD17B10, HMGCR, LEPR, JAG2, FOXO3, SOX9, LGR4, SHH, ANG, BCL2, IDH1, NOS3, NOBOX, HSD17B3, LFNG, LHX9, EIF2B4, DHCR24, MMP14, GJB2, KDR, INHBB, CCND1, EREG, CCND2, VEGFA, ASB1, BIK, FOXC1	1.16916
hsa-miR-335-5p	PRSS53							GO:0042698~ovulation cycle	0.00374688	EGFR, ERMP1, BMP2, LEPR, ERBB2, FOXO3, MMP14, TGFB2, KDR, INHBB, EREG, CCND2, ANG, BCL2, VEGFA, NOS3, FOXC1, NOBOX, LFNG, EIF2B4	0.730727
hsa-miR-335-5p	SEMA3B							GO:0030308~negative regulation of cell growth	0.00405868	PLXNA3, NRP1, PML, TGFB2, DAB2, TSPYL2, BCL2, CDA, GDF9, BCL6, SPP1, IL7, CDHR2, TP53, SMAD3, ESR2, RB1, RERG, CDKN1A, CTH, CDKN1B, ULK1, SCGB3A1, APBB2, APBB1	0.913409
hsa-miR-335-5p	ARRB1							GO:0001952~regulation of cell-matrix adhesion	0.00421791	DDR1, CD36, TSC1, BCL2, CSF1, NF1, SMAD3, BCL6, MMP14, PTEN, RASA1	0.4019
hsa-miR-335-5p	PDE4A							GO:0045765~regulation of angiogenesis	0.00431924	IL6, PTPRM, KLK3, ERBB2, NF1, PML, FOXO4, EPHB4, SPINK5, VASH1, LECT1, SERPINF1, HMOX1, APOH, RHOB, ERAP1, NOS3, CHRNA7, CHRFAM7A, IL1A	0.694191
hsa-miR-335-5p	PPP3R2							GO:0006952~defense response	0.00480419	KLRC4, KLRC2, KLRC3, DEFB106A, S100A9, TLR1, PGLYRP1, TLR2, TLR4, DEFB106B, IL31RA, CFP, NLRC4, LILRA1, LILRA3, CD46, MS4A2, CFI, IL1A, CIITA, F11R, C5AR1, IL27, RELA, CST3, IL25, SERPING1, GAGE12E, GAGE12D, IL22, GAGE12B, C1QA, CCR9, GAGE1, CCR7, UNC13D, PPBP, LILRB5, CCR4, LYST, DEFA4, CCR2, PLA2G2E, CYSLTR1, DEFB123, DEFB126, ITGB2, DEFB4A, IL17A, TUBB, ITGB6, SCN9A, SFTPD, TBKBP1, SPP1, BMP2,…	4.27475
hsa-miR-335-5p	ARHGEF28							GO:0007166~cell surface receptor linked signal transduction	0.0048727	CGA, ADCY7, LTBP2, IL6ST, EFNA1, OSMR, GDF5, ADCY6, L1CAM, SHH, GNG8, APP, LILRA1, HTR1A, GAB2, SOSTDC1, RAPGEF4, GDF9, ADAM8, HTR1D, KLRB1, PTPRJ, WNT10B, C5AR1, RARG, MAGI1, GPER, LIFR, PTPRT, PTPRU, GEM, MARK4, SAG, CCR9, CRHR2, CCR7, GRB10, LILRB5, PPBP, GPBAR1, TACSTD2, CCR4, HTR7, VEGFA, CCR2, OR8B2, ROR2, OR8B3, EIF2AK3, KLRC1, CDK5R1, GNAI2, ERBB3, ERBB2, ITGA10, NFKBIA, CACNB3, POMC, EPH…	11.6186
hsa-miR-335-5p	NOL4							GO:0051174~regulation of phosphorus metabolic process	0.00489977	CCNT2, ADCY7, IL6ST, HMGCR, EFNA1, ADCY6, ZEB2, TLR4, PDCD4, LATS1, PTEN, SPRY4, IL31RA, TGFB2, CCNE2, BAK1, PDPK1, CASP3, APP, ANG, MS4A2, RAPGEF4, PRKACA, SHC1, CHRNA7, RAPGEF3, SPRED1, CHRFAM7A, FRS2, IBTK, EGFR, C5AR1, RBL2, CCDC88C, KIAA1804, PIM1, RB1, IL22, SPDYA, SPAG9, ACVR2B, PLCE1, CCND1, EREG, CCND2, HIPK3, ZFYVE28, CDK5R1, GNAI2, CSF1, DRD5, ERBB2, FPR1, TRIB3, ITGB2, KIT, TRIB1, LIF…	3.47095
hsa-miR-335-5p	SOX5							GO:0019220~regulation of phosphate metabolic process	0.00489977	CCNT2, ADCY7, IL6ST, HMGCR, EFNA1, ADCY6, ZEB2, TLR4, PDCD4, LATS1, PTEN, SPRY4, IL31RA, TGFB2, CCNE2, BAK1, PDPK1, CASP3, APP, ANG, MS4A2, RAPGEF4, PRKACA, SHC1, CHRNA7, RAPGEF3, SPRED1, CHRFAM7A, FRS2, IBTK, EGFR, C5AR1, RBL2, CCDC88C, KIAA1804, PIM1, RB1, IL22, SPDYA, SPAG9, ACVR2B, PLCE1, CCND1, EREG, CCND2, HIPK3, ZFYVE28, CDK5R1, GNAI2, CSF1, DRD5, ERBB2, FPR1, TRIB3, ITGB2, KIT, TRIB1, LIF…	3.47095
hsa-miR-335-5p	SERPINA1							GO:0042493~response to drug	0.00504894	SLC22A18, PTGS2, ERBB3, ERBB2, HMGCS1, TLR2, CDH3, ABCA3, PNP, PTEN, PRSS8, FOS, ACSL1, BCHE, PTK2B, PDE4A, BCL2, NOS3, RAB6A, LOX, DNMT3B, PTPRM, MAT2A, RELA, MAP1B, EMX2, TGFBR2, TP53, ACACA, ITGA2, CFTR, ATP1A1, SMAD1, DDIT3, SREBF2, CYP7B1, CCND1, CDKN1A, LCK, ABAT, FABP4, RYR2, SCN11A, LRP2, IGFBP2, IKBKB, BCAR3, SLC46A2	1.75374
hsa-miR-335-5p	EGLN1							GO:0070167~regulation of biomineral formation	0.00529636	ACVR2B, MMP20, BMP2, KL, CD276, SMAD3, FGF23, MGP, SOX9, MEPE, ANKH, ACVR1	0.438436
hsa-miR-335-5p	SH2D3A							GO:0048863~stem cell differentiation	0.00529636	LIF, NOTCH2, ACE, ZCCHC11, CDX2, HSD3B7, ESRRB, KIT, LIN28A, TCF7L1, KLF4, FGF4	0.438436
hsa-miR-335-5p	CD14							GO:0031099~regeneration	0.00533044	ALDOC, TGFBR1, MAP1B, LIFR, FGF10, PTPRU, NR4A3, TIMP3, IGSF10, NOTCH3, LIF, NOTCH2, CCND1, CDKN1A, LAMB2, GSN, BCL2, APOH, JAK2, LRP2	0.730727
hsa-miR-335-5p	ESAM							GO:0045792~negative regulation of cell size	0.0053748	PLXNA3, NRP1, PML, TGFB2, DAB2, TSPYL2, BCL2, CDA, GDF9, BCL6, SPP1, IL7, CDHR2, TP53, SMAD3, RB1, ESR2, RERG, CDKN1A, CTH, CDKN1B, TSC1, ULK1, SCGB3A1, APBB2, APBB1	0.949945
hsa-miR-335-5p	PLEKHG1							GO:0008544~epidermis development	0.00551731	PPARA, PTGS2, COL3A1, SPRR2G, FGF10, SOX9, SPINK5, SHH, GLI1, TGFB2, FOXQ1, CASP3, BARX2, KRT5, SPRR2C, POU2F3, BCL2, PPL, CALML5, IVL, DHCR24, KLK7, NTF3, RELA, UGCG, ANXA1, GJB5, GRHL3, SNAI1, KRT32, ATP7A, CST6, EREG, CASP14, IRF6, LAMA5, CNFN, BNC1, SPRR3, NGFR, EMP1, KRT71, KLF4	1.53453
hsa-miR-335-5p	SCN1B							GO:0001541~ovarian follicle development	0.00555057	ERMP1, FOXO3, MMP14, KDR, INHBB, EREG, ANG, CCND2, BCL2, VEGFA, NOBOX, FOXC1, LFNG, EIF2B4	0.511509
hsa-miR-335-5p	FAM84B							GO:0001570~vasculogenesis	0.00555057	PTPRJ, TGFBR2, SHH, KDR, CITED2, HEY1, CUL7, ZMIZ1, NTRK2, VEGFA, GLMN, SOX18, ZFPM2, RASA1	0.511509
hsa-miR-335-5p	FBXL8							GO:0000160~two-component signal transduction system (phosphorelay)	0.00569543	KCNH1, PDE8B, KCNH8, KCNH2, KCNH3, KCNH4	0.219218
hsa-miR-335-5p	ULK2							GO:0001890~placenta development	0.00598891	CDX2, PTGS2, CDX4, ESRRB, NDP, EGLN1, ESX1, CITED2, LIF, SP1, HAND1, ANG, PLCD3, PLCD1, EPOR, PRDM1, FOXD3, SPP1	0.657654
hsa-miR-335-5p	CCNG2							GO:0010810~regulation of cell-substrate adhesion	0.00612346	CSF1, NF1, SMAD3, VTN, MMP14, PTEN, DDR1, CD36, EGFLAM, TSC1, FBLN2, BCL2, BCL6, RASA1, SPP1	0.548045
hsa-miR-335-5p	ZNF654							GO:0042325~regulation of phosphorylation	0.00645449	CCNT2, ADCY7, IL6ST, EFNA1, HMGCR, ADCY6, ZEB2, TLR4, PDCD4, LATS1, PTEN, SPRY4, IL31RA, TGFB2, CCNE2, BAK1, PDPK1, CASP3, APP, ANG, MS4A2, RAPGEF4, PRKACA, SHC1, CHRNA7, RAPGEF3, SPRED1, CHRFAM7A, FRS2, IBTK, EGFR, C5AR1, RBL2, CCDC88C, KIAA1804, PIM1, RB1, IL22, SPDYA, SPAG9, PLCE1, CCND1, ACVR2B, EREG, CCND2, HIPK3, ZFYVE28, CDK5R1, GNAI2, CSF1, DRD5, ERBB2, FPR1, TRIB3, ITGB2, KIT, TRIB1, LIF…	3.32481
hsa-miR-335-5p	ABTB2							GO:0045892~negative regulation of transcription, DNA-dependent	0.00688509	ZBTB32, PPARA, CDX2, ARID4A, CDX4, CBX4, REST, ZEB1, CITED2, SIN3B, HOXC8, BARX2, HEY1, ZNF148, KDM5B, CIITA, SATB1, RARG, MTA2, SLA2, TP53, UBE2I, RB1, SPEN, NR0B2, PROX1, NRIP2, MXD4, CTNNBIP1, HOXD8, BPTF, ZFPM2, PRDM1, LCOR, RASD1, KDM6B, ING4, SOX9, TCF7L1, NPAS1, HOXA2, MEIS2, HAND1, HOXA7, BCL6, BHLHE40, DNMT3B, ETV3, FOXD3, DMBX1, MDFI, BMP2, EHMT1, RFX5, KLF11, LMCD1, SMAD3, SIRT5, SKI, …	2.63062
hsa-miR-335-5p	LRP1B							GO:0022404~molting cycle process	0.00695328	PTGS2, RELA, SOX9, SNAI1, SPINK5, SHH, TGFB2, ATP7A, FOXQ1, BARX2, LAMA5, BCL2, NGFR, KRT71	0.511509
hsa-miR-335-5p	C7orf31							GO:0022405~hair cycle process	0.00695328	PTGS2, RELA, SOX9, SNAI1, SPINK5, SHH, TGFB2, ATP7A, FOXQ1, BARX2, LAMA5, BCL2, NGFR, KRT71	0.511509
hsa-miR-335-5p	POU2F3							GO:0001942~hair follicle development	0.00695328	PTGS2, RELA, SOX9, SNAI1, SPINK5, SHH, TGFB2, ATP7A, FOXQ1, BARX2, LAMA5, BCL2, NGFR, KRT71	0.511509
hsa-miR-335-5p	PARK2							GO:0021700~developmental maturation	0.00705157	PTGS2, FOXO3, MMP2, SPINK5, CDH5, TGFB2, SYP, APP, BARX2, PTK2B, ANG, REN, LHX6, RUNX2, PCSK4, AXIN1, RECK, MAP1B, NR4A2, NTN4, KDR, CDKN1C, ZDHHC15, G6PD, EREG, VEGFA	0.949945
hsa-miR-335-5p	VAT1							GO:0006968~cellular defense response	0.00716459	IL4, KLRC4, KLRC2, PNLIPRP2, C5AR1, KLRC3, RELA, CD160, GAGE2D, CXCL9, GAGE2E, CD5L, CXCR2, CD300C, GAGE12E, GAGE2C, GAGE12D, GAGE12B, CCR9, GAGE1, LSP1, ZNF148, CCR2, LBP	0.657654
hsa-miR-335-5p	EDDM3B							GO:0002684~positive regulation of immune system process	0.0079595	IL6ST, TLR2, TLR4, HLA-DMA, PNP, TGFB2, CFP, CD46, MS4A2, RARA, LBP, CFI, IRAK2, ICAM1, SPACA3, CRTAM, RELA, SLA2, SERPING1, C8G, C1QA, C8A, CD38, CD37, EREG, VEGFA, LCK, CD226, KLRK1, NFKBIA, CACNB3, C1S, STAT6, PVRL2, AP3D1, BCL6, C2, CD27, IL4, IL6, IL5, CFB, IL7, TGFBR2, CD276, ITGA2, FOXP1, CD1D, CDKN1A, PLCG2, CD79A	1.86335
hsa-miR-335-5p	SLFN5							GO:0007398~ectoderm development	0.00803668	PPARA, PTGS2, FOXA2, COL3A1, SPRR2G, FGF10, SOX9, SPINK5, SHH, GLI1, TGFB2, FOXQ1, CASP3, BARX2, KRT5, SPRR2C, POU2F3, BCL2, PPL, CALML5, IVL, DHCR24, ZBTB7B, KLK7, NTF3, RELA, UGCG, ANXA1, GJB5, GRHL3, SNAI1, KRT32, ATP7A, CST6, EREG, CASP14, IRF6, LAMA5, CNFN, BNC1, SPRR3, NGFR, EMP1, KRT71, KLF4	1.6076
hsa-miR-335-5p	TRAV22							GO:0019827~stem cell maintenance	0.0080926	LIF, NOTCH2, ZCCHC11, CDX2, HSD3B7, ESRRB, KIT, LIN28A, KLF4, FGF4	0.365364
hsa-miR-335-5p	TSPYL2							GO:0045934~negative regulation of nucleobase, nucleoside, nucleotide and nucleic acid metabolic process	0.0082688	CDX2, THRB, CDX4, CBX4, REST, CITED2, HOXC8, SIN3B, BCL7A, CIITA, SATB1, RARG, MTA2, RAD9A, PTPRU, NR0B2, PROX1, HOXD8, HES2, PRDM1, SOX9, HOXA2, MEIS2, HOXA7, CDA, BHLHE40, DNMT3B, RUNX2, DMBX1, MDFI, BMP2, EHMT1, RFX5, KLF11, LMCD1, NDFIP1, SMAD3, SKI, SMYD1, FOXP1, BRCA1, CDKN1C, SALL4, CDKN1B, FABP4, RFX3, NCOR2, KLF4, PPARA, ZBTB32, ARID4A, ZEB2, ZEB1, PDCD4, PRR15L, BARX2, PBXIP1, HEY1, ZNF…	3.58056
hsa-miR-335-5p	UBE4B							GO:0030336~negative regulation of cell migration	0.00830385	PTPRM, TBX5, DRD5, NF1, ABHD2, PTPRU, PTEN, VASH1, SHH, VCL, CITED2, TRIB1, CLIC4, HMOX1, BCL2, APOH, MUC5AC	0.621118
hsa-miR-335-5p	NUCB1							GO:0048704~embryonic skeletal system morphogenesis	0.00830385	TBX15, TGFBR1, TGFBR2, HSPG2, ZEB1, HOXD10, HOXA2, HOXB1, TULP3, HOXB7, HOXA5, HOXB8, GFPT1, HOXB5, HOXA7, WNT9A, COL11A1	0.621118
hsa-miR-335-5p	IL17RD							GO:0051606~detection of stimulus	0.00834576	MRPS35, SYT1, RP1, OPN1LW, PGLYRP1, RCVRN, TLR4, CNGB1, OPN1SW, ABCA4, NLRC4, PLEKHB1, OPN1MW2, NR2F6, LBP, COL11A1, MYC, MRPS26, CRTAM, TRPC3, OPN1MW, ITGA2, CD1D, SAG, GNGT1, GNGT2, GCK, ARRB1, RYR2, NGFR	1.05955
hsa-miR-335-5p	FCRL4							GO:0060284~regulation of cell development	0.00836135	CDK5R1, PLXNA3, NRP1, FOXA2, EFNA1, HOXA11, SOX5, REST, KIT, SHH, TTC3, TGFB2, HOXA2, ATOH1, TIAM1, BCL2, NUMB, TLX3, DNMT3B, NEFM, SPP1, BMP2, ARHGEF1, NTF3, DTX1, RELA, NF1, MAP1B, TP53, SMAD3, DLL1, SMAD1, PROX1, NKX6-1, NOTCH3, NTRK3, YWHAG, SERPINF1, ULK1, CCND2, NTRK2, ID4, SEMA4D, NGFR, KALRN	1.64414
hsa-miR-335-5p	TBATA							GO:0060070~Wnt receptor signaling pathway through beta-catenin	0.00839345	CCND1, RARG, LRP6, SOX4, WNT9A, PTPRU, TBL1X, AXIN1	0.292291
hsa-miR-335-5p	CASP14							GO:0035094~response to nicotine	0.00839345	AVP, HMOX1, BCL2, LEPR, CHRNB4, ALDH2, ABAT, CHRNA7, CHRFAM7A	0.292291
hsa-miR-335-5p	CHRNA7							GO:0040007~growth	0.00847827	CGA, PTGS2, HOXA11, FHL1, GDF5, FGF10, FOXO3, TIMP3, SPINK5, SHH, TGFB2, IGSF10, APP, LAMB2, HOXA5, GSN, DHCR7, BCL2, ANKRD11, GDF9, DMBX1, BMP2, ESRRB, RXRB, TAF8, VAT1, INHBB, NOTCH3, NOTCH2, ACVR2B, NUPR1, EREG, ERBB2IP, ULK1, ZMIZ1, WHSC1L1, FOXC1, BIN3, ODF3B, EMP1, PLEKHA1	1.49799
hsa-miR-335-5p	PNPLA3							GO:0022602~ovulation cycle process	0.00851936	ERMP1, LEPR, ERBB2, FOXO3, MMP14, TGFB2, KDR, INHBB, EREG, CCND2, ANG, BCL2, VEGFA, NOS3, NOBOX, FOXC1, LFNG, EIF2B4	0.657654
hsa-miR-335-5p	ODF3L1							GO:0048589~developmental growth	0.00852378	DMBX1, CGA, PTGS2, ESRRB, HOXA11, TAF8, FGF10, FOXO3, TIMP3, SPINK5, SHH, IGSF10, NOTCH3, NOTCH2, APP, LAMB2, EREG, ULK1, GSN, ZMIZ1, BCL2, GDF9, BIN3	0.840336
hsa-miR-335-5p	ADAM21							GO:0042633~hair cycle	0.00862249	PTGS2, RELA, SOX9, SNAI1, SPINK5, SHH, TGFB2, ATP7A, FOXQ1, BARX2, LAMA5, BCL2, NGFR, KRT71	0.511509
hsa-miR-335-5p	PARD6B							GO:0042303~molting cycle	0.00862249	PTGS2, RELA, SOX9, SNAI1, SPINK5, SHH, TGFB2, ATP7A, FOXQ1, BARX2, LAMA5, BCL2, NGFR, KRT71	0.511509
hsa-miR-335-5p	WNT7B							GO:0002460~adaptive immune response based on somatic recombination of immune receptors built from immunoglobulin superfamily domains	0.00868761	IL4, EXO1, MSH6, ICAM1, CRTAM, CD8A, SLA2, TLR4, SERPING1, C1S, HLA-DMA, C8G, C8A, C1QA, UNC13D, IL18BP, CD46, VEGFA, C2, CFI, CD27	0.767263
hsa-miR-335-5p	LINC00313							GO:0002250~adaptive immune response	0.00868761	IL4, EXO1, MSH6, ICAM1, CRTAM, CD8A, SLA2, TLR4, SERPING1, C1S, HLA-DMA, C8G, C8A, C1QA, UNC13D, IL18BP, CD46, VEGFA, C2, CFI, CD27	0.767263
hsa-miR-335-5p	ATP10A							GO:0051172~negative regulation of nitrogen compound metabolic process	0.00876225	CDX2, THRB, CDX4, CBX4, REST, CITED2, HOXC8, SIN3B, BCL7A, CIITA, SATB1, RARG, MTA2, RAD9A, PTPRU, NR0B2, PROX1, HOXD8, HES2, PRDM1, APOC1, SOX9, HOXA2, MEIS2, HOXA7, CDA, BHLHE40, DNMT3B, RUNX2, DMBX1, MDFI, BMP2, EHMT1, RFX5, KLF11, LMCD1, NDFIP1, SMAD3, SKI, SMYD1, FOXP1, BRCA1, CDKN1C, SALL4, CDKN1B, FABP4, RFX3, NCOR2, KLF4, PPARA, ZBTB32, ARID4A, ZEB2, ZEB1, PDCD4, PRR15L, BARX2, PBXIP1, HE…	3.6171
hsa-miR-335-5p	DNMBP							GO:0017148~negative regulation of translation	0.00881943	EIF4EBP1, PRG3, TSC1, ANG, PML, IGF2BP1, IGF2BP2, IGF2BP3, EIF2AK3, SRP9, EIF2B4, YBX2	0.438436
hsa-miR-335-5p	F10							GO:0009952~anterior/posterior pattern formation	0.00900427	FOXA2, HOXA11, ZEB2, HOXD10, SHH, TCF7L1, HOXC6, HOXC8, HOXA2, WNT3, HOXA5, HOXC4, HOXA7, GBX2, FRS2, LFNG, TGFBR1, EMX2, CYP26A1, DLL1, CTNNBIP1, ACVR2B, HOXB1, HOXD8, MEOX2, SFRP1, HOXB7, HOXB8, HOXB5, LRP6, ROR2, RIPPLY2, LRP5	1.2057
hsa-miR-335-5p	ENTPD4							GO:0007548~sex differentiation	0.00918582	CGA, ERMP1, DHH, HSD17B10, HMGCR, LEPR, JAG2, FOXO3, SOX9, SHH, LGR4, ANG, BCL2, IDH1, NOS3, HSD17B3, NOBOX, LFNG, LHX9, EIF2B4, DHCR24, AMHR2, DMRT3, MMP14, GJB2, KDR, INHBB, CCND1, EREG, CCND2, VEGFA, ASB1, ROR2, BIK, FOXC1	1.27877
hsa-miR-335-5p	MEGF11							GO:0048610~reproductive cellular process	0.0092878	ACR, DHH, HSD17B10, HMGCR, HSD3B7, MOV10L1, FOXO3, KIT, SHH, YBX2, HOOK1, ZPBP, ANG, PTK2B, BCL2, PVRL2, GDF9, DAZL, PIWIL4, PPAP2B, PCSK4, AXIN1, EDDM3B, TGFBR1, AFF4, MFGE8, GAPDHS, CCND1, WBP2NL, EREG, ZPBP2, ZMIZ1, CELF4, ARSA, FOXC1, VMO1, ACVR1	1.35185
hsa-miR-335-5p	ATP10D							GO:0014706~striated muscle tissue development	0.00938709	MYOD1, ERBB3, TNNC1, TNC, ERBB2, PTEN, HOXD10, TGFB2, APP, HAND1, COL11A1, CHAT, RXRB, TBX5, TAZ, HSPG2, MYLPF, RCAN1, PROX1, FOXP1, TNNT2, TSC1, MEOX2, XIRP1, MAPK14, SVIL, VAMP5, FOXC1, ZFPM2	1.05955
hsa-miR-335-5p	APOBEC4							GO:0030500~regulation of bone mineralization	0.00980672	ACVR2B, BMP2, KL, CD276, SMAD3, FGF23, MGP, SOX9, MEPE, ANKH, ACVR1	0.4019
hsa-miR-335-5p	C20orf194							GO:0045768~positive regulation of anti-apoptosis	0.00980672	CDKN1A, IL6, LRP1, PTK2B, IL6ST, HMOX1, LIFR, PRKAA1, SMAD1, ERC1, RASA1	0.4019
hsa-miR-335-5p	TMEM130							GO:0009583~detection of light stimulus	0.00982831	RP1, TRPC3, OPN1LW, OPN1MW, RCVRN, CNGB1, OPN1SW, ABCA4, SAG, GNGT1, GNGT2, PLEKHB1, ARRB1, OPN1MW2	0.474973
hsa-miR-335-5p	GDPD1							GO:0051271~negative regulation of cell motion	0.0100716	PTPRM, TBX5, DRD5, NF1, ABHD2, PTPRU, PTEN, VASH1, SHH, TRIB1, VCL, CITED2, CDKN1B, CLIC4, HMOX1, BCL2, APOH, MUC5AC	0.657654
hsa-miR-335-5p	KRT19							GO:0060537~muscle tissue development	0.0101428	MYOD1, ERBB3, TNNC1, TNC, ERBB2, PTEN, HOXD10, TGFB2, APP, HAND1, COL11A1, CHAT, RXRB, TBX5, TAZ, NF1, HSPG2, MYLPF, RCAN1, PROX1, FOXP1, TNNT2, TSC1, MEOX2, XIRP1, MAPK14, SVIL, VAMP5, ZFPM2, FOXC1	1.09609
hsa-miR-335-5p	PFKFB4							GO:0051253~negative regulation of RNA metabolic process	0.0101921	ZBTB32, PPARA, CDX2, ARID4A, CDX4, CBX4, REST, ZEB1, CITED2, SIN3B, HOXC8, BARX2, HEY1, ZNF148, KDM5B, CIITA, SATB1, RARG, MTA2, SLA2, TP53, UBE2I, RB1, SPEN, NR0B2, PROX1, NRIP2, MXD4, CTNNBIP1, HOXD8, BPTF, ZFPM2, PRDM1, LCOR, RASD1, KDM6B, ING4, SOX9, TCF7L1, NPAS1, HOXA2, MEIS2, HAND1, HOXA7, BCL6, BHLHE40, DNMT3B, ETV3, FOXD3, DMBX1, MDFI, BMP2, EHMT1, RFX5, KLF11, LMCD1, SMAD3, SIRT5, SKI, …	2.63062
hsa-miR-335-5p	HSPA1B							GO:0030198~extracellular matrix organization	0.0103537	COL3A1, VTN, SPINK5, APLP1, TGFB2, APP, P4HA1, CRISPLD2, LOX, COL8A2, COL11A1, RECK, TGFBR1, NF1, CST3, HSPG2, OLFML2A, ATP7A, CSGALNACT1, EGFLAM, FBLN5, FOXC1, MUC5AC, VMO1, APBB2, APBB1	0.949945
hsa-miR-335-5p	CRISPLD2							GO:0045859~regulation of protein kinase activity	0.0105123	CCNT2, ADCY7, EFNA1, HMGCR, ADCY6, ZEB2, PDCD4, LATS1, PTEN, SPRY4, TGFB2, CCNE2, PDPK1, CASP3, APP, ANG, MS4A2, SHC1, PRKACA, CHRNA7, SPRED1, CHRFAM7A, FRS2, EGFR, C5AR1, KIAA1804, PIM1, RB1, SPDYA, SPAG9, PLCE1, CCND1, ACVR2B, EREG, CCND2, HIPK3, ZFYVE28, CDK5R1, GNAI2, CSF1, ERBB2, DRD5, FPR1, TRIB3, KIT, TRIB1, TSPYL2, PTK2B, DUSP16, PRKAA1, GPS1, MDFI, TGFBR1, NF1, TGFBR2, ITGA1, DUSP22, TAB…	2.52101
hsa-miR-335-5p	ROR2							GO:0045449~regulation of transcription	0.010557	MEF2A, MED24, RORC, RORB, REST, RORA, MXI1, HOXD10, ZNF251, CITED2, APP, ZNF776, MED28, TIGD3, TRAPPC2P1, ZNF641, RREB1, RXRB, MED12, ZNF503, PTPRU, MED13, PROX2, PROX1, TOX2, ZNF37A, ZNF76, NFKBIA, ARX, IL17A, ZNF227, LYL1, DNMT3B, DMBX1, ZNF398, ZNF529, NTF3, ESRRB, KLF13, TGFBR1, KLF11, KLF14, ZNF221, USF2, FOXI1, KCNH1, BACH1, ZNF292, BACH2, FOXA2, FOXA3, EZH2, RASSF7, ZNF518A, ZNF678, C10ORF…	15.7472
hsa-miR-335-5p	ZCCHC24							GO:0031669~cellular response to nutrient levels	0.0105905	SREBF1, ATG9A, FOXA3, LEPR, FADS1, TP53, USF2, MAP1LC3A, HMOX1, CTSD, PCSK9, HSPA5, ATG16L1, HDAC6	0.511509
hsa-miR-335-5p	SPP1							GO:0048729~tissue morphogenesis	0.0107008	CRYGS, SHROOM3, TNNC1, HOXA11, JAG2, ZEB2, TCF7L1, SHH, TGFB2, FOXQ1, WNT3, MACF1, HAND1, HOXA5, BCL2, PRKACA, COL11A1, IPMK, HECTD1, BMP2, C2CD3, TBX5, VANGL2, SMAD3, NR4A3, SMAD1, PROX1, SNAI1, TNNT2, ATP7A, NOTCH2, PSPN, TSC1, LAMA5, FOXC1, APAF1, NGFR, KRT71, KLF4, ACVR1	1.46145
hsa-miR-335-5p	RNF214							GO:0048864~stem cell development	0.0107553	LIF, NOTCH2, ZCCHC11, CDX2, HSD3B7, ESRRB, KIT, LIN28A, KLF4, FGF4	0.365364
hsa-miR-335-5p	CDRT4							GO:0031100~organ regeneration	0.0107553	LIF, CDKN1A, CCND1, ALDOC, TGFBR1, LIFR, APOH, NR4A3, PTPRU, LRP2	0.365364
hsa-miR-335-5p	ZNF821							GO:0022604~regulation of cell morphogenesis	0.0108821	FGD2, ALDOA, PLXNA3, SHROOM3, NRP1, EFNA1, ATP10A, RHOQ, ITGB2, TTC3, TGFB2, ANXA7, TIAM1, NUMB, CDC42EP4, FGD6, NEFM, FGD3, RASA1, SPP1, ARHGEF1, MAP1B, SMAD3, FBLIM1, SMAD1, KDR, NTRK3, ULK1, VEGFA, SEMA4D, NGFR	1.13263
hsa-miR-335-5p	FABP6							GO:0044092~negative regulation of molecular function	0.0109538	ADCY7, HMGCR, LEPR, ADCY6, GABBR1, PDCD4, LATS1, SPRY4, TGFB2, YBX2, PDPK1, CASP3, HTR1A, HMOX1, NOS3, SPRED1, PSMD8, DHCR24, IRAK2, PIM1, TP53, NEIL1, CST3, RB1, UBE2C, PROX1, FLNA, DDIT3, SIGIRR, TNNT2, GRM3, PSMA6, HIPK3, CCR2, ZFYVE28, GNAI2, DRD5, APOC1, TRIB3, NFKBIA, EGLN1, TRIB1, PSMB5, FICD, DUSP16, PCSK9, HSPA5, GPS1, MDFI, HERPUD1, IL7, NF1, NDFIP1, DUSP22, NR4A1, NPY1R, NPR3, ATP7A, C…	2.44794
hsa-miR-335-5p	SLC12A7							GO:0016126~sterol biosynthetic process	0.0111502	TM7SF2, G6PD, HMGCR, CYP51A1, SQLE, DHCR7, HMGCS1, LSS, CFTR, PRKAA1, DHCR24, FDFT1	0.438436
hsa-miR-335-5p	CDR1							GO:0045926~negative regulation of growth	0.0113134	ING4, CGA, PLXNA3, NRP1, PML, TGFB2, DAB2, TSPYL2, BCL2, CDA, GDF9, BCL6, SPP1, IL7, CDHR2, TP53, SMAD3, RB1, ESR2, RERG, CDKN1A, CTH, CDKN1B, ULK1, SCGB3A1, APBB2, APBB1	0.986482
hsa-miR-335-5p	MBD5							GO:0046903~secretion	0.0115301	SLC22A16, CGA, COPA, SYT1, SLC22A18, LTBP2, TACR2, FAM3B, LTBP4, AQP5, TXLNA, PDIA4, CANX, NLRC4, DAB2, HMOX1, KCNK5, TRPV4, MS4A2, RAPGEF4, GUCA2B, SLC22A2, SCAMP1, AVP, STX1A, MYO6, RPH3AL, SLC26A3, ACVR2B, UNC13D, SLC26A7, SCIN, EIF2AK3, VIP, ACR, RAB3D, FFAR1, NR3C2, LLGL1, LLGL2, ACE, SYN1, KIRREL, NFAT5, PCSK4, EXOC2, TRPC1, IL6, ANXA1, LIN7A, ABCG8, CEL, P2RX1, CADPS2, NPHS2, NTRK2, CHRNB4…	2.22872
hsa-miR-335-5p	HRH2							GO:0045930~negative regulation of mitotic cell cycle	0.0115487	EGFR, BCL2, PML, SMAD3, BCL6, FOXC1, RB1, APBB2, APBB1	0.328827
hsa-miR-335-5p	RHOB							GO:0030155~regulation of cell adhesion	0.0116028	EMCN, CYTIP, ERBB3, CYTH1, ERBB2, CSF1, JAG2, L1CAM, VTN, CYTH3, PTEN, CITED2, TGFB2, GSN, BCL2, BCL6, RASA1, SPP1, ICAM1, IL8, NF1, SMAD3, ITGA2, DLL1, MMP14, DDR1, EGFLAM, CD36, TSC1, LAMA5, FBLN2, JAK2	1.16916
hsa-miR-335-5p	MAPK4							GO:0031668~cellular response to extracellular stimulus	0.0118402	SREBF1, ATG9A, FOXA3, FADS1, LEPR, NR4A2, TP53, USF2, ASGR1, FOS, CDKN1A, MAP1LC3A, HMOX1, CTSD, PCSK9, HSPA5, ATG16L1, HDAC6	0.657654
hsa-miR-335-5p	ALDOC							GO:0008585~female gonad development	0.0118402	ERMP1, LEPR, FOXO3, MMP14, KDR, INHBB, EREG, CCND2, ANG, BCL2, VEGFA, IDH1, NOS3, NOBOX, FOXC1, LHX9, LFNG, EIF2B4	0.657654
hsa-miR-335-5p	SLC37A1							GO:0010720~positive regulation of cell development	0.0118443	BMP2, ARHGEF1, NTF3, HOXA11, RELA, MAP1B, SMAD3, KIT, SMAD1, NKX6-1, SHH, TGFB2, NTRK3, SERPINF1, TIAM1, BCL2, NUMB, SEMA4D, NGFR	0.694191
hsa-miR-335-5p	ACOT4							GO:0000122~negative regulation of transcription from RNA polymerase II promoter	0.0119623	ZBTB32, PPARA, CDX2, CDX4, CBX4, ZEB1, CITED2, HOXC8, BARX2, HEY1, ZNF148, CIITA, SATB1, RARG, SLA2, MTA2, TP53, RB1, NR0B2, PROX1, NRIP2, MXD4, CTNNBIP1, HOXD8, BPTF, ZFPM2, PRDM1, LCOR, KDM6B, NPAS1, HOXA2, MEIS2, HAND1, HOXA7, BCL6, ETV3, FOXD3, MDFI, DMBX1, EHMT1, RFX5, KLF11, LMCD1, SMAD3, SKI, WWTR1, SNAI2, FOXP1, CDKN1C, ZNF157, SALL4, IRF2, PHF21A, TBL1X, NCOR2	2.0095
hsa-miR-335-5p	KLF4							GO:0018107~peptidyl-threonine phosphorylation	0.0119787	TAF1, PDPK1, BCL2, HIPK3, TGFBR1, MAP2, TGFBR2, MAPK8	0.292291
hsa-miR-335-5p	TIAF1							GO:0048293~regulation of isotype switching to IgE isotypes	0.0120837	STAT6, IL4, NDFIP1, BCL6	0.146145
hsa-miR-335-5p	SOX13							GO:0051593~response to folic acid	0.0120837	BCHE, GSN, BCL2, TIMP3	0.146145
hsa-miR-335-5p	SYNGR3							GO:0007507~heart development	0.0121307	NRP2, POU6F1, NRP1, TNNC1, ERBB3, ERBB2, COL3A1, SOX4, EGLN1, SOX9, PTEN, SHH, TGFB2, CITED2, CASP3, ECE1, HAND1, COL11A1, MAP2K5, PTPRJ, BMP2, C2CD3, RXRB, TBX5, TGFBR1, NF1, TAZ, VANGL2, TGFBR2, HSPG2, SMYD1, TAB1, PROX1, FOXP1, TNNT2, ACVR2B, PLCE1, ADAP2, SALL4, XIRP1, TSC1, ZMIZ1, ZFPM2, FOXC1, EPOR, ACVR1	1.68067
hsa-miR-335-5p	JUP							GO:0043583~ear development	0.0124375	MYO6, MAFB, MYO7A, JAG2, SOBP, NEUROG1, FGF10, DLL1, GJB6, NR4A3, PROX1, DFNB31, DDR1, ATOH1, HOXA2, ECE1, CDKN1B, BCL2, DLX5, GBX2, NKX3-2, COL11A1, FOXI1, MYC	0.876872
hsa-miR-335-5p	CFP							GO:0033673~negative regulation of kinase activity	0.0127795	GPS1, HMGCR, DRD5, NF1, TRIB3, DUSP22, RB1, PDCD4, LATS1, SPRY4, TRIB1, CDKN1C, CASP3, YWHAG, PDPK1, CDKN1A, CDKN1B, HIPK3, DUSP16, ZFYVE28, FABP4, SPRED1, DUSP6	0.840336
hsa-miR-335-5p	OTUB2							GO:0043067~regulation of programmed cell death	0.0129852	PTGS2, SNCB, GDF5, JAG2, CBX4, TLR2, FOXO1, TLR4, FOXO3, SHH, CITED2, TGFB2, IL31RA, BAK1, NLRC4, G2E3, APP, TIAM1, APOH, PIK3CA, DAP, IL1A, EGFR, CRTAM, RARG, DFFA, RELA, BCL2A1, PIM1, RAD9A, MARK4, DDIT3, STK3, CD38, UNC13D, TXNDC5, LYST, VEGFA, MAPK9, RYR2, MAPK8, LRRK2, MYO18A, EIF2AK3, KALRN, FGD2, CDK5R1, SYVN1, MCL1, ERBB3, ERBB2, AKAP13, NFKBIA, SOX4, HSPA1A, HSPA1B, SOX9, TIMP3, PRUNE2, …	5.33431
hsa-miR-335-5p	PER1							GO:0046777~protein amino acid autophosphorylation	0.0130934	EGFR, TAF1, FLT3, KIAA1804, ERBB2, TGFBR1, PIM1, SMG1, KIT, UHMK1, NTRK3, IGF1R, ULK1, DYRK1A, NTRK2, LMTK2, JAK2, PRKACA, LRRK2, YES1, EIF2AK3, AATK	0.8038
hsa-miR-335-5p	GALNT12							GO:0043009~chordate embryonic development	0.0131503	CDX2, FOXA2, COPS3, ZEB2, ZEB1, SHH, HOXD10, CITED2, HOXC6, G2E3, DAB2, ANKRD11, COL11A1, IPMK, TBX15, C2CD3, VANGL2, TP53, DLL1, PROX1, ASCL2, ZMIZ1, ROR2, ZFPM2, FOXC1, KIAA1217, RIPPLY2, PRDM1, WNT9A, ACVR1, TAPT1, FKBP8, SHROOM3, SYVN1, EGLN1, HOXA2, ECE1, HAND1, HOXA5, HOXA7, NKX3-2, GBX2, HECTD1, FOXD3, MAFF, ESRRB, TAF8, TGFBR1, TGFBR2, HSPG2, TAB1, BRCA1, NMT1, HOXB1, SALL4, TULP3, SP1, H…	2.4114
hsa-miR-335-5p	TMEM155							GO:0007601~visual perception	0.0131515	ABLIM1, GJA8, RP1, KERA, OPN1LW, MYO7A, NDP, POU6F2, BBS9, RP1L1, RORB, RPE65, RCVRN, CNGB1, OPN1SW, ABCA4, CDH3, TIMP3, DFNB31, CRYGC, PDE6D, HMCN1, CRB2, OPN1MW2, PRPF8, COL11A1, USH2A, FSCN2, MYO3B, OPN1MW, BFSP2, RGS16, PDE6H, CDS1, PDE6G, SIX6, SAG, RDH5, CACNA2D4, DHRS3, RDH10, LRAT, TACSTD2, USH1C, MERTK, OAT, CRYBA1	1.68067
hsa-miR-335-5p	JMY							GO:0050953~sensory perception of light stimulus	0.0131515	ABLIM1, GJA8, RP1, KERA, OPN1LW, MYO7A, NDP, POU6F2, BBS9, RP1L1, RORB, RPE65, RCVRN, CNGB1, OPN1SW, ABCA4, CDH3, TIMP3, DFNB31, CRYGC, PDE6D, HMCN1, CRB2, OPN1MW2, PRPF8, COL11A1, USH2A, FSCN2, MYO3B, OPN1MW, BFSP2, RGS16, PDE6H, CDS1, PDE6G, SIX6, SAG, RDH5, CACNA2D4, DHRS3, RDH10, LRAT, TACSTD2, USH1C, MERTK, OAT, CRYBA1	1.68067
hsa-miR-335-5p	ERO1LB							GO:0008284~positive regulation of cell proliferation	0.0131599	E2F3, CDX2, NRP1, PTGS2, OSMR, IL6ST, MARCKSL1, FGF17, FGF10, CXCR2, PNP, SHH, IL31RA, GLI1, TGFB2, HTR1A, ARHGAP5, ANG, SHC1, CHRNA7, CHRFAM7A, MYC, MATK, MAP2K5, FGF4, EGFR, AVP, RELA, LIFR, MFGE8, PROX1, MARK4, SPDYA, CD38, CCND1, EREG, CCND2, ZMIZ1, VEGFA, NGFR, TSHR, VIP, TBC1D8, GNAI2, CSF1, ERBB2, SOX4, KIT, LIF, IGF1R, PTK2B, BCL2, BCL6, LAMB1, FIGF, RUNX2, KLF5, IL4, IL6, IL5, IL7, FLT3,…	2.92291
hsa-miR-335-5p	LYPD4							GO:0008037~cell recognition	0.013684	ACR, CRTAM, CDK5R1, NRP1, CELSR3, CNTNAP3B, MFGE8, CSGALNACT1, NCAM2, APP, ZPBP, ZPBP2, LAMA5, ARSA, CNTNAP3, CD226, PCSK4	0.584582
hsa-miR-335-5p	SETX							GO:0002449~lymphocyte mediated immunity	0.013761	EXO1, MSH6, ICAM1, CRTAM, CD8A, SLA2, SERPING1, C1S, HLA-DMA, C8G, C8A, C1QA, TUBB, UNC13D, LYST, CD46, C2, CFI, CD27	0.694191
hsa-miR-335-5p	C20orf141							GO:0007369~gastrulation	0.013761	FGF8, FOXA2, TP53, UGDH, SMAD3, SMAD1, NR4A3, ACVR2B, WNT3, MACF1, HAND1, LRP6, PRKACA, FOXC1, PPAP2B, FRS2, KLF4, LRP5, ACVR1	0.694191
hsa-miR-335-5p	GALNT5							GO:0007179~transforming growth factor beta receptor signaling pathway	0.0138275	AMHR2, LTBP2, TGFBR1, COL3A1, TGFBR2, GDF5, PML, SMAD3, DUSP22, SMAD1, TAB1, TGFB2, FOS, GDF10, GDF9, GDF15, ACVR1	0.621118
hsa-miR-335-5p	RAB3C							GO:0048754~branching morphogenesis of a tube	0.0138448	BMP2, NRP1, FOXA2, HOXA11, TGFBR2, FGF10, MGP, MMP14, SHH, KDR, PSPN, HOXA5, LAMA5, BCL2, VEGFA, GBX2, PLXND1, ACVR1	0.657654
hsa-miR-335-5p	GOLGA6L9							GO:0009582~detection of abiotic stimulus	0.0138448	RP1, TRPC3, OPN1LW, OPN1MW, ITGA2, RCVRN, CNGB1, OPN1SW, ABCA4, SAG, GNGT1, GNGT2, PLEKHB1, ARRB1, OPN1MW2, NR2F6, NGFR, COL11A1, MYC	0.657654
hsa-miR-335-5p	BAZ2B							GO:0043068~positive regulation of programmed cell death	0.0143915	PTGS2, TLR2, TLR4, FOXO3, PTEN, TGFB2, BAK1, NLRC4, APP, CASP3, TIAM1, HMOX1, DAP, MYC, ARHGEF4, ARHGEF3, CRTAM, ARHGEF2, RARG, DFFA, TP53, RAD9A, IFI16, DAPK2, MARK4, NLRP1, STK3, DDIT3, JMY, CD38, TNFRSF9, UNC13D, LYST, SCIN, LCK, RYR2, MAPK9, MAPK8, NGFR, LRRK2, KALRN, FGD2, ING4, CDK5R1, PML, AKAP13, SOX4, FEM1B, TIMP3, GCH1, PRUNE2, TUBB, SQSTM1, BCL2, SOS2, PTH, PCSK9, BCL6, DYRK2, FGD3, CD…	3.03252
hsa-miR-335-5p	SORBS2							GO:0010941~regulation of cell death	0.0144689	PTGS2, SNCB, GDF5, JAG2, CBX4, TLR2, FOXO1, TLR4, FOXO3, SHH, CITED2, TGFB2, IL31RA, BAK1, NLRC4, G2E3, APP, TIAM1, APOH, PIK3CA, DAP, IL1A, EGFR, CRTAM, RARG, DFFA, RELA, BCL2A1, PIM1, RAD9A, MARK4, DDIT3, STK3, CD38, UNC13D, TXNDC5, LYST, VEGFA, MAPK9, RYR2, MAPK8, LRRK2, MYO18A, EIF2AK3, KALRN, FGD2, CDK5R1, SYVN1, MCL1, ERBB3, ERBB2, AKAP13, NFKBIA, SOX4, HSPA1A, HSPA1B, SOX9, TIMP3, PRUNE2, …	5.33431
hsa-miR-335-5p	CYP21A2							GO:0030534~adult behavior	0.014935	DMBX1, SNCG, NR4A2, PARK2, NR4A3, NTSR1, DBH, HOXD10, KLHL1, ATXN1, EPHA4, APP, NPY, HOXB8, ADAM2, GRIN2D, CHRNB4, ABAT, AGRP, TSHR, ASIP, CHAT	0.8038
hsa-miR-335-5p	NEFM							GO:0051056~regulation of small GTPase mediated signal transduction	0.0150974	PREX2, RASGEF1A, SHOC2, RASGEF1C, RGL2, TBC1D17, TIAM1, RAPGEF4, RAPGEF3, RAPGEF2, ARHGEF4, ARHGEF3, ARHGEF2, ARHGEF1, TBC1D22B, TBCK, RALGAPA2, PLCE1, TBC1D8B, KALRN, FGD2, TBC1D8, AGFG2, CYTH1, ERBB2, CSF1, AKAP13, CYTH3, ASAP3, PLEKHG4, PLEKHG3, FICD, PLEKHG1, PTK2B, RASGRP1, SOS2, BCL6, RASA3, FGD6, RASA1, FGD3, RASA2, NF1, RICTOR, RALGDS, DNMBP, NOTCH2, ADAP2, TSC1, TBC1D28, TBC1D27, CRK	1.89989
hsa-miR-335-5p	HYOU1							GO:0045786~negative regulation of cell cycle	0.0153114	EGFR, BMP2, TP53, PML, SMAD3, MOV10L1, RB1, PDCD4, LATS1, CASP3, CDKN1A, TSPYL2, CDKN1B, BCL2, BUB1, RHOB, FOXC1, BCL6, NGFR, APBB2, APBB1	0.767263
hsa-miR-335-5p	GAGE12B							GO:0001523~retinoid metabolic process	0.0154195	ALDH8A1, RDH11, RARRES2, DHRS3, LRAT, RBP1, CYP26A1, ADH7, RPE65	0.328827
hsa-miR-335-5p	LHX6							GO:0016101~diterpenoid metabolic process	0.0154195	ALDH8A1, RDH11, RARRES2, DHRS3, LRAT, RBP1, CYP26A1, ADH7, RPE65	0.328827
hsa-miR-335-5p	CC2D2B							GO:0016525~negative regulation of angiogenesis	0.0154195	PTPRM, LECT1, SERPINF1, KLK3, PML, APOH, FOXO4, SPINK5, VASH1	0.328827
hsa-miR-335-5p	PCDHGA8							GO:0043549~regulation of kinase activity	0.0154323	CCNT2, ADCY7, EFNA1, HMGCR, ADCY6, ZEB2, PDCD4, LATS1, PTEN, SPRY4, TGFB2, CCNE2, PDPK1, CASP3, APP, ANG, MS4A2, SHC1, PRKACA, CHRNA7, SPRED1, CHRFAM7A, FRS2, EGFR, C5AR1, RBL2, KIAA1804, PIM1, RB1, SPDYA, SPAG9, PLCE1, CCND1, ACVR2B, EREG, CCND2, HIPK3, ZFYVE28, CDK5R1, GNAI2, CSF1, ERBB2, DRD5, FPR1, TRIB3, KIT, TRIB1, TSPYL2, PTK2B, DUSP16, PRKAA1, GPS1, MDFI, TGFBR1, NF1, TGFBR2, ITGA1, DUSP2…	2.55754
hsa-miR-335-5p	SERINC2							GO:0030111~regulation of Wnt receptor signaling pathway	0.0155563	MDFI, SOX4, FGF10, ZEB2, TCF7L1, DKK4, DKK2, CTNNBIP1, SENP2, CCND1, LRP1, LRP6, PPAP2B, AXIN1	0.511509
hsa-miR-335-5p	EPHA4							GO:0009267~cellular response to starvation	0.0158703	SREBF1, ATG9A, MAP1LC3A, FOXA3, FADS1, TP53, PCSK9, CTSD, HSPA5, ATG16L1, HDAC6	0.4019
hsa-miR-335-5p	C11orf52							GO:0009792~embryonic development ending in birth or egg hatching	0.0158876	CDX2, FOXA2, COPS3, ZEB2, ZEB1, SHH, HOXD10, CITED2, HOXC6, G2E3, DAB2, ANKRD11, COL11A1, IPMK, TBX15, C2CD3, VANGL2, TP53, DLL1, PROX1, ASCL2, ZMIZ1, ROR2, ZFPM2, FOXC1, KIAA1217, RIPPLY2, PRDM1, WNT9A, ACVR1, TAPT1, FKBP8, SHROOM3, SYVN1, EGLN1, HOXA2, ECE1, HAND1, HOXA5, HOXA7, NKX3-2, GBX2, HECTD1, FOXD3, MAFF, ESRRB, TAF8, TGFBR1, TGFBR2, HSPG2, TAB1, BRCA1, NMT1, HOXB1, SALL4, TULP3, SP1, H…	2.4114
hsa-miR-335-5p	RRBP1							GO:0050864~regulation of B cell activation	0.0159601	IL4, IL6, IL5, HMGB3, FLT3, IL7, SLA2, NDFIP1, STAT6, BTLA, CD38, CDKN1A, CASP3, BCL6, CD27	0.548045
hsa-miR-335-5p	VEGFA							GO:0010942~positive regulation of cell death	0.0160796	PTGS2, TLR2, TLR4, FOXO3, PTEN, TGFB2, BAK1, NLRC4, APP, CASP3, TIAM1, HMOX1, DAP, MYC, ARHGEF4, ARHGEF3, CRTAM, ARHGEF2, RARG, DFFA, TP53, RAD9A, IFI16, DAPK2, MARK4, NLRP1, STK3, DDIT3, JMY, CD38, TNFRSF9, UNC13D, LYST, SCIN, LCK, RYR2, MAPK9, MAPK8, NGFR, LRRK2, KALRN, FGD2, ING4, CDK5R1, PML, AKAP13, SOX4, FEM1B, TIMP3, GCH1, PRUNE2, TUBB, SQSTM1, BCL2, SOS2, PTH, PCSK9, BCL6, DYRK2, FGD3, CD…	3.03252
hsa-miR-335-5p	SCRG1							GO:0016477~cell migration	0.0161354	NRP2, CTHRC1, NRP1, HMGCR, S100A9, ZEB2, CXCR2, PTEN, SHH, TGFB2, ATOH1, GAB2, ANG, NOS3, ICAM1, EMX2, ESR2, MMP14, TNS1, CD34, CCR4, LYST, FOXC1, ACVR1, CDK5R1, SOX1, CXCL3, ASTN1, ITGB2, KIT, ARX, CCL25, PTK2B, GBX2, SFTPD, PEX13, LHX6, TLX3, SELPLG, PPAP2B, PLAT, IL6, IL8, TGFBR1, ITGA1, NR4A2, DBH, KDR, ULK1, LAMA5, CXCL16, LRP6, NEUROD4, APBB2, APBB1, LRP5	2.04604
hsa-miR-335-5p	TUBGCP6							GO:0040013~negative regulation of locomotion	0.0161966	PTPRM, TBX5, DRD5, NF1, ABHD2, PTPRU, PTEN, VASH1, SHH, VCL, CITED2, TRIB1, CLIC4, HMOX1, BCL2, APOH, MUC5AC	0.621118
hsa-miR-335-5p	CDH20							GO:0001502~cartilage condensation	0.016549	BARX2, BMP1, ROR2, MGP, SOX9, OTOR, COL11A1, FGF4	0.292291
hsa-miR-335-5p	RAB4B							GO:0031069~hair follicle morphogenesis	0.016549	ATP7A, FOXQ1, BCL2, NGFR, SNAI1, SHH, KRT71, TGFB2	0.292291
hsa-miR-335-5p	SYT14							GO:0035272~exocrine system development	0.016549	EGFR, LAMA5, SOX4, FGF10, FOXC1, RAB26, SHH, TGFB2	0.292291
hsa-miR-335-5p	HTR7							GO:0006469~negative regulation of protein kinase activity	0.016975	GPS1, HMGCR, DRD5, NF1, TRIB3, DUSP22, RB1, PDCD4, LATS1, SPRY4, TRIB1, CASP3, YWHAG, PDPK1, CDKN1A, CDKN1B, HIPK3, DUSP16, ZFYVE28, FABP4, SPRED1, DUSP6	0.8038
hsa-miR-335-5p	APBB2							GO:0043062~extracellular structure organization	0.0171264	TNC, ERBB2, GLRA2, COL3A1, VTN, PCDHB10, SPINK5, APLP1, TGFB2, APP, CRISPLD2, P4HA1, LOX, COL11A1, COL8A2, CHAT, RECK, MYO6, TGFBR1, NF1, MAP1B, CST3, HSPG2, OLFML2A, NRXN1, CSGALNACT1, ATP7A, WNT7B, EGFLAM, TSC1, FBLN5, FOXC1, MUC5AC, VMO1, APBB2, APBB1	1.31531
hsa-miR-335-5p	IL25							GO:0050878~regulation of body fluid levels	0.017341	VIP, COPA, FOXA2, COL3A1, MMRN1, SHH, GP9, F13B, ANXA7, CD9, HMCN1, APOH, SERPINA1, GUCA2B, SLC22A2, PLAT, TRPC1, IL6, AVP, F10, ITGA2, SERPING1, CEL, THBD, CD36, P2RX1, PLSCR4, FBLN5, TFPI, SERPIND1, AGR2, PROS1	1.16916
hsa-miR-335-5p	DUSP16							GO:0040017~positive regulation of locomotion	0.0179197	EGFR, ICAM1, IL6, F10, IL8, IL6ST, CSF1, SMAD3, ITGA2, FGF10, KIT, TGFB2, KDR, SPAG9, IGF1R, ARHGAP5, CCR4, PTK2B, CXCL16, BCL2, VEGFA, JAK2, LAMB1, HDAC6	0.876872
hsa-miR-335-5p	DNAAF2							GO:0002526~acute inflammatory response	0.0179197	TF, IL6, KL, CFB, SERPING1, TLR4, C1S, IL22, SIGIRR, C8G, APOL2, CFP, C1QA, C8A, NUPR1, P2RX1, CD46, SERPINA3, SERPINA1, LBP, C2, CFI, IL1A, ACVR1	0.876872
hsa-miR-335-5p	PRAMEF17							GO:0007173~epidermal growth factor receptor signaling pathway	0.0179715	EGFR, REPS2, PLCE1, ERBB2IP, EREG, PTK2B, SHC1, AREGB, AREG, SHC3, GRB7	0.365364
hsa-miR-335-5p	DNASE2B							GO:0015698~inorganic anion transport	0.0185789	SLC12A7, CLCN3, GABRA1, CLCN2, SLC20A1, SLC12A3, ANO1, GLRA2, CELSR3, CLIC2, CFTR, ANKH, SLC34A2, SLC17A7, SLC26A3, BEST3, CLIC3, SLC26A7, CLIC4, SLC17A1, SLC13A4, PCYOX1, CLCN6	0.840336
hsa-miR-335-5p	SNED1							GO:0050900~leukocyte migration	0.0189652	ICAM1, IL6, IL8, CXCL3, S100A9, ITGA1, CXCR2, ITGB2, DBH, TGFB2, CCL25, CD34, CXCL16, LYST, SFTPD, SELPLG	0.584582
hsa-miR-335-5p	TUSC5							GO:0048738~cardiac muscle tissue development	0.0189652	RXRB, TNNC1, TBX5, TAZ, HSPG2, PTEN, PROX1, FOXP1, TGFB2, TNNT2, TSC1, HAND1, XIRP1, ZFPM2, FOXC1, COL11A1	0.584582
hsa-miR-335-5p	MEIS3							GO:0001709~cell fate determination	0.0197775	MYOD1, NOTCH2, HOXA2, ATOH1, MCL1, NTF3, POU6F2, JAG2, DLL1, PROX1, KLF4	0.4019
hsa-miR-335-5p	DDIT3							GO:0015914~phospholipid transport	0.0197775	ABCG8, ABCA7, PLA2G10, ATP10B, ATP9A, ATP10A, APOC1, ATP8B2, ATP10D, ABCA4, ATP8A1	0.4019
hsa-miR-335-5p	CD8A							GO:0048608~reproductive structure development	0.0200058	ERMP1, DHH, HSD17B10, CGA, HMGCR, LEPR, JAG2, FOXO3, SOX9, SHH, BAK1, ANG, BCL2, IDH1, NOS3, NOBOX, LFNG, LHX9, EIF2B4, MMP14, KDR, INHBB, CCND1, SFRP1, EREG, CCND2, VEGFA, FOXC1, BIK	1.05955
hsa-miR-335-5p	CHD6							GO:0045778~positive regulation of ossification	0.0201482	ACVR2B, BMP2, THRB, KL, CD276, SMAD3, RUNX2, TGFB2, ACVR1	0.328827
hsa-miR-335-5p	ZNF771							GO:0048477~oogenesis	0.0209884	EREG, HSD3B7, ANG, PTK2B, BCL2, NOBOX, GDF9, PAQR8, FOXO3, VMO1, AXIN1, YBX2	0.438436
hsa-miR-335-5p	LATS1							GO:0045767~regulation of anti-apoptosis	0.0209884	CDKN1A, IL6, LRP1, PTK2B, IL6ST, HMOX1, LIFR, RARA, PRKAA1, SMAD1, ERC1, RASA1	0.438436
hsa-miR-335-5p	FN3K							GO:0042552~myelination	0.0209884	DHH, CD9, TSC1, NTF3, SBF2, NAB2, ERBB2, NF1, NAB1, CLDN1, PLLP, EIF2B4	0.438436
hsa-miR-335-5p	FOXO1							GO:0045737~positive regulation of cyclin-dependent protein kinase activity	0.0215656	SPDYA, EGFR, CCND1, CCND2, PIM1	0.182682
hsa-miR-335-5p	FAM160A2							GO:0032332~positive regulation of chondrocyte differentiation	0.0215656	THRB, RELA, HOXA11, GDF5, RUNX2	0.182682
hsa-miR-335-5p	SALL4							GO:0030299~intestinal cholesterol absorption	0.0215656	ABCG8, PNLIP, CEL, SOAT2, LDLR	0.182682
hsa-miR-335-5p	CAPN11							GO:0035239~tube morphogenesis	0.0220915	SHROOM3, NRP1, FOXA2, HOXA11, FGF10, ZEB2, SHH, LGR4, HAND1, HOXA5, BCL2, GBX2, PLXND1, IPMK, HECTD1, BMP2, C2CD3, TGFBR2, VANGL2, MGP, NR4A3, MMP14, KDR, PSPN, TSC1, LAMA5, VEGFA, APAF1, ACVR1	1.05955
hsa-miR-335-5p	BRAT1							GO:0008217~regulation of blood pressure	0.0225199	PPARA, UTS2, AVP, TACR3, PTGS2, DRD5, ATP1A1, NPY1R, NPR3, TAC4, POMC, GCH1, P2RX4, ACE, ECE1, P2RX1, NPY, HMOX1, REN, AVPR1B, ABAT, ERAP1, NOS3, GUCA2B	0.876872
hsa-miR-335-5p	LTC4S							GO:0043065~positive regulation of apoptosis	0.023127	PTGS2, TLR2, TLR4, FOXO3, PTEN, TGFB2, BAK1, NLRC4, APP, CASP3, TIAM1, HMOX1, DAP, MYC, ARHGEF4, ARHGEF3, CRTAM, ARHGEF2, RARG, DFFA, TP53, RAD9A, IFI16, DAPK2, NLRP1, STK3, DDIT3, JMY, CD38, TNFRSF9, UNC13D, LYST, SCIN, LCK, RYR2, MAPK9, MAPK8, NGFR, KALRN, FGD2, ING4, CDK5R1, PML, AKAP13, SOX4, FEM1B, TIMP3, GCH1, PRUNE2, TUBB, SQSTM1, BCL2, SOS2, PTH, PCSK9, BCL6, DYRK2, FGD3, CD27, MSH6, TBX5…	2.95944
hsa-miR-335-5p	DAAM1							GO:0050892~intestinal absorption	0.0238338	ABCG8, PNLIP, CEL, SOAT2, LDLR, SLC5A1, FABP1	0.255754
hsa-miR-335-5p	LPAL2							GO:0001763~morphogenesis of a branching structure	0.0239598	BMP2, NRP1, FOXA2, HOXA11, TGFBR2, FGF10, MGP, MMP14, SHH, KDR, PSPN, EPHA7, HOXA5, LAMA5, BCL2, VEGFA, GBX2, PLXND1, ACVR1	0.694191
hsa-miR-335-5p	FGF16							GO:0035196~gene silencing by miRNA, production of miRNAs	0.0241902	SRRT, ZCCHC11, SMAD3, SMAD1, LIN28A, LIN28B	0.219218
hsa-miR-335-5p	KCNC1							GO:0000165~MAPKKK cascade	0.0242291	GNAI2, EFNA1, FPR1, TRIB1, IL31RA, PTK2B, DUSP16, CHRNA7, SHC1, PRKAA1, SPRED1, CHRFAM7A, RAPGEF2, FRS2, MAP2K5, MDFI, GPS1, EGFR, C5AR1, TNIK, KIAA1804, TGFBR1, NF1, ITGA1, DUSP22, SMAD1, PDE6H, TAB1, PDE6G, SPAG9, SH2D3C, PLCE1, SH2D3A, ROR2, MAPK9, JAK2, MAPK8, PPM1L, LRRK2, DUSP6	1.42492
hsa-miR-335-5p	RNF213							GO:0046660~female sex differentiation	0.0246214	ERMP1, LEPR, FOXO3, MMP14, KDR, INHBB, EREG, CCND2, ANG, BCL2, VEGFA, IDH1, NOS3, NOBOX, FOXC1, LHX9, LFNG, EIF2B4	0.657654
hsa-miR-335-5p	CXCL9							GO:0046545~development of primary female sexual characteristics	0.0246214	ERMP1, LEPR, FOXO3, MMP14, KDR, INHBB, EREG, CCND2, ANG, BCL2, VEGFA, IDH1, NOS3, NOBOX, FOXC1, LHX9, LFNG, EIF2B4	0.657654
hsa-miR-335-5p	TMPRSS13							GO:0045471~response to ethanol	0.0252014	AVP, ADH6, ADH7, TLR4, DBH, PTEN, SHH, GOT2, CCND1, CCND2, PTK2B, GSN, BCL2, ARSA, ABAT, NOS3, CD27	0.621118
hsa-miR-335-5p	ABCA3							GO:0042981~regulation of apoptosis	0.02524	PTGS2, SNCB, GDF5, JAG2, CBX4, TLR2, FOXO1, TLR4, FOXO3, SHH, CITED2, TGFB2, IL31RA, BAK1, NLRC4, G2E3, APP, TIAM1, APOH, PIK3CA, DAP, IL1A, EGFR, CRTAM, RARG, DFFA, RELA, BCL2A1, PIM1, RAD9A, DDIT3, STK3, CD38, UNC13D, LYST, TXNDC5, VEGFA, MAPK9, RYR2, MAPK8, MYO18A, EIF2AK3, KALRN, FGD2, CDK5R1, SYVN1, MCL1, ERBB3, ERBB2, NFKBIA, SOX4, AKAP13, HSPA1A, HSPA1B, SOX9, TIMP3, PRUNE2, TUBB, NKX3-2, …	5.18816
hsa-miR-335-5p	BBX							GO:0043086~negative regulation of catalytic activity	0.0252747	ADCY7, HMGCR, LEPR, ADCY6, GABBR1, LATS1, PDCD4, SPRY4, TGFB2, CASP3, PDPK1, HTR1A, NOS3, SPRED1, PSMD8, DHCR24, NEIL1, CST3, TP53, RB1, UBE2C, FLNA, TNNT2, GRM3, PSMA6, HIPK3, CCR2, ZFYVE28, GNAI2, DRD5, APOC1, TRIB3, TRIB1, PSMB5, FICD, DUSP16, PCSK9, HSPA5, GPS1, HERPUD1, IL7, NF1, NR4A1, DUSP22, NPY1R, NPR3, ATP7A, CDKN1C, YWHAG, CDKN1A, CDKN1B, PSMC3, FABP4, DUSP6, HDAC6	2.0095
hsa-miR-335-5p	OR8G7P							GO:0032583~regulation of gene-specific transcription	0.0254436	PPARA, FOXA2, TFE3, NFKBIA, RHOQ, TRIM16, RORB, CITED2, HEY1, HAND1, CIITA, IL4, TAF1, IL6, BMP2, IL5, TBX5, TP53, SMAD3, ESR2, PROX1, PPARGC1A, USF2, NKX6-1, ATF6, CDKN1C, CDKN1B, BPTF, TBL1X, NCOR2	1.09609
hsa-miR-335-5p	IL6							GO:0008406~gonad development	0.0254972	ERMP1, HSD17B10, DHH, CGA, HMGCR, LEPR, JAG2, FOXO3, SOX9, ANG, BCL2, IDH1, NOBOX, NOS3, LHX9, LFNG, EIF2B4, MMP14, KDR, INHBB, CCND1, EREG, CCND2, VEGFA, FOXC1, BIK	0.949945
hsa-miR-335-5p	TRIB1							GO:0006721~terpenoid metabolic process	0.0258214	ALDH8A1, RDH11, RARRES2, DHRS3, LRAT, RBP1, CYP26A1, ADH7, RPE65	0.328827
hsa-miR-335-5p	VIP							GO:0048730~epidermis morphogenesis	0.0258214	ATP7A, FOXQ1, BCL2, NGFR, SNAI1, SHH, KLF4, KRT71, TGFB2	0.328827
hsa-miR-335-5p	PIGN							GO:0051338~regulation of transferase activity	0.0259172	CCNT2, ADCY7, EFNA1, HMGCR, ADCY6, ZEB2, PDCD4, LATS1, PTEN, SPRY4, TGFB2, CCNE2, PDPK1, CASP3, APP, ANG, MS4A2, SHC1, PRKACA, CHRNA7, SPRED1, CHRFAM7A, FRS2, EGFR, C5AR1, RBL2, KIAA1804, PIM1, RB1, SPDYA, SPAG9, PLCE1, CCND1, ACVR2B, EREG, CCND2, HIPK3, ZFYVE28, CDK5R1, GNAI2, CSF1, ERBB2, DRD5, FPR1, TRIB3, KIT, TRIB1, SERINC2, TSPYL2, PTK2B, DUSP16, PRKAA1, GPS1, MDFI, TGFBR1, NF1, TGFBR2, ITG…	2.59408
hsa-miR-335-5p	CPNE5							GO:0043279~response to alkaloid	0.0259806	AVP, TACR3, LEPR, DRD5, RELA, PTK2B, BCHE, HMOX1, BCL2, ALDH2, CHRNB4, RYR2, ABAT, CHRNA7, CHRFAM7A, MYC	0.548045
hsa-miR-335-5p	FPGT-TNNI3K							GO:0051348~negative regulation of transferase activity	0.0262532	GPS1, HMGCR, DRD5, NF1, TRIB3, DUSP22, RB1, PDCD4, LATS1, SPRY4, TRIB1, CDKN1C, CASP3, YWHAG, PDPK1, CDKN1A, CDKN1B, HIPK3, DUSP16, ZFYVE28, FABP4, SPRED1, DUSP6	0.840336
hsa-miR-335-5p	PNRC1							GO:0051674~localization of cell	0.0262607	NRP2, SLC22A16, CTHRC1, NRP1, HMGCR, S100A9, ZEB2, CXCR2, PTEN, SHH, TGFB2, ATOH1, GAB2, ANG, RSPH4A, NOS3, ICAM1, EMX2, ESR2, MMP14, TNS1, CD34, CCR4, LYST, FOXC1, ACVR1, CDK5R1, SOX1, CXCL3, ASTN1, DNAH3, ITGB2, KIT, ARX, CCL25, PTK2B, GBX2, SFTPD, PEX13, LHX6, TLX3, SELPLG, PPAP2B, PLAT, IL6, IL8, TGFBR1, ITGA1, NR4A2, DBH, KDR, GAPDHS, ULK1, LAMA5, CXCL16, LRP6, NEUROD4, APBB2, APBB1, LRP5	2.19218
hsa-miR-335-5p	C12orf56							GO:0048870~cell motility	0.0262607	NRP2, SLC22A16, CTHRC1, NRP1, HMGCR, S100A9, ZEB2, CXCR2, PTEN, SHH, TGFB2, ATOH1, GAB2, ANG, RSPH4A, NOS3, ICAM1, EMX2, ESR2, MMP14, TNS1, CD34, CCR4, LYST, FOXC1, ACVR1, CDK5R1, SOX1, CXCL3, ASTN1, DNAH3, ITGB2, KIT, ARX, CCL25, PTK2B, GBX2, SFTPD, PEX13, LHX6, TLX3, SELPLG, PPAP2B, PLAT, IL6, IL8, TGFBR1, ITGA1, NR4A2, DBH, KDR, GAPDHS, ULK1, LAMA5, CXCL16, LRP6, NEUROD4, APBB2, APBB1, LRP5	2.19218
hsa-miR-335-5p	CABP1							GO:0003002~regionalization	0.0273677	FKBP8, FOXA2, HOXA11, ZEB2, HOXD10, SHH, TCF7L1, GLI1, HOXC6, HOXA2, HOXC8, WNT3, HOXA5, DISP1, HOXC4, LHX2, HOXA7, GBX2, FRS2, LFNG, MDFI, MAFB, TGFBR1, EMX2, CYP26A1, DLL1, NKX6-1, CTNNBIP1, ACVR2B, HOXB1, HOXD8, TULP3, MEOX2, SFRP1, HOXB7, HOXB8, HOXB5, LRP6, ROR2, RIPPLY2, LRP5	1.49799
hsa-miR-335-5p	KIF17							GO:0048878~chemical homeostasis	0.0273765	SLC9A7, LDLR, IL6ST, FOXA3, FOXO3, DMPK, CKB, BAK1, APP, SLC2A4, HMOX1, TRPV4, CHRNA7, CHRFAM7A, MYC, EIF2B4, IDUA, IBTK, AVP, C5AR1, TRPM8, RXFP3, TP53, RPH3AL, CCDC47, FGF23, SLC9A3R1, PPARGC1A, SLC34A2, CCR9, CD38, NPC1, CCR7, PLCE1, XIRP1, CCR4, SBF2, NAB2, LCK, NAB1, CCR2, VEGFA, CLDN1, RYR2, PLLP, KCNH2, DHH, TF, CLCN3, CYSLTR1, DRD5, ERBB2, FFAR1, NR3C2, EGLN1, CD9, ANXA7, PTK2B, P2RY2, BC…	3.43442
hsa-miR-335-5p	ZFP57							GO:0002443~leukocyte mediated immunity	0.0285366	EXO1, MSH6, ICAM1, IL6, CRTAM, CD8A, SLA2, SERPING1, C1S, DBH, HLA-DMA, C8G, C8A, C1QA, TUBB, UNC13D, LYST, CD46, C2, CFI, CD27	0.767263
hsa-miR-335-5p	DAPK2							GO:0007292~female gamete generation	0.0289097	PTGS2, HSD3B7, LEPR, PAQR8, FOXO3, SPO11, YBX2, EREG, PTK2B, ANG, ZMIZ1, BCL2, NOS3, GDF9, NOBOX, VMO1, AXIN1	0.621118
hsa-miR-335-5p	HSPA1L							GO:0042063~gliogenesis	0.0289097	EGFR, NTF3, ERBB3, DTX1, ERBB2, NF1, C1S, MMP14, NKX6-1, SHH, TGFB2, PTK2B, GSN, NAB2, NAB1, NEUROD4, EIF2B4	0.621118
hsa-miR-335-5p	IL37							GO:0043405~regulation of MAP kinase activity	0.0289556	HMGCR, EFNA1, ERBB2, FPR1, TRIB3, ZEB2, KIT, PDCD4, SPRY4, TRIB1, PTK2B, DUSP16, CHRNA7, SHC1, PRKAA1, SPRED1, CHRFAM7A, FRS2, MDFI, EGFR, GPS1, C5AR1, KIAA1804, NF1, ITGA1, DUSP22, PDE6H, PDE6G, SPAG9, PLCE1, HIPK3, DUSP6	1.13263
hsa-miR-335-5p	LINC00324							GO:0018210~peptidyl-threonine modification	0.0291163	TAF1, PDPK1, BCL2, HIPK3, TGFBR1, MAP2, TGFBR2, MAPK8	0.292291
hsa-miR-335-5p	YPEL5							GO:0006814~sodium ion transport	0.0293784	SLC5A3, SLC38A4, SLC9A7, SLC38A2, SLC5A4, SCN1B, SCN3A, SLC20A1, ATP1B2, SCN3B, SLC5A1, SLC23A2, SCN9A, SLC4A8, SCNN1D, SLC12A7, SLC12A3, SLC10A7, ATP1A1, SLC34A2, SLC17A7, SLC17A3, SLC6A8, SLC17A1, SLC17A2, SCN11A, SLC13A4, SLC5A10, SCN4A	1.05955
hsa-miR-335-5p	LRRC41							GO:0006984~ER-nuclear signaling pathway	0.0296205	ATF6, HERPUD1, CCND1, VCP, INSIG2, INSIG1, TP53, CCDC47, HSPA5, EIF2AK3, DDIT3	0.4019
hsa-miR-335-5p	C21orf62							GO:0015718~monocarboxylic acid transport	0.0305484	PPARA, CPT1B, ANXA1, CELSR3, SLC1A4, GOT2, SLC17A5, ACE, SLC16A4, CD36, SLC16A6, SLC6A6, ABCC3, FABP1	0.511509
hsa-miR-335-5p	ITPR2							GO:0051090~regulation of transcription factor activity	0.0310675	IL4, IRAK2, ICAM1, IL6, IL5, RELA, CYTL1, PIM1, TLR2, NFKBIA, TLR4, EGLN1, PROX1, DDIT3, FLNA, SHH, SIGIRR, TRIB1, JMY, NCOA3, HMOX1, JAK2, IKBKB, ERC1	0.876872
hsa-miR-335-5p	NECAB1							GO:0050678~regulation of epithelial cell proliferation	0.0319432	EGFR, ERBB2, SMAD3, FGF10, ESR2, FOXP1, TGFB2, KDR, CDKN1C, CDKN1B, KRT5, EREG, CCND2, DLX5, VEGFA, KRT4, LAMB1, MAP2K5	0.657654
hsa-miR-335-5p	DYRK1B							GO:0007242~intracellular signaling cascade	0.0325691	RP1, ADCY7, IL6ST, EFNA1, ADCY6, MED24, GNG8, HMHA1, DIRAS1, HTR1A, PIK3CA, RAPGEF4, CHRNA7, RARA, RAPGEF3, RAB26, RAPGEF2, HTR1D, RAB21, MAP2K5, RARG, TNIK, C5AR1, RREB1, KIAA1804, MED12, CYP26A1, RAD9A, GEM, MED13, PPARGC1A, DEPDC5, SPAG9, CRHR2, CD36, HTR7, CCR2, MAPK9, ROR2, MAPK8, EIF2AK3, RALGPS2, GNAI2, ERBB3, ERBB2, NFKBIA, ASB11, AKAP13, MYO9B, RAB40A, DUSP16, CDC42EP4, AGRP, MDFI, KLF9,…	7.78224
hsa-miR-335-5p	MMP14							GO:0051272~positive regulation of cell motion	0.0325761	EGFR, ICAM1, IL6, F10, IL6ST, CSF1, TGFBR1, SMAD3, ITGA2, KIT, TGFB2, KDR, SPAG9, IGF1R, ARHGAP5, PTK2B, CXCL16, BCL2, VEGFA, JAK2, BCL6, LAMB1, HDAC6	0.840336
hsa-miR-335-5p	ACSM1							GO:0007517~muscle organ development	0.0327146	POU6F1, MYOD1, MEF2A, TNNC1, ERBB3, TNC, ERBB2, FHL1, MOV10L1, FOXO4, PTEN, HOXD10, TGFB2, LIF, APP, HAND1, COL11A1, CHAT, SRPK3, CPT1B, FKTN, EGR3, EVC, RXRB, TBX5, NF1, TAZ, HSPG2, MYLPF, RCAN1, PROX1, FOXP1, TNNT2, XIRP1, TSC1, MEOX2, LAMA5, MAPK14, SVIL, VAMP5, SGCD, ZFPM2, FOXC1	1.57106
hsa-miR-335-5p	ITGB2							GO:0055074~calcium ion homeostasis	0.0329041	CYSLTR1, IL6ST, DRD5, ANXA7, BAK1, APP, PTK2B, BCL2, PTH, TRPV4, CHRNA7, CHRFAM7A, HRC, IBTK, TRPC1, AVP, HERPUD1, C5AR1, TRPM8, RXFP3, CCDC47, CCL19, NPY1R, CCL15, ITPR1, KDR, CCR9, CD38, HSP90B1, CCR7, PLCE1, CCL14, PYGM, CCR4, CCR2, PLCG2, AVPR1B, LCK, RYR2, JAK2, EPOR	1.42492
hsa-miR-335-5p	SIGLEC5							GO:0042471~ear morphogenesis	0.0330071	MYO6, MAFB, MYO7A, SOBP, FGF10, NEUROG1, GJB6, NR4A3, PROX1, ATOH1, HOXA2, DLX5, GBX2, NKX3-2, FOXI1, COL11A1, MYC	0.621118
hsa-miR-335-5p	PSORS1C1							GO:0043069~negative regulation of programmed cell death	0.0336972	SNCB, CBX4, FOXO1, PTEN, SHH, IL31RA, CITED2, G2E3, CASP3, HMOX1, APOH, PIK3CA, NOS3, MYC, IL1A, TERT, DHCR24, FGF4, EGFR, DFFA, RELA, BCL2A1, PIM1, TP53, ESR2, SERPINB9, TNFRSF10D, HIPK3, TXNDC5, VEGFA, FOXC1, KCNH8, MAPK8, NGFR, SEMA4D, MYO18A, ACVR1, SYVN1, MCL1, ERBB3, ERBB2, SOX4, NFKBIA, HSPA1A, HSPA1B, KIT, IGF1R, SQSTM1, BCL2, NKX3-2, BCL6, HSPA5, RASA1, CD27, IL4, IL6, IL7, TGFBR1, ANXA1…	2.48447
hsa-miR-335-5p	MAFB							GO:0009636~response to toxin	0.0339905	CYP2F1, TGFBR1, SLC6A4, MAP1B, NR4A2, TRIM16, AQP10, ATP7A, FOS, BAK1, CDKN1A, NUPR1, BCL2, IKBKB, HTR1D, HDAC6	0.584582
hsa-miR-335-5p	GREB1							GO:0033003~regulation of mast cell activation	0.0342618	UNC13D, HMOX1, PVRL2, MS4A2, CD226	0.182682
hsa-miR-335-5p	GLS2							GO:0031076~embryonic camera-type eye development	0.0342618	TULP3, SP1, ZEB1, PROX1, FRS2	0.182682
hsa-miR-335-5p	KDR							GO:0021846~cell proliferation in forebrain	0.0342618	ARX, CEP120, EMX2, ZEB2, TACC2	0.182682
hsa-miR-335-5p	CSF1							GO:0031050~dsRNA fragmentation	0.0345401	SRRT, ZCCHC11, SMAD3, SMAD1, LIN28A, LIN28B	0.219218
hsa-miR-335-5p	HECTD4							GO:0009612~response to mechanical stimulus	0.0348527	BMP2, RELA, TGFBR2, MAP1B, ITGA2, MGP, RCAN1, MMP14, TIMP3, FOS, PTK2B, TRPV4, IGFBP2, COL11A1, MYC	0.548045
hsa-miR-335-5p	TET2							GO:0060548~negative regulation of cell death	0.0355052	SNCB, CBX4, FOXO1, PTEN, SHH, IL31RA, CITED2, G2E3, CASP3, HMOX1, APOH, PIK3CA, NOS3, MYC, IL1A, TERT, DHCR24, FGF4, EGFR, DFFA, RELA, BCL2A1, PIM1, TP53, ESR2, SERPINB9, TNFRSF10D, HIPK3, TXNDC5, VEGFA, FOXC1, KCNH8, MAPK8, NGFR, SEMA4D, MYO18A, ACVR1, SYVN1, MCL1, ERBB3, ERBB2, SOX4, NFKBIA, HSPA1A, HSPA1B, KIT, IGF1R, SQSTM1, BCL2, NKX3-2, BCL6, HSPA5, RASA1, CD27, IL4, IL6, IL7, TGFBR1, ANXA1…	2.48447
hsa-miR-335-5p	DHCR7							GO:0051146~striated muscle cell differentiation	0.0357412	KCNH1, MYOD1, RXRB, TBX5, ERBB2, TNC, RCAN1, RB1, PROX1, SHH, FOXP1, TNNT2, KRT19, APP, BARX2, XIRP1, TSC1, CDON, DYRK1B, NEURL2, CHAT	0.767263
hsa-miR-335-5p	PCDHB10							GO:0051101~regulation of DNA binding	0.0357546	CYTL1, TLR2, NFKBIA, EGLN1, TLR4, SHH, TRIB1, HMOX1, IRAK2, IL4, MDFI, ICAM1, IL6, IL5, RELA, PIM1, ITGA2, SKI, PROX1, DDIT3, FLNA, SIGIRR, JMY, NCOA3, JAK2, ERC1, IKBKB	0.986482
hsa-miR-335-5p	GFAP							GO:0007623~circadian rhythm	0.0359758	EGFR, EGR3, MAT2A, ERBB3, PGLYRP1, ARNTL, CYP7B1, NPAS2, NR1D1, PTGDS, HTR7, PER1, CLOCK	0.474973
hsa-miR-335-5p	OR8D2							GO:0050795~regulation of behavior	0.0359758	IL6, IL8, TACR3, PGLYRP1, ITGA2, FGF10, SMAD3, ESR2, KDR, HTR1A, PTGDS, CCR4, VEGFA	0.474973
hsa-miR-335-5p	ESRP1							GO:0048584~positive regulation of response to stimulus	0.0366605	OSMR, IL6ST, TLR2, KLRK1, NFKBIA, FGF10, CACNB3, TLR4, C1S, HLA-DMA, TGFB2, CFP, CD46, PVRL2, CFI, C2, LBP, CD27, AXIN1, IRAK2, IL6, CRTAM, IL8, CFB, RELA, SLA2, SMAD3, DUSP22, ITGA2, PRKCG, SERPING1, BRCA1, KDR, C8G, CD1D, NTRK3, C8A, C1QA, NPY, EREG, CCR4, VEGFA, PLCG2, FABP4, JAK2, CD79A, CD226	1.71721
hsa-miR-335-5p	ARHGEF4							GO:0009967~positive regulation of signal transduction	0.0367352	SLC20A1, CD8A, IL6ST, LEPR, SHOC2, FGF10, ZEB2, TLR4, L1CAM, TGFB2, CITED2, IL31RA, MIER1, HMOX1, TMEM101, LBP, F10, RELA, FLNA, ACVR2B, EREG, NCOA3, MIB2, LCK, VEGFA, WNT9A, CD226, FKBP8, ERBB3, CSF1, ERBB2, SOX4, TRIM16, KIT, LIF, ECE1, PTH, CD27, AXIN1, IL4, IL6, BMP2, IL5, TGFBR1, NDFIP1, DUSP22, RICTOR, PDE6H, PDE6G, TAB2, LGALS9, CDKN1C, P2RX4, NOTCH2, TMOD2, JAK2, HDAC6	2.08257
hsa-miR-335-5p	SLC25A41							GO:0002683~negative regulation of immune system process	0.0373869	HMGB3, FLT3, SLA2, ERBB2, COL3A1, NDFIP1, CD276, SERPING1, SPINK5, SHH, IL31RA, TGFB2, BTLA, STAT6, GPX2, CASP3, HMOX1, SFTPD, GLMN, BCL6	0.730727
hsa-miR-335-5p	ZKSCAN2							GO:0032870~cellular response to hormone stimulus	0.038378	CGA, ADCY7, ERBB3, ADCY6, RHOQ, FOXO1, RPE65, FOXO4, LATS1, GNG8, FOS, IGF1R, PDPK1, EIF4EBP1, REN, PCSK9, SHC1, PRKACA, AGRP, PTPRA, ITGA2, LPIN1, GRB10, CCND2, ALDH2, JAK2, IGFBP2, ASIP, VLDLR	1.05955
hsa-miR-335-5p	ANGPT4							GO:0055082~cellular chemical homeostasis	0.0385037	IL6ST, FOXA3, CKB, DMPK, BAK1, APP, TRPV4, CHRNA7, CHRFAM7A, MYC, EIF2B4, IBTK, AVP, C5AR1, TRPM8, RXFP3, TP53, FGF23, SLC9A3R1, PPARGC1A, SLC34A2, CCR9, CD38, PLCE1, CCR7, XIRP1, CCR4, SBF2, NAB2, LCK, NAB1, CCR2, CLDN1, RYR2, PLLP, KCNH2, DHH, TF, CLCN3, CYSLTR1, ERBB2, DRD5, NR3C2, CD9, ANXA7, PTK2B, P2RY2, BCL2, PTH, TRPC1, HERPUD1, NTF3, NF1, NDFIP1, CCL19, NPY1R, CCL15, ITPR1, ATXN1, ATP7A,…	2.59408
hsa-miR-335-5p	GABRP							GO:0006917~induction of apoptosis	0.0392398	TLR2, FOXO3, PTEN, BAK1, APP, CASP3, TIAM1, HMOX1, DAP, MYC, ARHGEF4, ARHGEF3, CRTAM, ARHGEF2, DFFA, TP53, IFI16, DAPK2, NLRP1, JMY, TNFRSF9, CD38, UNC13D, LYST, LCK, MAPK9, RYR2, MAPK8, NGFR, KALRN, FGD2, PML, AKAP13, FEM1B, TIMP3, GCH1, PRUNE2, TUBB, SQSTM1, SOS2, PTH, PCSK9, DYRK2, FGD3, CD27, MSH6, TBX5, TGFBR1, SMAD3, NR4A1, BRCA1, PLEKHF1, NOTCH2, CDKN1A, CDKN1B, NUPR1, CASP14, BIK, JAK2, M…	2.22872
hsa-miR-335-5p	GRB7							GO:0050867~positive regulation of cell activation	0.0397206	IL6ST, KLRK1, TLR4, PNP, HLA-DMA, STAT6, PVRL2, MS4A2, AP3D1, BCL6, RARA, LBP, CD27, IL4, IL6, SPACA3, IL5, IL7, TGFBR2, CD276, CD38, CDKN1A, LCK, JAK2, CD226	0.913409
hsa-miR-335-5p	PHYHIP							GO:0030335~positive regulation of cell migration	0.03981	EGFR, ICAM1, IL6, F10, IL6ST, CSF1, SMAD3, ITGA2, KIT, TGFB2, KDR, SPAG9, IGF1R, ARHGAP5, PTK2B, CXCL16, BCL2, VEGFA, JAK2, LAMB1, HDAC6	0.767263
hsa-miR-335-5p	MGAT4A							GO:0031344~regulation of cell projection organization	0.03981	PLXNA3, ARHGEF1, NRP1, EFNA1, TGFBR1, MAP1B, ITGA2, RHOQ, KIT, SMAD1, NTRK3, ULK1, TIAM1, NUMB, NTRK2, SEMA4D, NGFR, CDC42EP4, NEFM, KALRN, SPP1	0.767263
hsa-miR-335-5p	PHF21A							GO:0008542~visual learning	0.0403042	ATXN1, APP, HMGCR, ADAM2, DRD5, NF1, KIT, DBH, APBB1	0.328827
hsa-miR-335-5p	OSMR							GO:0031349~positive regulation of defense response	0.0407569	IRAK2, CRTAM, IL6, OSMR, IL6ST, RELA, TLR2, KLRK1, NFKBIA, ITGA2, TLR4, CD1D, EREG, PVRL2, FABP4, JAK2, LBP, CD226	0.657654
hsa-miR-335-5p	GULP1							GO:0044057~regulation of system process	0.0412988	KCNE1L, SNCG, TACR3, THRB, PTGS2, IL6ST, TNNC1, TGFB2, DMPK, SYP, HMOX1, GRIN2D, PRKACA, NOS3, CHAT, EGFR, AVP, STX1A, MYO6, TNNT2, INHBB, CD38, GRM3, PLCE1, CHRM3, CHRM2, RYR2, KCNH2, EIF2AK3, TF, GNAI2, DRD5, KIT, TAC4, ACE, ECE1, BCHE, MYBPH, BHLHE40, TLX3, HRC, PLAT, NTF3, MAP1B, ITGA2, ATP1A1, NPY1R, PARK2, DBH, TNNI1, ABCG8, P2RX4, YWHAG, P2RX1, AVPR1B, NTRK2, SP4, CHRNB4, JAK2	2.15564
hsa-miR-335-5p	PCYOX1							GO:0012502~induction of programmed cell death	0.0414088	TLR2, FOXO3, PTEN, BAK1, APP, CASP3, TIAM1, HMOX1, DAP, MYC, ARHGEF4, ARHGEF3, CRTAM, ARHGEF2, DFFA, TP53, IFI16, DAPK2, NLRP1, JMY, TNFRSF9, CD38, UNC13D, LYST, LCK, MAPK9, RYR2, MAPK8, NGFR, KALRN, FGD2, PML, AKAP13, FEM1B, TIMP3, GCH1, PRUNE2, TUBB, SQSTM1, SOS2, PTH, PCSK9, DYRK2, FGD3, CD27, MSH6, TBX5, TGFBR1, SMAD3, NR4A1, BRCA1, PLEKHF1, NOTCH2, CDKN1A, CDKN1B, NUPR1, CASP14, BIK, JAK2, M…	2.22872
hsa-miR-335-5p	GPR50							GO:0006970~response to osmotic stress	0.0418848	EGFR, ANXA7, PDPK1, AVP, TACR3, PTK2B, AVPR1B, TP53, TRPV4, ITGA2	0.365364
hsa-miR-335-5p	SASH1							GO:0009880~embryonic pattern specification	0.0418848	HOXD8, C2CD3, MEOX2, DISP1, FGF10, RIPPLY2, DLL1, SMAD1, FRS2, TCF7L1	0.365364
hsa-miR-335-5p	MANBA							GO:0031346~positive regulation of cell projection organization	0.0419258	ARHGEF1, TGFBR1, MAP1B, ITGA2, RHOQ, SMAD1, KIT, NTRK3, TIAM1, NUMB, NGFR, SEMA4D, CDC42EP4	0.474973
hsa-miR-335-5p	HIST1H4L							GO:0051260~protein homooligomerization	0.0420467	SMARCAD1, HSD17B10, SYT1, TRPM8, ATL2, CCDC88C, ATL1, ALDOC, SKI, GCH1, P2RX4, SPAG9, CTH, P2RX1, VCP, C1QTNF1, CDA, GNMT, ATG16L1, SCARA5, SLC1A1, EIF2AK3	0.8038
hsa-miR-335-5p	BFSP2							GO:0002062~chondrocyte differentiation	0.0423944	MAPK14, GFPT1, CYTL1, HSPG2, EIF2AK3, COL11A1, RUNX2	0.255754
hsa-miR-335-5p	SOX1							GO:0010464~regulation of mesenchymal cell proliferation	0.0423944	ARHGAP5, VEGFA, TGFBR2, ZEB1, SHH, FOXP1, KDR	0.255754
hsa-miR-335-5p	RASGEF1A							GO:0050869~negative regulation of B cell activation	0.0423944	BTLA, CASP3, HMGB3, FLT3, SLA2, NDFIP1, BCL6	0.255754
hsa-miR-335-5p	CLIC3							GO:0008366~axon ensheathment	0.0424443	DHH, CD9, TSC1, NTF3, SBF2, NAB2, ERBB2, NF1, NAB1, CLDN1, PLLP, EIF2B4	0.438436
hsa-miR-335-5p	GBX2							GO:0042594~response to starvation	0.0424443	SREBF1, ATG9A, MAP1LC3A, FOXA3, FADS1, TP53, PCSK9, CTSD, HSPA5, ATG16L1, PPARGC1A, HDAC6	0.438436
hsa-miR-335-5p	LEPR							GO:0001649~osteoblast differentiation	0.0424443	HOXA2, BMP2, NF1, JUND, GABBR1, SMAD3, SMAD1, WWTR1, RUNX2, SHH, GLI1, SPP1	0.438436
hsa-miR-335-5p	GRIK1-AS1							GO:0033189~response to vitamin A	0.0424443	MUC1, CD38, BMP2, RARG, FADS1, MAP1B, RARA, TRIM16, LRP2, IGFBP2, SHH, KLF4	0.438436
hsa-miR-335-5p	TNFSF9							GO:0007272~ensheathment of neurons	0.0424443	DHH, CD9, TSC1, NTF3, SBF2, NAB2, ERBB2, NF1, NAB1, CLDN1, PLLP, EIF2B4	0.438436
hsa-miR-335-5p	TRAV23DV6							GO:0030595~leukocyte chemotaxis	0.0424988	IL6, IL8, LYST, CXCL3, CXCL16, S100A9, ITGA1, SFTPD, ITGB2, CXCR2, TGFB2	0.4019
hsa-miR-335-5p	FGF23							GO:0003013~circulatory system process	0.0431982	PPARA, UTS2, TACR3, PTGS2, TBC1D8, TNNC1, DRD5, POMC, TAC4, GCH1, ACE, ECE1, HMOX1, REN, ERAP1, NOS3, GUCA2B, AVP, TAZ, ITGA1, SERPING1, CFTR, ATP1A1, RCAN1, NPY1R, NPR3, P2RX4, P2RX1, NPY, MEOX2, HTR7, VEGFA, AVPR1B, PDE5A, ABAT, RYR2, FOXC1, KCNH2	1.38838
hsa-miR-335-5p	CXorf58							GO:0008015~blood circulation	0.0431982	PPARA, UTS2, TACR3, PTGS2, TBC1D8, TNNC1, DRD5, POMC, TAC4, GCH1, ACE, ECE1, HMOX1, REN, ERAP1, NOS3, GUCA2B, AVP, TAZ, ITGA1, SERPING1, CFTR, ATP1A1, RCAN1, NPY1R, NPR3, P2RX4, P2RX1, NPY, MEOX2, HTR7, VEGFA, AVPR1B, PDE5A, ABAT, RYR2, FOXC1, KCNH2	1.38838
hsa-miR-335-5p	MKNK2							GO:0019748~secondary metabolic process	0.043732	ALDH8A1, RARRES2, RBP1, CYP26A1, RPE65, ADH7, PNP, RDH11, DHRS3, G6PD, LRAT, GCK, H6PD, BCHE, BCL2, IDH1, QPRT, RPIA, ASIP	0.694191
hsa-miR-335-5p	STAT6							GO:0034097~response to cytokine stimulus	0.043732	IRAK2, CIITA, PTGS2, MCL1, OSMR, IL6ST, RELA, COL3A1, LIFR, PML, GCH1, STAT6, CD38, FOS, CASP3, CXCL16, BCL2, NOS3, SERPINA1	0.694191
hsa-miR-335-5p	SIGIRR							GO:0010243~response to organic nitrogen	0.044116	PTGS2, DRD5, ALDOC, RELA, HMGCS1, NR4A2, ITGA2, SMAD1, DBH, TIMP3, DDIT3, SHH, CCND1, CDKN1A, PTK2B, NOS3	0.584582
hsa-miR-335-5p	MFGE8							GO:0045619~regulation of lymphocyte differentiation	0.044116	HMGB3, FLT3, IL7, ERBB2, IL27, TGFBR2, NDFIP1, ZEB1, PNP, HLA-DMA, SPINK5, SHH, AP3D1, RARA, BCL6, CD27	0.584582
hsa-miR-335-5p	SERPINB10							GO:0001894~tissue homeostasis	0.044116	LIPA, IL7, CSF1, ACACA, ITGA2, MUC6, KDR, DFNB31, P2RX4, MUC3A, BCL2, ANKRD11, PTH, VEGFA, SERPINA3, SFTPD	0.584582
hsa-miR-335-5p	ST14							GO:0007588~excretion	0.0457205	AVP, SLC22A18, TACR2, AQP5, NR3C2, ABCG8, SLC26A3, DAB2, KIRREL, HMOX1, NPHS2, KCNK5, NFAT5, CHRNB4, GUCA2B	0.548045
hsa-miR-335-5p	KIF27							GO:0007498~mesoderm development	0.0457665	SMAD3, SMAD1, NR4A3, SNAI2, TCF7L1, SHH, ACVR2B, WNT3, MACF1, HAND1, LHX2, VEGFA, FOXC1, PRKACA, JAK2, KLF4, ACVR1, MATK	0.657654
hsa-miR-335-5p	TRRAP							GO:0042035~regulation of cytokine biosynthetic process	0.0457665	IL6, PRG3, IL27, RELA, TLR1, CD276, IGF2BP1, IGF2BP2, TLR4, IGF2BP3, SIGIRR, INHBB, EREG, HMOX1, SFTPD, ASB1, GLMN, IL1A	0.657654
hsa-miR-335-5p	TEKT3							GO:0007264~small GTPase mediated signal transduction	0.0459611	RAB5B, RASGEF1A, RRAD, RHOQ, SHOC2, RASGEF1C, RGL2, DIRAS1, ARHGAP5, TIAM1, HMOX1, RASL10A, RHOB, SHC1, RAPGEF4, RAPGEF3, RAB6A, RAB26, SHC3, RAPGEF2, ARL5B, RAB21, DHCR24, ARHGEF3, ARHGEF1, RREB1, RAB4B, GEM, SH2D3C, PLCE1, SH2D3A, REM1, RIN2, LRRK2, RASD1, RERGL, RALGPS2, RAB3C, RAB3D, MYO9B, RAB40A, RASGRP1, PTH, SOS2, RHOBTB1, CDC42EP4, NF1, RAB7L1, RALGDS, RERG, RAB31, RAB37, ULK1, MAPK14, R…	2.11911
hsa-miR-335-5p	ZNF461							GO:0048871~multicellular organismal homeostasis	0.0464555	LIPA, IL7, CSF1, ACACA, ITGA2, DBH, PPARGC1A, MUC6, KDR, DFNB31, GPX2, P2RX4, MUC3A, BCL2, VEGFA, PTH, ANKRD11, SERPINA3, SFTPD, IL1A	0.730727
hsa-miR-335-5p	SDCCAG8							GO:0001974~blood vessel remodeling	0.0468935	ATP7A, BAK1, ACE, VEGFA, FGF10, NOS3, FOXC1, DBH	0.292291
hsa-miR-335-5p	PCDHGC5							GO:0010001~glial cell differentiation	0.047214	EGFR, NTF3, DTX1, ERBB3, ERBB2, NF1, C1S, NKX6-1, SHH, GSN, NAB2, NAB1, NEUROD4, EIF2B4	0.511509
hsa-miR-335-5p	FAM71F2							GO:0009651~response to salt stress	0.0472433	ANXA7, AVP, TACR3, AVPR1B, TP53, TRPV4	0.219218
hsa-miR-335-5p	ARX							GO:0035249~synaptic transmission, glutamatergic	0.0472433	PLAT, SLC1A4, P2RX1, GRIN2D, PARK2, SHC3	0.219218
hsa-miR-335-5p	AGPAT3							GO:0032330~regulation of chondrocyte differentiation	0.0472433	THRB, RELA, HOXA11, GDF5, SOX9, RUNX2	0.219218
hsa-miR-335-5p	KLHL24							GO:0030279~negative regulation of ossification	0.0472433	SOST, PTK2B, BCL2, FGF23, SOX9, MEPE	0.219218
hsa-miR-335-5p	DYRK1A							GO:0006468~protein amino acid phosphorylation	0.0476811	MYOD1, RNASEL, NRBP1, EFNA1, PRKG2, DMPK, TGFB2, APP, MAP3K8, PIK3CA, PRKACA, CHRNA7, FRS2, MATK, MAP2K5, EGFR, TNIK, C5AR1, KIAA1804, MYO3B, PIM1, MARK4, STK3, SPAG9, PLCE1, MAPK4, MAPK9, ROR2, MAPK8, LRRK2, ERC1, EIF2AK3, KALRN, CDK5R1, GNAI2, ERBB3, ERBB2, EPHB4, UHMK1, LMTK2, DYRK2, MDFI, TAF1, BMP2, TGFBR1, TGFBR2, ITGA1, SMG1, PDE6H, EPHA1, PDE6G, KDR, NTRK3, EPHA4, EPHA7, PLK3, ULK1, ULK2,…	4.27475
hsa-miR-335-5p	CTDP1							GO:0009649~entrainment of circadian clock	0.0477179	NR2F6, PER1, BHLHE40, CLOCK	0.146145
hsa-miR-335-5p	FTSJD2							GO:0021884~forebrain neuron development	0.0477179	ATP7A, PLXNA3, SOX1, LHX6	0.146145
hsa-miR-335-5p	MLC1							GO:0042538~hyperosmotic salinity response	0.0477179	AVP, TACR3, AVPR1B, TRPV4	0.146145
hsa-miR-335-5p	CYP19A1							GO:0048592~eye morphogenesis	0.0478318	RARG, PTPRM, SOX1, FSCN2, BHLHE22, MYO7A, NF1, RORB, ZEB1, PROX1, GNGT1, BAK1, SP1, NTRK2, VEGFA, FRS2, COL8A2	0.621118
hsa-miR-335-5p	MAN1A1							GO:0043066~negative regulation of apoptosis	0.048182	SNCB, CBX4, FOXO1, PTEN, SHH, CITED2, IL31RA, G2E3, CASP3, HMOX1, APOH, PIK3CA, NOS3, MYC, IL1A, TERT, DHCR24, FGF4, EGFR, DFFA, RELA, BCL2A1, PIM1, TP53, ESR2, SERPINB9, TNFRSF10D, HIPK3, TXNDC5, VEGFA, FOXC1, KCNH8, MAPK8, NGFR, SEMA4D, MYO18A, ACVR1, SYVN1, MCL1, ERBB3, ERBB2, SOX4, NFKBIA, HSPA1A, HSPA1B, IGF1R, SQSTM1, BCL2, NKX3-2, BCL6, HSPA5, RASA1, CD27, IL4, IL6, IL7, TGFBR1, ANXA1, NR4…	2.4114
hsa-miR-335-5p	TBX15							GO:0006909~phagocytosis	0.0485275	ABCA7, GULP1, MYO7A, MFGE8, ELMO2, CORO1C, LRP1, CD36, UNC13D, ITGAV, LBP, MERTK, CD14	0.474973
hsa-miR-335-5p	PELP1							GO:0051346~negative regulation of hydrolase activity	0.0485275	HERPUD1, LEPR, TP53, APOC1, NEIL1, CST3, NR4A1, TGFB2, TNNT2, FICD, NOS3, HSPA5, DHCR24	0.474973
hsa-miR-335-5p	SUSD3							GO:0007596~blood coagulation	0.0485424	PLAT, IL6, F10, FOXA2, COL3A1, ITGA2, SERPING1, MMRN1, SHH, GP9, F13B, CD9, HMCN1, CD36, THBD, PLSCR4, P2RX1, FBLN5, APOH, TFPI, SERPINA1, SERPIND1, PROS1	0.840336
hsa-miR-335-5p	RSPO3							GO:0050817~coagulation	0.0485424	PLAT, IL6, F10, FOXA2, COL3A1, ITGA2, SERPING1, MMRN1, SHH, GP9, F13B, CD9, HMCN1, CD36, THBD, PLSCR4, P2RX1, FBLN5, APOH, TFPI, SERPINA1, SERPIND1, PROS1	0.840336
hsa-miR-335-5p	NIPSNAP1							GO:0051098~regulation of binding	0.0486583	CYTL1, TLR2, NFKBIA, EGLN1, TLR4, SHH, YBX2, TRIB1, BAK1, HMOX1, BCL2, MDFI, IRAK2, IL4, ICAM1, IL6, IL5, RELA, PIM1, SMAD3, ITGA2, SKI, PROX1, DDIT3, FLNA, SIGIRR, JMY, NCOA3, JAK2, ERC1, IKBKB, EIF2AK3	1.16916
hsa-miR-335-5p	RARRES2							GO:0006006~glucose metabolic process	0.0486583	ALDOA, IL6ST, ALDOC, OGDHL, PGAM1, UGDH, TKTL1, OGDH, PPP1R3D, PPP1R3C, PPP1R3B, PPP1R1A, PIK3CA, PRKAA1, RPIA, MYC, GPD2, PDK4, FBP2, NPY1R, PPARGC1A, GAPDHS, SPDYA, ATF4, PGM5, G6PD, GCK, PYGM, H6PD, MAPK14, PYGB, PC	1.16916
hsa-miR-335-5p	PTAFR							GO:0051050~positive regulation of transport	0.049095	PANX1, ERBB3, NFKBIA, FGF10, RHOQ, TRIM16, TAC4, SHH, TGFB2, BAK1, ANG, SFTPD, PCSK9, MS4A2, PRKACA, CD27, IL1A, TRPC1, SPACA3, STX1A, AVP, IL6, CRTAM, PLA2G10, TGFBR1, SMAD3, ITGA2, MFGE8, NLRP2, SYNGR3, FLNA, NKX6-1, INHBB, CD38, P2RX4, UNC13D, GCK, P2RX1, PLCG2, AVPR1B, SCIN, LIPG, GLMN, JAK2	1.6076
hsa-miR-335-5p	THBD							GO:0032103~positive regulation of response to external stimulus	0.0499062	IL6, IL8, OSMR, IL6ST, SMAD3, ITGA2, FGF10, TLR4, KDR, NTRK3, NPY, CCR4, VEGFA, FABP4, JAK2, LBP	0.584582
hsa-miR-335-5p	SLC30A2
hsa-miR-335-5p	HOXA2
hsa-miR-335-5p	LINC00487
hsa-miR-335-5p	TNFRSF9
hsa-miR-335-5p	HEY1
hsa-miR-335-5p	KIRREL
hsa-miR-335-5p	IL1A
hsa-miR-335-5p	DEFB104A
hsa-miR-335-5p	IGDCC4
hsa-miR-335-5p	SH3D21
hsa-miR-335-5p	PDZD8
hsa-miR-335-5p	C8G
hsa-miR-335-5p	TACSTD2
hsa-miR-335-5p	ASB11
hsa-miR-335-5p	SCIMP
hsa-miR-335-5p	MUC15
hsa-miR-335-5p	SHH
hsa-miR-335-5p	PTH2
hsa-miR-335-5p	SLC2A12
hsa-miR-335-5p	EXD3
hsa-miR-335-5p	OPN1MW2
hsa-miR-335-5p	IGLV1-47
hsa-miR-335-5p	ZNF518A
hsa-miR-335-5p	HSPB3
hsa-miR-335-5p	IRX2
hsa-miR-335-5p	LRRK2
hsa-miR-335-5p	HOXA11
hsa-miR-335-5p	RAB11FIP1
hsa-miR-335-5p	MAML2
hsa-miR-335-5p	NPAS1
hsa-miR-335-5p	XRRA1
hsa-miR-335-5p	CLCN2
hsa-miR-335-5p	FNDC9
hsa-miR-335-5p	TANC2
hsa-miR-335-5p	PTPRT
hsa-miR-335-5p	ULK1
hsa-miR-335-5p	ACACA
hsa-miR-335-5p	DUSP5
hsa-miR-335-5p	G2E3
hsa-miR-335-5p	SPRR3
hsa-miR-335-5p	TOX2
hsa-miR-335-5p	GRIK4
hsa-miR-335-5p	FGD2
hsa-miR-335-5p	SH2D6
hsa-miR-335-5p	LTBP1
hsa-miR-335-5p	NEUROD4
hsa-miR-335-5p	RNF121
hsa-miR-335-5p	IL22
hsa-miR-335-5p	C4orf45
hsa-miR-335-5p	MAMLD1
hsa-miR-335-5p	PLAC8L1
hsa-miR-335-5p	TEAD2
hsa-miR-335-5p	PLD3
hsa-miR-335-5p	TAZ
hsa-miR-335-5p	MYPN
hsa-miR-335-5p	MAP3K8
hsa-miR-335-5p	CNGB1
hsa-miR-335-5p	ABCA12
hsa-miR-335-5p	DISP1
hsa-miR-335-5p	ELOVL6
hsa-miR-335-5p	FAM151A
hsa-miR-335-5p	ZNF579
hsa-miR-335-5p	DHH
hsa-miR-335-5p	FAM131C
hsa-miR-335-5p	RSPH4A
hsa-miR-335-5p	SLC6A12
hsa-miR-335-5p	XKR6
hsa-miR-335-5p	FLG2
hsa-miR-335-5p	MLXIP
hsa-miR-335-5p	NEIL1
hsa-miR-335-5p	ING4
hsa-miR-335-5p	SMG7
hsa-miR-335-5p	FREM1
hsa-miR-335-5p	FOXA2
hsa-miR-335-5p	ATG16L2
hsa-miR-335-5p	LDLR
hsa-miR-335-5p	COPA
hsa-miR-335-5p	SESN3
hsa-miR-335-5p	SLC29A3
hsa-miR-335-5p	TMEM25
hsa-miR-335-5p	C6orf223
hsa-miR-335-5p	GLTPD2
hsa-miR-335-5p	PLK3
hsa-miR-335-5p	VMO1
hsa-miR-335-5p	ZBTB1
hsa-miR-335-5p	IGLV1-36
hsa-miR-335-5p	C10orf118
hsa-miR-335-5p	DHRS3
hsa-miR-335-5p	ZBED2
hsa-miR-335-5p	PRAMEF10
hsa-miR-335-5p	ADGB
hsa-miR-335-5p	HMGCS1
hsa-miR-335-5p	ANTXR2
hsa-miR-335-5p	FAM47C
hsa-miR-335-5p	OPN1SW
hsa-miR-335-5p	ZFP41
hsa-miR-335-5p	HOXC6
hsa-miR-335-5p	MMRN1
hsa-miR-335-5p	SAG
hsa-miR-335-5p	RUFY2
hsa-miR-335-5p	WIF1
hsa-miR-335-5p	CBLN4
hsa-miR-335-5p	FAM214A
hsa-miR-335-5p	TAF8
hsa-miR-335-5p	MPPED2
hsa-miR-335-5p	RASSF8
hsa-miR-335-5p	WDR59
hsa-miR-335-5p	AHNAK
hsa-miR-335-5p	RNASE4
hsa-miR-335-5p	GPR82
hsa-miR-335-5p	TFE3
hsa-miR-335-5p	SFRP1
hsa-miR-335-5p	SLC34A2
hsa-miR-335-5p	PPM1H
hsa-miR-335-5p	TRIM2
hsa-miR-335-5p	ATP2B4
hsa-miR-335-5p	FAM63B
hsa-miR-335-5p	SH3BP1
hsa-miR-335-5p	MCMDC2
hsa-miR-335-5p	TRDN
hsa-miR-335-5p	C6orf25
hsa-miR-335-5p	IL6ST
hsa-miR-335-5p	DLG2
hsa-miR-335-5p	LEPREL2
hsa-miR-335-5p	JHDM1D
hsa-miR-335-5p	PLEKHA1
hsa-miR-335-5p	PLLP
hsa-miR-335-5p	KLRK1
hsa-miR-335-5p	FAM102A
hsa-miR-335-5p	LIN7A
hsa-miR-335-5p	GSDMB
hsa-miR-335-5p	MFSD6L
hsa-miR-335-5p	CDK20
hsa-miR-335-5p	NLRC4
hsa-miR-335-5p	EGFLAM
hsa-miR-335-5p	TRBV7-3
hsa-miR-335-5p	GP9
hsa-miR-335-5p	ZNF660
hsa-miR-335-5p	CA14
hsa-miR-335-5p	C7orf69
hsa-miR-335-5p	OR1C1
hsa-miR-335-5p	PDE5A
hsa-miR-335-5p	ZER1
hsa-miR-335-5p	PRAMEF2
hsa-miR-335-5p	CPNE6
hsa-miR-335-5p	KIAA1324L
hsa-miR-335-5p	TMEM8A
hsa-miR-335-5p	KCNJ9
hsa-miR-335-5p	CEACAM3
hsa-miR-335-5p	GAB2
hsa-miR-335-5p	UBN1
hsa-miR-335-5p	FOXO3
hsa-miR-335-5p	IRF2
hsa-miR-335-5p	STOX1
hsa-miR-335-5p	HDAC6
hsa-miR-335-5p	DDR1
hsa-miR-335-5p	ABLIM1
hsa-miR-335-5p	ACOT6
hsa-miR-335-5p	C6orf201
hsa-miR-335-5p	ZNF251
hsa-miR-335-5p	PRAMEF16
hsa-miR-335-5p	TULP4
hsa-miR-335-5p	FGF8
hsa-miR-335-5p	ACSL1
hsa-miR-335-5p	RSPO4
hsa-miR-335-5p	TACR3
hsa-miR-335-5p	HSD17B7P2
hsa-miR-335-5p	CEL
hsa-miR-335-5p	BCL2A1
hsa-miR-335-5p	OR2J1
hsa-miR-335-5p	ANXA11
hsa-miR-335-5p	NDST3
hsa-miR-335-5p	KLK3
hsa-miR-335-5p	USP44
hsa-miR-335-5p	SEMA4D
hsa-miR-335-5p	PYGM
hsa-miR-335-5p	PTPLAD2
hsa-miR-335-5p	CEACAM21
hsa-miR-335-5p	SERPINF1
hsa-miR-335-5p	COG3
hsa-miR-335-5p	TP53AIP1
hsa-miR-335-5p	SLC27A6
hsa-miR-335-5p	SWT1
hsa-miR-335-5p	UHMK1
hsa-miR-335-5p	FOLR2
hsa-miR-335-5p	TGIF2LY
hsa-miR-335-5p	CHST8
hsa-miR-335-5p	CPT1B
hsa-miR-335-5p	IRAK2
hsa-miR-335-5p	ATP8B2
hsa-miR-335-5p	CD79A
hsa-miR-335-5p	IYD
hsa-miR-335-5p	IL27
hsa-miR-335-5p	DPY19L2
hsa-miR-335-5p	SYT5
hsa-miR-335-5p	LGALS9
hsa-miR-335-5p	EMX2
hsa-miR-335-5p	DOCK9
hsa-miR-335-5p	APOL2
hsa-miR-335-5p	KCNK4
hsa-miR-335-5p	GOLGB1
hsa-miR-335-5p	RARG
hsa-miR-335-5p	SKAP2
hsa-miR-335-5p	PCMTD1
hsa-miR-335-5p	CDKN1A
hsa-miR-335-5p	ZNF334
hsa-miR-335-5p	CRYBA2
hsa-miR-335-5p	FAM120B
hsa-miR-335-5p	KCNK5
hsa-miR-335-5p	SLC9A7
hsa-miR-335-5p	DMPK
hsa-miR-335-5p	TRIM40
hsa-miR-335-5p	DCHS2
hsa-miR-335-5p	ILDR1
hsa-miR-335-5p	CYB561
hsa-miR-335-5p	CDH5
hsa-miR-335-5p	KRTAP4-2
hsa-miR-335-5p	CNTNAP3
hsa-miR-335-5p	BCL7A
hsa-miR-335-5p	FCRLA
hsa-miR-335-5p	CLMN
hsa-miR-335-5p	CD5L
hsa-miR-335-5p	SERPINB5
hsa-miR-335-5p	PPFIBP1
hsa-miR-335-5p	RIIAD1
hsa-miR-335-5p	ADCK1
hsa-miR-335-5p	SLC4A8
hsa-miR-335-5p	CLIP2
hsa-miR-335-5p	TNNC1
hsa-miR-335-5p	HCAR1
hsa-miR-335-5p	RGS16
hsa-miR-335-5p	KCNA4
hsa-miR-335-5p	RNF186
hsa-miR-335-5p	SPATA20
hsa-miR-335-5p	CYTH1
hsa-miR-335-5p	CCDC103
hsa-miR-335-5p	PLA2G7
hsa-miR-335-5p	JUND
hsa-miR-335-5p	FAM214B
hsa-miR-335-5p	LBP
hsa-miR-335-5p	DBH
hsa-miR-335-5p	PLCE1
hsa-miR-335-5p	RAB26
hsa-miR-335-5p	PYGB
hsa-miR-335-5p	C10orf99
hsa-miR-335-5p	TMPRSS11D
hsa-miR-335-5p	CD22
hsa-miR-335-5p	CCDC88C
hsa-miR-335-5p	ABCA5
hsa-miR-335-5p	TNIK
hsa-miR-335-5p	TLL1
hsa-miR-335-5p	SLC13A4
hsa-miR-335-5p	JAKMIP3
hsa-miR-335-5p	AKAP13
hsa-miR-335-5p	PGM5
hsa-miR-335-5p	NANOG
hsa-miR-335-5p	PIK3CA
hsa-miR-335-5p	S100Z
hsa-miR-335-5p	IGSF10
hsa-miR-335-5p	SLC1A4
hsa-miR-335-5p	RALGDS
hsa-miR-335-5p	ETV5
hsa-miR-335-5p	SH3TC2
hsa-miR-335-5p	PLXNA4
hsa-miR-335-5p	NBPF23
hsa-miR-335-5p	MYCT1
hsa-miR-335-5p	GRIN2D
hsa-miR-335-5p	LONRF2
hsa-miR-335-5p	PJA2
hsa-miR-335-5p	LIN28A
hsa-miR-335-5p	PMEL
hsa-miR-335-5p	PLXNC1
hsa-miR-335-5p	SNORD116-21
hsa-miR-335-5p	VPS39
hsa-miR-335-5p	ABAT
hsa-miR-335-5p	NTN4
hsa-miR-335-5p	SCNN1D
hsa-miR-335-5p	UNC13D
hsa-miR-335-5p	PPP1R3B
hsa-miR-335-5p	SLC6A9
hsa-miR-335-5p	SCD
hsa-miR-335-5p	GJB6
hsa-miR-335-5p	EFCAB5
hsa-miR-335-5p	C14orf178
hsa-miR-335-5p	DTX1
hsa-miR-335-5p	NR1D1
hsa-miR-335-5p	NEUROG1
hsa-miR-335-5p	NCF4
hsa-miR-335-5p	KRT71
hsa-miR-335-5p	C14orf28
hsa-miR-335-5p	HMP19
hsa-miR-335-5p	LMOD3
hsa-miR-335-5p	COL10A1
hsa-miR-335-5p	CDCP1
hsa-miR-335-5p	GUCY1A2
hsa-miR-335-5p	PPARGC1A
hsa-miR-335-5p	C6orf132
hsa-miR-335-5p	UBE2O
hsa-miR-335-5p	ARRDC3
hsa-miR-335-5p	DMBX1
hsa-miR-335-5p	PPP1R3C
hsa-miR-335-5p	PRICKLE2
hsa-miR-335-5p	OR2L2
hsa-miR-335-5p	ADIG
hsa-miR-335-5p	ERC1
hsa-miR-335-5p	RNF157
hsa-miR-335-5p	AMHR2
hsa-miR-335-5p	CDK19
hsa-miR-335-5p	CXCR2
hsa-miR-335-5p	SLC22A15
hsa-miR-335-5p	FADS2
hsa-miR-335-5p	ZFP28
hsa-miR-335-5p	PRPF40B
hsa-miR-335-5p	TGFB2
hsa-miR-335-5p	CHAT
hsa-miR-335-5p	BARX2
hsa-miR-335-5p	CCPG1
hsa-miR-335-5p	COLQ
hsa-miR-335-5p	PCYT2
hsa-miR-335-5p	GABRQ
hsa-miR-335-5p	CTRB2
hsa-miR-335-5p	PLIN4
hsa-miR-335-5p	CECR5-AS1
hsa-miR-335-5p	APOH
hsa-miR-335-5p	SLC10A7
hsa-miR-335-5p	FCGRT
hsa-miR-335-5p	PTPRA
hsa-miR-335-5p	TMEFF2
hsa-miR-335-5p	SELENBP1
hsa-miR-335-5p	SHC4
hsa-miR-335-5p	MYT1L
hsa-miR-335-5p	KLHL34
hsa-miR-335-5p	ARL5B
hsa-miR-335-5p	CNTNAP3B
hsa-miR-335-5p	PTGES
hsa-miR-335-5p	C2orf16
hsa-miR-335-5p	SCG3
hsa-miR-335-5p	NOTCH3
hsa-miR-335-5p	LY6G6E
hsa-miR-335-5p	CRB3
hsa-miR-335-5p	SRL
hsa-miR-335-5p	CDK17
hsa-miR-335-5p	FOXI1
hsa-miR-335-5p	PLSCR4
hsa-miR-335-5p	SELPLG
hsa-miR-335-5p	CLDN4
hsa-miR-335-5p	LINC00470
hsa-miR-335-5p	SPATA6
hsa-miR-335-5p	R3HDML
hsa-miR-335-5p	ABCA8
hsa-miR-335-5p	SNX29
hsa-miR-335-5p	ABCA7
hsa-miR-335-5p	FAM114A1
hsa-miR-335-5p	ABTB1
hsa-miR-335-5p	MYCL1
hsa-miR-335-5p	SULT2A1
hsa-miR-335-5p	AK7
hsa-miR-335-5p	MIR30C2
hsa-miR-335-5p	RHBDF2
hsa-miR-335-5p	TRPM4
hsa-miR-335-5p	TKTL1
hsa-miR-335-5p	IGFBP2
hsa-miR-335-5p	PLEKHB1
hsa-miR-335-5p	THAP3
hsa-miR-335-5p	COL11A1
hsa-miR-335-5p	MAGI1
hsa-miR-335-5p	EHBP1L1
hsa-miR-335-5p	POMC
hsa-miR-335-5p	POLK
hsa-miR-335-5p	MEPE
hsa-miR-335-5p	BPY2C
hsa-miR-335-5p	THBS3
hsa-miR-335-5p	LOXL1
hsa-miR-335-5p	DNAL4
hsa-miR-335-5p	CYP3A5
hsa-miR-335-5p	CCL26
hsa-miR-335-5p	REPS2
hsa-miR-335-5p	SMG1
hsa-miR-335-5p	MBNL2
hsa-miR-335-5p	CMTM1
hsa-miR-335-5p	CELSR3
hsa-miR-335-5p	FLYWCH1
hsa-miR-335-5p	TIGD3
hsa-miR-335-5p	XKR4
hsa-miR-335-5p	TMEM217
hsa-miR-335-5p	KIAA1407
hsa-miR-335-5p	FAM149A
hsa-miR-335-5p	UBD
hsa-miR-335-5p	COPG1
hsa-miR-335-5p	BPIFA1
hsa-miR-335-5p	WFDC11
hsa-miR-335-5p	KRTAP3-3
hsa-miR-335-5p	NRIP2
hsa-miR-335-5p	C17orf66
hsa-miR-335-5p	SNCG
hsa-miR-335-5p	PRG3
hsa-miR-335-5p	CNIH3
hsa-miR-335-5p	MUC3A
hsa-miR-335-5p	ZC3H11A
hsa-miR-335-5p	DEFB123
hsa-miR-335-5p	CDH3
hsa-miR-335-5p	GPIHBP1
hsa-miR-335-5p	HTRA4
hsa-miR-335-5p	CRHR2
hsa-miR-335-5p	GPRIN2
hsa-miR-335-5p	KRT4
hsa-miR-335-5p	FUT9
hsa-miR-335-5p	SERPINB1
hsa-miR-335-5p	FZD1
hsa-miR-335-5p	TCEA3
hsa-miR-335-5p	AGBL2
hsa-miR-335-5p	FLT3
hsa-miR-335-5p	SCGB1D1
hsa-miR-335-5p	LY6H
hsa-miR-335-5p	CHRDL2
hsa-miR-335-5p	CYP4F22
hsa-miR-335-5p	KLF8
hsa-miR-335-5p	CLIC2
hsa-miR-335-5p	ZSCAN23
hsa-miR-335-5p	SLCO4A1
hsa-miR-335-5p	TTC23L
hsa-miR-335-5p	ABCC3
hsa-miR-335-5p	SLC16A6
hsa-miR-335-5p	SPSB1
hsa-miR-335-5p	OR10D1P
hsa-miR-335-5p	HFM1
hsa-miR-335-5p	DRD5
hsa-miR-335-5p	OVGP1
hsa-miR-335-5p	PRR15L
hsa-miR-335-5p	THEMIS2
hsa-miR-335-5p	LURAP1L
hsa-miR-335-5p	DYDC1
hsa-miR-335-5p	C11orf54
hsa-miR-335-5p	SYNPR
hsa-miR-335-5p	ARHGAP21
hsa-miR-335-5p	SPPL2C
hsa-miR-335-5p	C1QA
hsa-miR-335-5p	CXCR1
hsa-miR-335-5p	GAGE12D
hsa-miR-335-5p	SEMA4B
hsa-miR-335-5p	DNAAF3
hsa-miR-335-5p	BCL6
hsa-miR-335-5p	APBB1
hsa-miR-335-5p	ANKH
hsa-miR-335-5p	ATP6V0A1
hsa-miR-335-5p	FUT11
hsa-miR-335-5p	C7orf33
hsa-miR-335-5p	PLXND1
hsa-miR-335-5p	C19orf18
hsa-miR-335-5p	HRH4
hsa-miR-335-5p	ZNF451
hsa-miR-335-5p	CCL25
hsa-miR-335-5p	DEFA4
hsa-miR-335-5p	CFHR2
hsa-miR-335-5p	AP3D1
hsa-miR-335-5p	GDF5
hsa-miR-335-5p	ZFP3
hsa-miR-335-5p	SLC12A3
hsa-miR-335-5p	TFAP2B
hsa-miR-335-5p	CLDN1
hsa-miR-335-5p	ENTPD3
hsa-miR-335-5p	NPR3
hsa-miR-335-5p	SP1
hsa-miR-335-5p	KRT38
hsa-miR-335-5p	EHF
hsa-miR-335-5p	PSPN
hsa-miR-335-5p	NTSR1
hsa-miR-335-5p	DNALI1
hsa-miR-335-5p	PLTP
hsa-miR-335-5p	CRB2
hsa-miR-335-5p	NDUFA4L2
hsa-miR-335-5p	PDE2A
hsa-miR-335-5p	PNLDC1
hsa-miR-335-5p	LYST
hsa-miR-335-5p	CAPS2
hsa-miR-335-5p	SMYD1
hsa-miR-335-5p	XRN1
hsa-miR-335-5p	PDE6H
hsa-miR-335-5p	ADAM32
hsa-miR-335-5p	PTPRJ
hsa-miR-335-5p	PRRG2
hsa-miR-335-5p	RAB40A
hsa-miR-335-5p	DEPDC5
hsa-miR-335-5p	SLC35E2
hsa-miR-335-5p	LZTS2
hsa-miR-335-5p	RGCC
hsa-miR-335-5p	NRP2
hsa-miR-335-5p	CD99L2
hsa-miR-335-5p	PC
hsa-miR-335-5p	SPRY4
hsa-miR-335-5p	C20orf85
hsa-miR-335-5p	HBE1
hsa-miR-335-5p	PODN
hsa-miR-335-5p	VSTM2L
hsa-miR-335-5p	OR8B3
hsa-miR-335-5p	KLHL1
hsa-miR-335-5p	ZNF157
hsa-miR-335-5p	GPBAR1
hsa-miR-335-5p	TK2
hsa-miR-335-5p	ERCC6L2
hsa-miR-335-5p	RBMY1F
hsa-miR-335-5p	MUC4
hsa-miR-335-5p	CORO2B
hsa-miR-335-5p	RASA3
hsa-miR-335-5p	FAM49A
hsa-miR-335-5p	GNG8
hsa-miR-335-5p	RERG
hsa-miR-335-5p	DEFB132
hsa-miR-335-5p	DNAJB14
hsa-miR-335-5p	CHRM2
hsa-miR-335-5p	FAM179A
hsa-miR-335-5p	AMDHD1
hsa-miR-335-5p	TAPT1
hsa-miR-335-5p	BBS9
hsa-miR-335-5p	RSPO1
hsa-miR-335-5p	MAGED4B
hsa-miR-335-5p	TBXAS1
hsa-miR-335-5p	KDM6B
hsa-miR-335-5p	NKAIN2
hsa-miR-335-5p	MANSC1
hsa-miR-335-5p	LTBP4
hsa-miR-335-5p	MMAB
hsa-miR-335-5p	ANO3
hsa-miR-335-5p	CACNA2D4
hsa-miR-335-5p	HRC
hsa-miR-335-5p	LECT1
hsa-miR-335-5p	CST4
hsa-miR-335-5p	KRTAP9-8
hsa-miR-335-5p	TEX13B
hsa-miR-335-5p	RHOQ
hsa-miR-335-5p	SESN2
hsa-miR-335-5p	NAPSB
hsa-miR-335-5p	BMP2
hsa-miR-335-5p	HHATL
hsa-miR-335-5p	PTGDS
hsa-miR-335-5p	CITED2
hsa-miR-335-5p	NTN3
hsa-miR-335-5p	PIK3C2A
hsa-miR-335-5p	CCL24
hsa-miR-335-5p	FAM196A
hsa-miR-335-5p	CYSLTR1
hsa-miR-335-5p	FAM124B
hsa-miR-335-5p	SHOC2
hsa-miR-335-5p	VN1R1
hsa-miR-335-5p	FAM26E
hsa-miR-335-5p	MXD1
hsa-miR-335-5p	CRYGN
hsa-miR-335-5p	CACNG4
hsa-miR-335-5p	RPS6KA6
hsa-miR-335-5p	TTLL1
hsa-miR-335-5p	UGT2B4
hsa-miR-335-5p	ITGA2
hsa-miR-335-5p	FAAH2
hsa-miR-335-5p	ITPR1
hsa-miR-335-5p	ZCCHC6
hsa-miR-335-5p	LOXL4
hsa-miR-335-5p	RBM47
hsa-miR-335-5p	HOOK1
hsa-miR-335-5p	SPACA3
hsa-miR-335-5p	DKK4
hsa-miR-335-5p	REN
hsa-miR-335-5p	MCPH1
hsa-miR-335-5p	TERT
hsa-miR-335-5p	ACSL3
hsa-miR-335-5p	SLC17A7
hsa-miR-335-5p	TBKBP1
hsa-miR-335-5p	OTOR
hsa-miR-335-5p	OR3A2
hsa-miR-335-5p	TRIM73
hsa-miR-335-5p	MSS51
hsa-miR-335-5p	PON3
hsa-miR-335-5p	FOXD3
hsa-miR-335-5p	GEM
hsa-miR-335-5p	C4orf17
hsa-miR-335-5p	PPM1L
hsa-miR-335-5p	SATB1
hsa-miR-335-5p	SLC38A4
hsa-miR-335-5p	FKBP8
hsa-miR-335-5p	ETV1
hsa-miR-335-5p	MARCKSL1
hsa-miR-335-5p	NLRP13
hsa-miR-335-5p	KCTD17
hsa-miR-335-5p	KIAA1644
hsa-miR-335-5p	SLC22A2
hsa-miR-335-5p	JAK3
hsa-miR-335-5p	KDM5A
hsa-miR-335-5p	USO1
hsa-miR-335-5p	CPEB2
hsa-miR-335-5p	UBR2
hsa-miR-335-5p	ATOH1
hsa-miR-335-5p	RORA
hsa-miR-335-5p	MDGA2
hsa-miR-335-5p	ZNF322P1
hsa-miR-335-5p	IDH1
hsa-miR-335-5p	RCVRN
hsa-miR-335-5p	DIO1
hsa-miR-335-5p	CDK18
hsa-miR-335-5p	NXF3
hsa-miR-335-5p	HSP90B1
hsa-miR-335-5p	KIAA1328
hsa-miR-335-5p	POLN
hsa-miR-335-5p	RGS18
hsa-miR-335-5p	ITGA10
hsa-miR-335-5p	GLCCI1
hsa-miR-335-5p	EIF4ENIF1
hsa-miR-335-5p	CELF4
hsa-miR-335-5p	NRP1
hsa-miR-335-5p	IPMK
hsa-miR-335-5p	VPREB3
hsa-miR-335-5p	CUL7
hsa-miR-335-5p	RFX3
hsa-miR-335-5p	NXNL2
hsa-miR-335-5p	AMELY
hsa-miR-335-5p	PCDHB15
hsa-miR-335-5p	P2RX1
hsa-miR-335-5p	MTA2
hsa-miR-335-5p	BHLHE22
hsa-miR-335-5p	ZNF280D
hsa-miR-335-5p	C15orf32
hsa-miR-335-5p	CHAC1
hsa-miR-335-5p	LCK
hsa-miR-335-5p	EPHA1
hsa-miR-335-5p	OR8B2
hsa-miR-335-5p	MATK
hsa-miR-335-5p	MYO3B
hsa-miR-335-5p	C10orf71
hsa-miR-335-5p	PIM1
hsa-miR-335-5p	PCDHGA10
hsa-miR-335-5p	CABP5
hsa-miR-335-5p	LRRC19
hsa-miR-335-5p	CCDC146
hsa-miR-335-5p	ANKRD44
hsa-miR-335-5p	CLCN6
hsa-miR-335-5p	KCNT2
hsa-miR-335-5p	CCL14
hsa-miR-335-5p	SNTB1
hsa-miR-335-5p	C22orf43
hsa-miR-335-5p	IL5
hsa-miR-335-5p	NPEPL1
hsa-miR-335-5p	TTC3
hsa-miR-335-5p	CSGALNACT1
hsa-miR-335-5p	ZNF558
hsa-miR-335-5p	SYT1
hsa-miR-335-5p	FNDC1
hsa-miR-335-5p	ESRRB
hsa-miR-335-5p	GRHL3
hsa-miR-335-5p	VANGL2
hsa-miR-335-5p	SRRM3
hsa-miR-335-5p	C6orf58
hsa-miR-335-5p	LRAT
hsa-miR-335-5p	FFAR1
hsa-miR-335-5p	LAIR2
hsa-miR-335-5p	GUCA2B
hsa-miR-335-5p	CDC42EP4
hsa-miR-335-5p	PRKCG
hsa-miR-335-5p	SLC46A2
hsa-miR-335-5p	POPDC2
hsa-miR-335-5p	RSPH9
hsa-miR-335-5p	ZCCHC13
hsa-miR-335-5p	BPY2
hsa-miR-335-5p	HMOX1
hsa-miR-335-5p	MIR769
hsa-miR-335-5p	SRPK3
hsa-miR-335-5p	C8A
hsa-miR-335-5p	NFKBIA
hsa-miR-335-5p	LRP1
hsa-miR-335-5p	FIBCD1
hsa-miR-335-5p	FOXA3
hsa-miR-335-5p	ZNF598
hsa-miR-335-5p	MUC5B
hsa-miR-335-5p	HIC1
hsa-miR-335-5p	C2
hsa-miR-335-5p	QPRT
hsa-miR-335-5p	GLI1
hsa-miR-335-5p	TMEM190
hsa-miR-335-5p	GOLGA6C
hsa-miR-335-5p	CLEC3B
hsa-miR-335-5p	CD27
hsa-miR-335-5p	TMEM87B
hsa-miR-335-5p	BATF2
hsa-miR-335-5p	KIT
hsa-miR-335-5p	KCNK7
hsa-miR-335-5p	VASH1
hsa-miR-335-5p	LYL1
hsa-miR-335-5p	NLRP10
hsa-miR-335-5p	ACSF2
hsa-miR-335-5p	TEKT1
hsa-miR-335-5p	TIMP3
hsa-miR-335-5p	TBC1D28
hsa-miR-335-5p	BTN2A1
hsa-miR-335-5p	TLE4
hsa-miR-335-5p	ZNF175
hsa-miR-335-5p	DUOXA1
hsa-miR-335-5p	GATS
hsa-miR-335-5p	ARSI
hsa-miR-335-5p	IL33
hsa-miR-335-5p	BVES-AS1
hsa-miR-335-5p	TRIM74
hsa-miR-335-5p	PLA2G2E
hsa-miR-335-5p	KLRF1
hsa-miR-335-5p	PTGS2
hsa-miR-335-5p	MMD
hsa-miR-335-5p	GOLGA6A
hsa-miR-335-5p	CNIH2
hsa-miR-335-5p	C14orf37
hsa-miR-335-5p	MUC1
hsa-miR-335-5p	CDC42BPA
hsa-miR-335-5p	BTBD9
hsa-miR-335-5p	GABARAPL1
hsa-miR-335-5p	FAM216B
hsa-miR-335-5p	LPIN2
hsa-miR-335-5p	SLC38A2
hsa-miR-335-5p	SLC45A1
hsa-miR-335-5p	TRIM3
hsa-miR-335-5p	TSLP
hsa-miR-335-5p	CD46
hsa-miR-335-5p	MAGED2
hsa-miR-335-5p	KIAA0226L
hsa-miR-335-5p	NOS3
hsa-miR-335-5p	SPATA18
hsa-miR-335-5p	CTDSP2
hsa-miR-335-5p	LGR6
hsa-miR-335-5p	MS4A6E
hsa-miR-335-5p	TMEM163
hsa-miR-335-5p	B3GNT4
hsa-miR-335-5p	MLYCD
hsa-miR-335-5p	BTBD2
hsa-miR-335-5p	NR3C2
hsa-miR-335-5p	LRRC70
hsa-miR-335-5p	ZDHHC15
hsa-miR-335-5p	RASSF6
hsa-miR-335-5p	C16orf11
hsa-miR-335-5p	GDF9
hsa-miR-335-5p	SLCO4C1
hsa-miR-335-5p	TBX19
hsa-miR-335-5p	HEATR5B
hsa-miR-335-5p	CNFN
hsa-miR-335-5p	INSIG2
hsa-miR-335-5p	GLRA2
hsa-miR-335-5p	TMCC3
hsa-miR-335-5p	GBP2
hsa-miR-335-5p	LILRB5
hsa-miR-335-5p	TEX36
hsa-miR-335-5p	RAB37
hsa-miR-335-5p	FAM219B
hsa-miR-335-5p	LIFR
hsa-miR-335-5p	LZTFL1
hsa-miR-335-5p	OR6B1
hsa-miR-335-5p	CHST6
hsa-miR-335-5p	LMCD1
hsa-miR-335-5p	GABBR1
hsa-miR-335-5p	FGD3
hsa-miR-335-5p	NLRP1
hsa-miR-335-5p	NKG7
hsa-miR-335-5p	SMTNL1
hsa-miR-335-5p	WDR19
hsa-miR-335-5p	TRIM9
hsa-miR-335-5p	KLF3
hsa-miR-335-5p	ATXN1
hsa-miR-335-5p	CYP2E1
hsa-miR-335-5p	LRRC32
hsa-miR-335-5p	MEIS3P2
hsa-miR-335-5p	TMEM86B
hsa-miR-335-5p	GJB2
hsa-miR-335-5p	SLC52A1
hsa-miR-335-5p	TULP3
hsa-miR-335-5p	ALG12
hsa-miR-335-5p	RBMY1HP
hsa-miR-335-5p	KANK1
hsa-miR-335-5p	ATP10B
hsa-miR-335-5p	C8orf31
hsa-miR-335-5p	PLAT
hsa-miR-335-5p	ZMIZ1
hsa-miR-335-5p	ZNF460
hsa-miR-335-5p	ACSS3
hsa-miR-335-5p	KLRC2
hsa-miR-335-5p	CFTR
hsa-miR-335-5p	SLC25A23
hsa-miR-335-5p	HAPLN2
hsa-miR-335-5p	CCL20
hsa-miR-335-5p	DLG3
hsa-miR-335-5p	TTYH2
hsa-miR-335-5p	ABHD4
hsa-miR-335-5p	TACR2
hsa-miR-335-5p	SPAG9
hsa-miR-335-5p	KRT5
hsa-miR-335-5p	DLL1
hsa-miR-335-5p	HIST1H3C
hsa-miR-335-5p	TREH
hsa-miR-335-5p	IFI16
hsa-miR-335-5p	CEACAM8
hsa-miR-335-5p	P2RX4
hsa-miR-335-5p	SLC17A3
hsa-miR-335-5p	GPR37L1
hsa-miR-335-5p	TRIM16
hsa-miR-335-5p	LMO3
hsa-miR-335-5p	SNTN
hsa-miR-335-5p	TP53INP1
hsa-miR-335-5p	TSHR
hsa-miR-335-5p	MXI1
hsa-miR-335-5p	SOX9
hsa-miR-335-5p	RFTN2
hsa-miR-335-5p	SH2D3C
hsa-miR-335-5p	LIPG
hsa-miR-335-5p	LILRB4
hsa-miR-335-5p	C16orf71
hsa-miR-335-5p	FMO6P
hsa-miR-335-5p	ARHGEF37
hsa-miR-335-5p	WBP1L
hsa-miR-335-5p	POLD4
hsa-miR-335-5p	RAPGEF2
hsa-miR-335-5p	TTC18
hsa-miR-335-5p	IGFBP4
hsa-miR-335-5p	ST8SIA4
hsa-miR-335-5p	ZNF804B
hsa-miR-335-5p	DPYSL5
hsa-miR-335-5p	ZPBP2
hsa-miR-335-5p	TTLL5
hsa-miR-335-5p	SLC27A1
hsa-miR-335-5p	CLDN7
hsa-miR-335-5p	PPP1R10
hsa-miR-335-5p	TEKT4
hsa-miR-335-5p	GAGE12H
hsa-miR-335-5p	NEURL2
hsa-miR-335-5p	TESPA1
hsa-miR-335-5p	SEC16B
hsa-miR-335-5p	RASSF5
hsa-miR-335-5p	OPN1MW
hsa-miR-335-5p	MAST1
hsa-miR-335-5p	MXD4
hsa-miR-335-5p	RP1L1
hsa-miR-335-5p	TSPAN15
hsa-miR-335-5p	TBC1D22B
hsa-miR-335-5p	ZPBP
hsa-miR-335-5p	C8orf4
hsa-miR-335-5p	LINC00305
hsa-miR-335-5p	RTP1
hsa-miR-335-5p	TMOD4
hsa-miR-335-5p	BTN2A3P
hsa-miR-335-5p	DMXL1
hsa-miR-335-5p	S100A5
hsa-miR-335-5p	SPATA9
hsa-miR-335-5p	BTLA
hsa-miR-335-5p	ENDOU
hsa-miR-335-5p	POR
hsa-miR-335-5p	PPAP2B
hsa-miR-335-5p	C6orf195
hsa-miR-335-5p	STAT2
hsa-miR-335-5p	DNAJB9
hsa-miR-335-5p	WISP3
hsa-miR-335-5p	SLC7A9
hsa-miR-335-5p	ADAM2
hsa-miR-335-5p	GCNT3
hsa-miR-335-5p	PADI4
hsa-miR-335-5p	DNAJC13
hsa-miR-335-5p	C3orf36
hsa-miR-335-5p	LRRC17
hsa-miR-335-5p	YPEL3
hsa-miR-335-5p	NEFH
hsa-miR-335-5p	SCIN
hsa-miR-335-5p	LINC00266-1
hsa-miR-335-5p	CDX4
hsa-miR-335-5p	SORCS3
hsa-miR-335-5p	CLEC11A
hsa-miR-335-5p	GATA1
hsa-miR-335-5p	UGT2B17
hsa-miR-335-5p	MYC
hsa-miR-335-5p	LMTK2
hsa-miR-335-5p	PNLIPRP3
hsa-miR-335-5p	OLFML3
hsa-miR-335-5p	PAQR8
hsa-miR-335-5p	CLDN14
hsa-miR-335-5p	KLK11
hsa-miR-335-5p	UNC5C
hsa-miR-335-5p	ZNF221
hsa-miR-335-5p	PEBP4
hsa-miR-335-5p	GSG1L
hsa-miR-335-5p	WDR17
hsa-miR-335-5p	AMY1C
hsa-miR-335-5p	CYP27C1
hsa-miR-335-5p	HMCN1
hsa-miR-335-5p	CREBRF
hsa-miR-335-5p	RYR2
hsa-miR-335-5p	ROBO4
hsa-miR-335-5p	ESR2
hsa-miR-335-5p	C16orf54
hsa-miR-335-5p	SYP
hsa-miR-335-5p	HAPLN1
hsa-miR-335-5p	PLAC1L
hsa-miR-335-5p	ERMP1
hsa-miR-335-5p	CTRB1
hsa-miR-335-5p	ZNF37A
hsa-miR-335-5p	TMC6
hsa-miR-335-5p	ACTRT2
hsa-miR-335-5p	PABPC1L
hsa-miR-335-5p	TMEM198
hsa-miR-335-5p	ZNF711
hsa-miR-335-5p	RGPD4
hsa-miR-335-5p	TSNARE1
hsa-miR-335-5p	FBN2
hsa-miR-335-5p	DCP2
hsa-miR-335-5p	PTPRE
hsa-miR-335-5p	C20orf197
hsa-miR-335-5p	MS4A2
hsa-miR-335-5p	LYZL2
hsa-miR-335-5p	SIGLEC8
hsa-miR-335-5p	CATSPERB
hsa-miR-335-5p	DSCR3
hsa-miR-335-5p	KLHDC1
hsa-miR-335-5p	FZD10
hsa-miR-335-5p	ABCA4
hsa-miR-335-5p	GOLGA8A
hsa-miR-335-5p	CYP2F1
hsa-miR-335-5p	PBXIP1
hsa-miR-335-5p	JAK2
hsa-miR-335-5p	PPARA
hsa-miR-335-5p	MGP
hsa-miR-335-5p	TCEAL7
hsa-miR-335-5p	EPHB4
hsa-miR-335-5p	ST6GAL1
hsa-miR-335-5p	IVL
hsa-miR-335-5p	FNDC3B
hsa-miR-335-5p	COL8A2
hsa-miR-335-5p	KRTAP10-4
hsa-miR-335-5p	XIRP1
hsa-miR-335-5p	ZNF252P
hsa-miR-335-5p	ZNF678
hsa-miR-335-5p	IGLC3
hsa-miR-335-5p	SMOC2
hsa-miR-335-5p	DCAF4L2
hsa-miR-335-5p	CPAMD8
hsa-miR-335-5p	GPD2
hsa-miR-335-5p	ABCG8
hsa-miR-335-5p	GFPT1
hsa-miR-335-5p	ZFP2
hsa-miR-335-5p	ANKRD18CP
hsa-miR-335-5p	COL15A1
hsa-miR-335-5p	CHRFAM7A
hsa-miR-335-5p	TRIM63
hsa-miR-335-5p	E2F5
hsa-miR-335-5p	CYorf17
hsa-miR-335-5p	CTHRC1
hsa-miR-335-5p	SHROOM4
hsa-miR-335-5p	BPY2B
hsa-miR-335-5p	CD276
hsa-miR-335-5p	SEC24C
hsa-miR-335-5p	RASGRP1
hsa-miR-335-5p	TLX3
hsa-miR-335-5p	OR5E1P
hsa-miR-335-5p	TECPR1
hsa-miR-335-5p	GAPDHS
hsa-miR-335-5p	TGIF2LX
hsa-miR-335-5p	LINGO3
hsa-miR-335-5p	C9orf24
hsa-miR-335-5p	MIB2
hsa-miR-335-5p	OR51B5
hsa-miR-335-5p	PPBP
hsa-miR-335-5p	CCL19
hsa-miR-335-5p	C1orf61
hsa-miR-335-5p	CCR4
hsa-miR-335-5p	BHLHE40
hsa-miR-335-5p	C1orf106
hsa-miR-335-5p	KLHL32
hsa-miR-335-5p	ADAMTS16
hsa-miR-335-5p	MIA2
hsa-miR-335-5p	TNFAIP2
hsa-miR-335-5p	DEFB106B
hsa-miR-335-5p	LRCH2
hsa-miR-335-5p	CACNA1B
hsa-miR-335-5p	EPOR
hsa-miR-335-5p	ARHGEF2
hsa-miR-335-5p	RBM46
hsa-miR-335-5p	UCMA
hsa-miR-335-5p	LIPA
hsa-miR-335-5p	SPTBN5
hsa-miR-335-5p	MGAT3
hsa-miR-335-5p	LLGL2
hsa-miR-335-5p	LYPD3
hsa-miR-335-5p	SOSTDC1
hsa-miR-335-5p	HSD3B2
hsa-miR-335-5p	TRIM50
hsa-miR-335-5p	ZNF862
hsa-miR-335-5p	TJP3
hsa-miR-335-5p	CUEDC1
hsa-miR-335-5p	C14orf79
hsa-miR-335-5p	NRK
hsa-miR-335-5p	ASB3
hsa-miR-335-5p	LGALS9C
hsa-miR-335-5p	MN1
hsa-miR-335-5p	DIP2C
hsa-miR-335-5p	SSPN
hsa-miR-335-5p	KLRC4
hsa-miR-335-5p	CRYGS
hsa-miR-335-5p	TRIM22
hsa-miR-335-5p	LILRA1
hsa-miR-335-5p	POU6F1
hsa-miR-335-5p	LIF
hsa-miR-335-5p	KCNE1L
hsa-miR-335-5p	TAF1
hsa-miR-335-5p	MED24
hsa-miR-335-5p	SDF2L1
hsa-miR-335-5p	NCAM2
hsa-miR-335-5p	CAPN13
hsa-miR-335-5p	KRTAP4-6
hsa-miR-335-5p	PPL
hsa-miR-335-5p	MAL2
hsa-miR-335-5p	CRYBA1
hsa-miR-335-5p	GSN
hsa-miR-335-5p	RBMY1D
hsa-miR-335-5p	LCNL1
hsa-miR-335-5p	SNX32
hsa-miR-335-5p	SCN3A
hsa-miR-335-5p	CCER1
hsa-miR-335-5p	PRKG2
hsa-miR-335-5p	RUNDC3B
hsa-miR-335-5p	FKBP7
hsa-miR-335-5p	MIR194-2
hsa-miR-335-5p	PLXNA3
hsa-miR-335-5p	RNASE2
hsa-miR-335-5p	URB1
hsa-miR-335-5p	SP4
hsa-miR-335-5p	LHPP
hsa-miR-335-5p	GPR37
hsa-miR-335-5p	ATP6V0D2
hsa-miR-335-5p	SPINK5
hsa-miR-335-5p	PCBP3
hsa-miR-335-5p	INSL5
hsa-miR-335-5p	PITPNM2
hsa-miR-335-5p	DEFB106A
hsa-miR-335-5p	C14orf183
hsa-miR-335-5p	OTOGL
hsa-miR-335-5p	NFAT5
hsa-miR-335-5p	TFAP4
hsa-miR-335-5p	CCDC110
hsa-miR-335-5p	ZFYVE28
hsa-miR-335-5p	LCN1
hsa-miR-335-5p	SOST
hsa-miR-335-5p	MMP2
hsa-miR-335-5p	BEX5
hsa-miR-335-5p	TMEM8B
hsa-miR-335-5p	SLC5A3
hsa-miR-335-5p	CDKN1C
hsa-miR-335-5p	LFNG
hsa-miR-335-5p	PLEKHG3
hsa-miR-335-5p	CCDC38
hsa-miR-335-5p	LRRC36
hsa-miR-335-5p	HCST
hsa-miR-335-5p	TRERF1
hsa-miR-335-5p	CD226
hsa-miR-335-5p	DLX5
hsa-miR-335-5p	OGDH
hsa-miR-335-5p	PODXL2
hsa-miR-335-5p	PDIA4
hsa-miR-335-5p	SRRM2-AS1
hsa-miR-335-5p	HECTD2
hsa-miR-335-5p	BRCA1
hsa-miR-335-5p	WBP1
hsa-miR-335-5p	SPATA6L
hsa-miR-335-5p	CD300C
hsa-miR-335-5p	HGD
hsa-miR-335-5p	PCDHGC3
hsa-miR-335-5p	DNAJC5G
hsa-miR-335-5p	LMOD1
hsa-miR-335-5p	TAC4
hsa-miR-335-5p	PROX1
hsa-miR-335-5p	RECK
hsa-miR-335-5p	OR1R1P
hsa-miR-335-5p	ICAM1
hsa-miR-335-5p	LSP1
hsa-miR-335-5p	TMEM170B
hsa-miR-335-5p	STARD5
hsa-miR-335-5p	IGLV3-10
hsa-miR-335-5p	PDE8B
hsa-miR-335-5p	DAGLA
hsa-miR-335-5p	RALGPS2
hsa-miR-335-5p	JAKMIP2
hsa-miR-335-5p	C17orf100
hsa-miR-335-5p	RAPGEF4
hsa-miR-335-5p	DDN
hsa-miR-335-5p	TECTB
hsa-miR-335-5p	HTRA3
hsa-miR-335-5p	MMP17
hsa-miR-335-5p	RPE65
hsa-miR-335-5p	ARSA
hsa-miR-335-5p	IKBKB
hsa-miR-335-5p	COL6A1
hsa-miR-335-5p	HSPA1A
hsa-miR-335-5p	CCSAP
hsa-miR-335-5p	RGPD8
hsa-miR-335-5p	ASPG
hsa-miR-335-5p	FGF11
hsa-miR-335-5p	CORO7
hsa-miR-335-5p	NPAS2
hsa-miR-335-5p	TRANK1
hsa-miR-335-5p	PAH
hsa-miR-335-5p	HECTD1
hsa-miR-335-5p	C17orf74
hsa-miR-335-5p	KLF13
hsa-miR-335-5p	DYNLRB2
hsa-miR-335-5p	NUMA1
hsa-miR-335-5p	TRAV6
hsa-miR-335-5p	APAF1
hsa-miR-335-5p	IL4
hsa-miR-335-5p	ATHL1
hsa-miR-335-5p	DHX32
hsa-miR-335-5p	ACVR2B
hsa-miR-335-5p	OAS1
hsa-miR-335-5p	EDEM3
hsa-miR-335-5p	CRABP1
hsa-miR-335-5p	ARMC2
hsa-miR-335-5p	MLLT4
hsa-miR-335-5p	IGLON5
hsa-miR-335-5p	SLPI
hsa-miR-335-5p	LYZL1
hsa-miR-335-5p	CDA
hsa-miR-335-5p	SCAMP1
hsa-miR-335-5p	ZNF843
hsa-miR-335-5p	ARNTL
hsa-miR-335-5p	KHDRBS2
hsa-miR-335-5p	CA3
hsa-miR-335-5p	HSD17B3
hsa-miR-335-5p	SLC6A16
hsa-miR-335-5p	SLC2A3
hsa-miR-335-5p	ST3GAL5
hsa-miR-335-5p	SLC25A30
hsa-miR-335-5p	ASAP3
hsa-miR-335-5p	NOVA1
hsa-miR-335-5p	SLC9A3R1
hsa-miR-335-5p	LMLN
hsa-miR-335-5p	TUBA8
hsa-miR-335-5p	FOXP1
hsa-miR-335-5p	MAGED4
hsa-miR-335-5p	TRAFD1
hsa-miR-335-5p	CYTH3
hsa-miR-335-5p	AGPAT4
hsa-miR-335-5p	ATP9A
hsa-miR-335-5p	RGS22
hsa-miR-335-5p	PPFIA4
hsa-miR-335-5p	NUPR1
hsa-miR-335-5p	ANK2
hsa-miR-335-5p	SHISA4
hsa-miR-335-5p	TWF1P1
hsa-miR-335-5p	ASGR1
hsa-miR-335-5p	CRNN
hsa-miR-335-5p	CTSF
hsa-miR-335-5p	RGS8
hsa-miR-335-5p	PYROXD2
hsa-miR-335-5p	MS4A14
hsa-miR-335-5p	SMPDL3A
hsa-miR-335-5p	KERA
hsa-miR-335-5p	CCR7
hsa-miR-335-5p	ODF3B
hsa-miR-335-5p	PTH
hsa-miR-335-5p	GPR116
hsa-miR-335-5p	CCDC69
hsa-miR-335-5p	GAGE1
hsa-miR-335-5p	NAB1
hsa-miR-335-5p	KLHL35
hsa-miR-335-5p	THSD4
hsa-miR-335-5p	ANKRD20A11P
hsa-miR-335-5p	FAM83B
hsa-miR-335-5p	ARHGEF1
hsa-miR-335-5p	SLC25A1
hsa-miR-335-5p	CCNA1
hsa-miR-335-5p	CCR2
hsa-miR-335-5p	MYO7A
hsa-miR-335-5p	KRTAP10-12
hsa-miR-335-5p	TMEM181
hsa-miR-335-5p	CEACAM5
hsa-miR-335-5p	G6PD
hsa-miR-335-5p	PPP2R5A
hsa-miR-335-5p	INSIG1
hsa-miR-335-5p	VILL
hsa-miR-335-5p	CERCAM
hsa-miR-335-5p	GCH1
hsa-miR-335-5p	TPPP3
hsa-miR-335-5p	LILRA3
hsa-miR-335-5p	BMP1
hsa-miR-335-5p	TMEM140
hsa-miR-335-5p	RHOT1
hsa-miR-335-5p	FGFRL1
hsa-miR-335-5p	ADAMTS12
hsa-miR-335-5p	TNFRSF10D
hsa-miR-335-5p	PLA2G10
hsa-miR-335-5p	LEMD3
hsa-miR-335-5p	AMT
hsa-miR-335-5p	PDE4D
hsa-miR-335-5p	RASD1
hsa-miR-335-5p	C1orf168
hsa-miR-335-5p	SLC39A2
hsa-miR-335-5p	PPP4R1L
hsa-miR-335-5p	RICTOR
hsa-miR-335-5p	FAM211A
hsa-miR-335-5p	EGR3
hsa-miR-335-5p	LSAMP
hsa-miR-335-5p	COL21A1
hsa-miR-335-5p	TMEM239
hsa-miR-335-5p	HLA-DMA
hsa-miR-335-5p	SNCB
hsa-miR-335-5p	EDEM1
hsa-miR-335-5p	SH3PXD2B
hsa-miR-335-5p	PGLYRP1
hsa-miR-335-5p	CLIP3
hsa-miR-335-5p	HSPG2
hsa-miR-335-5p	KLHL11
hsa-miR-335-5p	ACSS2
hsa-miR-335-5p	DACT1
hsa-miR-335-5p	VPS13B
hsa-miR-335-5p	CST1
hsa-miR-335-5p	CXCL3
hsa-miR-335-5p	ZNF467
hsa-miR-335-5p	PAGE2B
hsa-miR-335-5p	PDZD4
hsa-miR-335-5p	CCDC30
hsa-miR-335-5p	SREBF2
hsa-miR-335-5p	AGFG2
hsa-miR-335-5p	RGPD3
hsa-miR-335-5p	DOK6
hsa-miR-335-5p	ACBD3
hsa-miR-335-5p	RGL2
hsa-miR-335-5p	ADH6
hsa-miR-335-5p	VLDLR
hsa-miR-335-5p	C6orf141
hsa-miR-335-5p	GXYLT1
hsa-miR-335-5p	NDP
hsa-miR-335-5p	SLC16A4
hsa-miR-335-5p	CD9
hsa-miR-335-5p	RNF19B
hsa-miR-335-5p	AGRP
hsa-miR-335-5p	COL3A1
hsa-miR-335-5p	KALRN
hsa-miR-335-5p	FAM65C
hsa-miR-335-5p	WBP2
hsa-miR-335-5p	PAQR6
hsa-miR-335-5p	LINC00319
hsa-miR-335-5p	PUS10
hsa-miR-335-5p	CTXN1
hsa-miR-335-5p	INO80B
hsa-miR-335-5p	KIAA1217
hsa-miR-335-5p	SHC3
hsa-miR-335-5p	PPP1R1A
hsa-miR-335-5p	IFT81
hsa-miR-335-5p	RDH5
hsa-miR-335-5p	HIP1R
hsa-miR-335-5p	WFDC3
hsa-miR-335-5p	FBLN2
hsa-miR-335-5p	NLRP7
hsa-miR-335-5p	CXCL2
hsa-miR-335-5p	PML
hsa-miR-335-5p	TRAV12-2
hsa-miR-335-5p	NEURL3
hsa-miR-335-5p	ITGB5
hsa-miR-335-5p	CEND1
hsa-miR-335-5p	HTN3
hsa-miR-335-5p	GPR153
hsa-miR-335-5p	SREBF1
hsa-miR-335-5p	CALML6
hsa-miR-335-5p	GZMK
hsa-miR-335-5p	ARMC12
hsa-miR-335-5p	CASKIN2
hsa-miR-335-5p	OR1J2
hsa-miR-335-5p	MUC6
hsa-miR-335-5p	BCHE
hsa-miR-335-5p	GIP
hsa-miR-335-5p	C17orf98
hsa-miR-335-5p	SLC26A7
hsa-miR-335-5p	HS6ST3
hsa-miR-335-5p	TNNT2
hsa-miR-335-5p	APOC1
hsa-miR-335-5p	MYO6
hsa-miR-335-5p	HAVCR1
hsa-miR-335-5p	TFPI
hsa-miR-335-5p	FADS1
hsa-miR-335-5p	GGT5
hsa-miR-335-5p	ANG
hsa-miR-335-5p	GPR17
hsa-miR-335-5p	C2orf81
hsa-miR-335-5p	DST
hsa-miR-335-5p	RGS13
hsa-miR-335-5p	UNC5CL
hsa-miR-335-5p	FNDC7
hsa-miR-335-5p	NPY1R
hsa-miR-335-5p	ABHD2
hsa-miR-335-5p	VASN
hsa-miR-335-5p	EFNA5
hsa-miR-335-5p	IL36RN
hsa-miR-335-5p	XAF1
hsa-miR-335-5p	SDR16C5
hsa-miR-335-5p	OLIG3
hsa-miR-335-5p	ATL1
hsa-miR-335-5p	ACVR1
hsa-miR-335-5p	KIAA1109
hsa-miR-335-5p	ZBTB20
hsa-miR-335-5p	NCOA3
hsa-miR-335-5p	PLEKHG4
hsa-miR-335-5p	SPIC
hsa-miR-335-5p	PAK3
hsa-miR-335-5p	KIF13B
hsa-miR-335-5p	FPGT
hsa-miR-335-5p	ZDHHC19
hsa-miR-335-5p	LONRF1
hsa-miR-335-5p	ZCWPW2
hsa-miR-335-5p	PKD2L1
hsa-miR-335-5p	RGPD1
hsa-miR-335-5p	DOCK11
hsa-miR-335-5p	EGFR
hsa-miR-335-5p	ENTHD1
hsa-miR-335-5p	NEUROD2
hsa-miR-335-5p	SMTNL2
hsa-miR-335-5p	SLC2A11
hsa-miR-335-5p	ACE
hsa-miR-335-5p	OR3A1
hsa-miR-335-5p	PCSK4
hsa-miR-335-5p	GRM3
hsa-miR-335-5p	CLCA4
hsa-miR-335-5p	INSC
hsa-miR-335-5p	TMEM41B
hsa-miR-335-5p	PPM1E
hsa-miR-335-5p	KLF7
hsa-miR-335-5p	FOXQ1
hsa-miR-335-5p	ZNF829
hsa-miR-335-5p	KLHDC7B
hsa-miR-335-5p	APCDD1L
hsa-miR-335-5p	BEX2
hsa-miR-335-5p	CALHM3
hsa-miR-335-5p	SQSTM1
hsa-miR-335-5p	AGR2
hsa-miR-335-5p	ZNF800
hsa-miR-335-5p	GLS
hsa-miR-335-5p	EFNA2
hsa-miR-335-5p	LOX
hsa-miR-335-5p	RPH3AL
hsa-miR-335-5p	CDHR2
hsa-miR-335-5p	CYP7A1
hsa-miR-335-5p	TBX22
hsa-miR-335-5p	MFNG
hsa-miR-335-5p	TLR4
hsa-miR-335-5p	PCDHGA2
hsa-miR-335-5p	CST6
hsa-miR-335-5p	NDRG1
hsa-miR-335-5p	ARSF
hsa-miR-335-5p	FIZ1
hsa-miR-335-5p	SEC61A1
hsa-miR-335-5p	SNAI1
hsa-miR-335-5p	SPTBN2
hsa-miR-335-5p	NKAIN1
hsa-miR-335-5p	NPHS2
hsa-miR-335-5p	LOH12CR1
hsa-miR-335-5p	EVC
hsa-miR-335-5p	FDFT1
hsa-miR-335-5p	ART3
hsa-miR-335-5p	H6PD
hsa-miR-335-5p	ZMAT1
hsa-miR-335-5p	BNC1
hsa-miR-335-5p	ASCL2
hsa-miR-335-5p	SNAP91
hsa-miR-335-5p	ZEB1
hsa-miR-335-5p	C17orf78
hsa-miR-335-5p	COL6A6
hsa-miR-335-5p	TMC8
hsa-miR-335-5p	GOT1L1
hsa-miR-335-5p	CFI
hsa-miR-335-5p	ITGA1
hsa-miR-335-5p	PSAP
hsa-miR-335-5p	FZD8
hsa-miR-335-5p	TSTD1
hsa-miR-335-5p	RASGEF1C
hsa-miR-335-5p	MMEL1
hsa-miR-335-5p	COL9A3
hsa-miR-335-5p	TRAV39
hsa-miR-335-5p	ABCC8
hsa-miR-335-5p	RBM43
hsa-miR-335-5p	PIK3C2B
hsa-miR-335-5p	WWTR1
hsa-miR-335-5p	PDP1
hsa-miR-335-5p	ID4
hsa-miR-335-5p	MEOX2
hsa-miR-335-5p	MIR192
hsa-miR-335-5p	FOXD2
hsa-miR-335-5p	KRTAP3-2
hsa-miR-335-5p	ANKIB1
hsa-miR-335-5p	SQLE
hsa-miR-335-5p	BAAT
hsa-miR-335-5p	MAP1LC3B
hsa-miR-335-5p	HIPK3
hsa-miR-335-5p	ZNF135
hsa-miR-335-5p	P2RY2
hsa-miR-335-5p	MLN
hsa-miR-335-5p	NR4A2
hsa-miR-335-5p	FGF4
hsa-miR-335-5p	STX19
hsa-miR-335-5p	HCRTR1
hsa-miR-335-5p	ZNF442
hsa-miR-335-5p	ACPL2
hsa-miR-335-5p	C20orf96
hsa-miR-335-5p	KIFC2
hsa-miR-335-5p	KLHL5
hsa-miR-335-5p	TRPV4
hsa-miR-335-5p	IL21R
hsa-miR-335-5p	CA5A
hsa-miR-335-5p	IBTK
hsa-miR-335-5p	NT5DC3
hsa-miR-335-5p	HRCT1
hsa-miR-335-5p	PLEKHA8P1
hsa-miR-335-5p	KLK7
hsa-miR-335-5p	POM121L1P
hsa-miR-335-5p	POFUT2
hsa-miR-335-5p	CHST9
hsa-miR-335-5p	P4HA3
hsa-miR-335-5p	OLFM4
hsa-miR-335-5p	AXIN1
hsa-miR-335-5p	AQP5
hsa-miR-335-5p	SYTL1
hsa-miR-335-5p	ATP6AP1L
hsa-miR-335-5p	RASIP1
hsa-miR-335-5p	DMRT3
hsa-miR-335-5p	PRDM11
hsa-miR-335-5p	LAPTM5
hsa-miR-335-5p	RHOBTB1
hsa-miR-335-5p	BHLHE41
hsa-miR-335-5p	CYTIP
hsa-miR-335-5p	TIAM1
hsa-miR-335-5p	TNKS2
hsa-miR-335-5p	LIM2
hsa-miR-335-5p	GRIA1
hsa-miR-335-5p	B3GNT3
hsa-miR-335-5p	WNT3
hsa-miR-335-5p	CHRM3
hsa-miR-335-5p	SRGAP2C
hsa-miR-335-5p	PROX2
hsa-miR-335-5p	RXFP3
hsa-miR-335-5p	LRP5
hsa-miR-335-5p	SPTB
hsa-miR-335-5p	DAP
hsa-miR-335-5p	ARID4A
hsa-miR-335-5p	KCNH1
hsa-miR-335-5p	CTSD
hsa-miR-335-5p	CDH19
hsa-miR-335-5p	LINC00238
hsa-miR-335-5p	PLEKHH2
hsa-miR-335-5p	FBLN5
hsa-miR-335-5p	OPN1LW
hsa-miR-335-5p	DEFB4A
hsa-miR-335-5p	SIRT5
hsa-miR-335-5p	GJB4
hsa-miR-335-5p	MAFF
hsa-miR-335-5p	PTPN7
hsa-miR-335-5p	ANKZF1
hsa-miR-335-5p	IGIP
hsa-miR-335-5p	PLXNA1
hsa-miR-335-5p	SCN4A
hsa-miR-335-5p	AKR1E2
hsa-miR-335-5p	FGFBP3
hsa-miR-335-5p	ZNF292
hsa-miR-335-5p	USF2
hsa-miR-335-5p	AFF4
hsa-miR-335-5p	SLC37A2
hsa-miR-335-5p	IGF1R
hsa-miR-335-5p	EPN2
hsa-miR-335-5p	MRGPRX3
hsa-miR-335-5p	VWA7
hsa-miR-335-5p	KIAA0319L
hsa-miR-335-5p	AREG
hsa-miR-335-5p	ZBTB7C
hsa-miR-335-5p	FGF10
hsa-miR-335-5p	IFT122
hsa-miR-335-5p	INPP5F
hsa-miR-335-5p	DNMT3B
hsa-miR-335-5p	CYP26A1
hsa-miR-335-5p	NFIL3
hsa-miR-335-5p	EMR3
hsa-miR-335-5p	EXD2
hsa-miR-335-5p	C16orf46
hsa-miR-335-5p	B4GALT6
hsa-miR-335-5p	CCDC42
hsa-miR-335-5p	IL7
hsa-miR-335-5p	RCSD1
hsa-miR-335-5p	GAL3ST4
hsa-miR-335-5p	DACH1
hsa-miR-335-5p	SLC6A10P
hsa-miR-335-5p	CA12
hsa-miR-335-5p	HSPA5
hsa-miR-335-5p	EMR1
hsa-miR-335-5p	CDH11
hsa-miR-335-5p	HLA-DRB5
hsa-miR-335-5p	DCAF5
hsa-miR-335-5p	SMAD3
hsa-miR-335-5p	FRK
hsa-miR-335-5p	H1FX-AS1
hsa-miR-335-5p	C20orf173
hsa-miR-335-5p	BPTF
hsa-miR-335-5p	BACH2
hsa-miR-335-5p	GNA14
hsa-miR-335-5p	GATA5
hsa-miR-335-5p	NHLRC3
hsa-miR-335-5p	ITGB4
hsa-miR-335-5p	ATP8A1
hsa-miR-335-5p	PDE6G
hsa-miR-335-5p	RTBDN
hsa-miR-335-5p	ANKRD53
hsa-miR-335-5p	TBC1D27
hsa-miR-335-5p	RPS6KA2
hsa-miR-335-5p	SIRT7
hsa-miR-335-5p	RTN2
hsa-miR-335-5p	OCLN
hsa-miR-335-5p	CDRT15L2
hsa-miR-335-5p	CHL1
hsa-miR-335-5p	SLC2A10
hsa-miR-335-5p	ADSSL1
hsa-miR-335-5p	FOXO4
hsa-miR-335-5p	VTN
hsa-miR-335-5p	SCARA5
hsa-miR-335-5p	TRDC
hsa-miR-335-5p	ARID3B
hsa-miR-335-5p	RGPD2
hsa-miR-335-5p	NT5C1A
hsa-miR-335-5p	SLC1A1
hsa-miR-335-5p	SEC14L3
hsa-miR-335-5p	TF
hsa-miR-335-5p	PTPRM
hsa-miR-335-5p	ANKRD29
hsa-miR-335-5p	C12orf60
hsa-miR-335-5p	CXorf48
hsa-miR-335-5p	ZDHHC11
hsa-miR-335-5p	KIAA0430
hsa-miR-335-5p	VAMP5
hsa-miR-335-5p	MACF1
hsa-miR-335-5p	SNX9
hsa-miR-335-5p	LSS
hsa-miR-335-5p	KDM5D
hsa-miR-335-5p	ALDH8A1
hsa-miR-335-5p	ANO1
hsa-miR-335-5p	ATP7A
hsa-miR-335-5p	CCDC120
hsa-miR-335-5p	SLC17A5
hsa-miR-335-5p	SRGAP1
hsa-miR-335-5p	EBF1
hsa-miR-335-5p	FBLIM1
hsa-miR-335-5p	TRIM29
hsa-miR-335-5p	OLFML2A
hsa-miR-335-5p	MGA
hsa-miR-335-5p	HBP1
hsa-miR-335-5p	ITIH1
hsa-miR-335-5p	SERPINB9
hsa-miR-335-5p	LCOR
hsa-miR-335-5p	HSD11B1
hsa-miR-335-5p	PDZD2
hsa-miR-335-5p	FAM46C
hsa-miR-335-5p	MARK4
hsa-miR-335-5p	GRM5
hsa-miR-335-5p	DUSP6
hsa-miR-335-5p	ZDHHC20
hsa-miR-335-5p	PLEKHA4
hsa-miR-335-5p	PIWIL4
hsa-miR-335-5p	NAB2
hsa-miR-335-5p	ANXA1
hsa-miR-335-5p	DKK2
hsa-miR-335-5p	UHRF2
hsa-miR-335-5p	GCNT4
hsa-miR-335-5p	CD177
hsa-miR-335-5p	DOCK6
hsa-miR-335-5p	MOCOS
hsa-miR-335-5p	EEA1
hsa-miR-335-5p	TRIM69
hsa-miR-335-5p	MCHR2
hsa-miR-335-5p	ZNF341
hsa-miR-335-5p	PXN
hsa-miR-335-5p	RAB6A
hsa-miR-335-5p	GJB1
hsa-miR-335-5p	FKBP14
hsa-miR-335-5p	PNPLA6
hsa-miR-335-5p	KIAA0825
hsa-miR-335-5p	SCN3B
hsa-miR-335-5p	CXorf27
hsa-miR-335-5p	EFCAB13
hsa-miR-335-5p	NUP210
hsa-miR-335-5p	SNORD114-10
hsa-miR-335-5p	GTSF1L
hsa-miR-335-5p	CHI3L2
hsa-miR-335-5p	ITGB6
hsa-miR-335-5p	HERPUD1
hsa-miR-335-5p	FAM198B
hsa-miR-335-5p	SPRED1
hsa-miR-335-5p	MPND
hsa-miR-335-5p	TTLL13
hsa-miR-335-5p	INSM2
hsa-miR-335-5p	CDX2
hsa-miR-335-5p	NKTR
hsa-miR-335-5p	GAB3
hsa-miR-335-5p	RP1
hsa-miR-335-5p	KLF9
hsa-miR-335-5p	SGCD
hsa-miR-335-5p	LMBRD2
hsa-miR-335-5p	PTPN14
hsa-miR-335-5p	GIPC2
hsa-miR-335-5p	ESX1
hsa-miR-335-5p	SLITRK1
hsa-miR-335-5p	POLM
hsa-miR-335-5p	MXRA8
hsa-miR-335-5p	NPC1
hsa-miR-335-5p	KHDC3L
hsa-miR-335-5p	CBX4
hsa-miR-335-5p	BIN1
hsa-miR-335-5p	KLHL17
hsa-miR-335-5p	GOLGA8B
hsa-miR-335-5p	YPEL2
hsa-miR-335-5p	CASQ1
hsa-miR-335-5p	KCNK9
hsa-miR-335-5p	UTS2
hsa-miR-335-5p	FCHSD1
hsa-miR-335-5p	CHRNB4
hsa-miR-335-5p	BTBD17
hsa-miR-335-5p	SLC5A1
hsa-miR-335-5p	WBP2NL
hsa-miR-335-5p	SPDEF
hsa-miR-335-5p	MYO18A
hsa-miR-335-5p	SCN9A
hsa-miR-335-5p	NINL
hsa-miR-335-5p	MESDC1
hsa-miR-335-5p	GDF15
hsa-miR-335-5p	PLEKHH3
hsa-miR-335-5p	HTR1A
hsa-miR-335-5p	LTBP2
hsa-miR-335-5p	TBC1D17
hsa-miR-335-5p	MDFI
hsa-miR-335-5p	FICD
hsa-miR-335-5p	CCND2
hsa-miR-335-5p	RALGAPA2
hsa-miR-335-5p	KAT6B
hsa-miR-335-5p	GALNTL5
hsa-miR-335-5p	CCDC141
hsa-miR-335-5p	MAP2K5
hsa-miR-335-5p	TMEM135
hsa-miR-335-5p	SAMD8
hsa-miR-335-5p	ZNF148
hsa-miR-335-5p	MOB3A
hsa-miR-335-5p	PVRL2
hsa-miR-335-5p	OR2W1
hsa-miR-335-5p	TEX101
hsa-miR-335-5p	TRPM8
hsa-miR-335-5p	C11orf65
hsa-miR-335-5p	REST
hsa-miR-335-5p	MTUS1
[truncated: 964 more rows]

## Sheet: 46,XX vs 47,XXX
miRNA	Target gene		KEGG pathways	PValue	Genes	%		BP	PValue	Genes	%		MP	PValue	Genes	%
hsa-miR-195-5p	WEE1		hsa05219:Bladder cancer	2.73999e-10	CDKN1A, E2F3, CCND1, CDKN2A, KRAS, ERBB2, VEGFA, TP53, MYC	12.6761		GO:0042127~regulation of cell proliferation	3.02026e-08	E2F3, ERBB3, E2F7, ERBB2, TP53, BMPR2, SOX4, CDK6, SKI, BCL2L1, LIF, NOTCH1, CCND1, CDKN1A, CDKN2A, KRAS, BCL2, VEGFA, MYC	26.7606		GO:0042802~identical protein binding	0.000301476	ATXN1, BAK1, ATL2, ERBB3, E2F7, ERBB2, BCL2, VEGFA, COL1A2, ELAVL1, BCL2L1, CLDN12	16.9014
hsa-miR-195-5p	E2F3		hsa05212:Pancreatic cancer	9.50998e-10	E2F3, CCND1, CDKN2A, KRAS, ERBB2, VEGFA, TP53, CDK6, MAPK8, BCL2L1	14.0845		GO:0008637~apoptotic mitochondrial changes	3.93757e-07	BAK1, CDKN2A, BCL2, TP53, BCL2L1, MYC	8.4507		GO:0046982~protein heterodimerization activity	0.000591757	BAK1, PANX1, ERBB3, ERBB2, BCL2, TP53, BCL2L1	9.85915
hsa-miR-195-5p	CDK6		hsa05220:Chronic myeloid leukemia	1.3831e-09	CDKN1A, E2F3, CCND1, CDKN2A, KRAS, TP53, CDK6, BCL2L1, CRK, MYC	14.0845		GO:0009314~response to radiation	5.74543e-07	ATXN1, BAK1, CDKN1A, CCND1, KRAS, BCL2, TP53, MAPK8, BCL2L1, MYC	14.0845		GO:0004672~protein kinase activity	0.000800586	NTRK3, PDPK1, CCND1, ERBB3, ERBB2, BMPR2, CDK6, MAPK8, YES1, CCL4, WEE1	15.493
hsa-miR-195-5p	CCND1		hsa05200:Pathways in cancer	1.63653e-09	E2F3, ERBB2, TP53, CDK6, BCL2L1, CCND1, CDKN1A, CDKN2A, KRAS, BCL2, VEGFA, TCEB2, RARA, MAPK8, CRK, MYC	22.5352		GO:0008284~positive regulation of cell proliferation	7.5238e-07	LIF, E2F3, CDKN1A, CCND1, NOTCH1, KRAS, BCL2, ERBB2, VEGFA, SOX4, CDK6, BCL2L1, MYC	18.3099		GO:0030528~transcription regulator activity	0.000958278	E2F3, KLF13, E2F7, TP53, MECP2, SOX4, CREB5, SKI, ATXN1, NOTCH1, CDKN2A, NR1D2, BCL2, HOXC4, RBAK, RARA, ETV6, MYC	25.3521
hsa-let-7g-5p	KRAS		hsa05223:Non-small cell lung cancer	6.72199e-08	PDPK1, E2F3, CCND1, CDKN2A, KRAS, ERBB2, TP53, CDK6	11.2676		GO:0010608~posttranscriptional regulation of gene expression	8.9994e-07	EIF4EBP1, CDKN2A, KRT7, BCL2, VEGFA, ELAVL1, SOX4, IGF2BP1, PUM2, LIN28A	14.0845		GO:0004713~protein tyrosine kinase activity	0.00143142	NTRK3, ERBB3, ERBB2, YES1, CCL4, WEE1	8.4507
hsa-let-7g-5p	COL1A2		hsa05215:Prostate cancer	1.29942e-07	CDKN1A, PDPK1, E2F3, CCND1, KRAS, ERBB2, BCL2, TP53, CREB5	12.6761		GO:0043066~negative regulation of apoptosis	1.16774e-06	CDKN1A, NOTCH1, KRAS, ERBB3, ERBB2, BCL2, VEGFA, TP53, SOX4, MAPK8, BCL2L1, MYC	16.9014		GO:0019838~growth factor binding	0.00187309	NTRK3, ERBB3, ERBB2, COL1A2, BMPR2	7.04225
hsa-let-7g-5p	MYC		hsa04012:ErbB signaling pathway	1.87813e-06	CDKN1A, EIF4EBP1, KRAS, ERBB3, ERBB2, MAPK8, CRK, MYC	11.2676		GO:0043069~negative regulation of programmed cell death	1.33947e-06	CDKN1A, NOTCH1, KRAS, ERBB3, ERBB2, BCL2, VEGFA, TP53, SOX4, MAPK8, BCL2L1, MYC	16.9014		GO:0016538~cyclin-dependent protein kinase regulator activity	0.00319783	CDKN1A, CCND1, CDKN2A	4.22535
hsa-miR-125a-5p	CDKN1A		hsa05214:Glioma	4.13713e-06	CDKN1A, E2F3, CCND1, CDKN2A, KRAS, TP53, CDK6	9.85915		GO:0060548~negative regulation of cell death	1.37638e-06	CDKN1A, NOTCH1, KRAS, ERBB3, ERBB2, BCL2, VEGFA, TP53, SOX4, MAPK8, BCL2L1, MYC	16.9014		GO:0046983~protein dimerization activity	0.00544683	BAK1, PANX1, ERBB3, ERBB2, BCL2, VEGFA, TP53, CREB5, BCL2L1	12.6761
hsa-miR-195-5p	BCL2L11		hsa05218:Melanoma	8.37217e-06	CDKN1A, E2F3, CCND1, CDKN2A, KRAS, TP53, CDK6	9.85915		GO:0051252~regulation of RNA metabolic process	2.84332e-06	E2F3, E2F7, SOX4, IGF2BP1, LIN28A, LIF, CDKN2A, ZNF776, NR1D2, HOXC4, RARA, ETV6, MYC, KLF13, TP53, MECP2, ELAVL1, CREB5, SKI, HMGA2, ATXN1, NOTCH1, RBAK, VEGFA, CRK	35.2113		GO:0019887~protein kinase regulator activity	0.00774022	CDKN1A, CCND1, CDKN2A, ERBB3	5.6338
hsa-miR-195-5p	MECP2		hsa04110:Cell cycle	2.11508e-05	CDKN1A, E2F3, CCND1, CDKN2A, TP53, CDK6, MYC, WEE1	11.2676		GO:0001836~release of cytochrome c from mitochondria	3.08667e-06	BAK1, BCL2, TP53, BCL2L1, MYC	7.04225		GO:0003700~transcription factor activity	0.00853208	E2F3, NOTCH1, CDKN2A, NR1D2, E2F7, HOXC4, TP53, SOX4, CREB5, RARA, ETV6, MYC	16.9014
hsa-let-7g-5p	HMGA2		hsa05222:Small cell lung cancer	2.22381e-05	E2F3, CCND1, BCL2, TP53, CDK6, BCL2L1, MYC	9.85915		GO:0009628~response to abiotic stimulus	1.22404e-05	ATXN1, BAK1, CDKN1A, PDPK1, CCND1, KRAS, BCL2, TP53, MAPK8, BCL2L1, MYC	15.493		GO:0043565~sequence-specific DNA binding	0.0105012	NOTCH1, NR1D2, HOXC4, TP53, CREB5, RARA, HMGA2, ETV6, MYC	12.6761
hsa-miR-125a-5p	LIN28A		hsa05213:Endometrial cancer	2.72647e-05	PDPK1, CCND1, KRAS, ERBB2, TP53, MYC	8.4507		GO:0046902~regulation of mitochondrial membrane permeability	1.86237e-05	BAK1, BCL2, TP53, BCL2L1	5.6338		GO:0019207~kinase regulator activity	0.0112838	CDKN1A, CCND1, CDKN2A, ERBB3	5.6338
hsa-miR-125a-5p	NTRK3		hsa05210:Colorectal cancer	0.000275072	CCND1, KRAS, BCL2, TP53, MAPK8, MYC	8.4507		GO:0006355~regulation of transcription, DNA-dependent	2.48889e-05	E2F3, KLF13, E2F7, TP53, MECP2, SOX4, CREB5, SKI, HMGA2, LIN28A, ATXN1, LIF, NOTCH1, ZNF776, CDKN2A, NR1D2, HOXC4, VEGFA, RBAK, RARA, ETV6, CRK, MYC	32.3944		GO:0004715~non-membrane spanning protein tyrosine kinase activity	0.0178513	ERBB2, YES1, WEE1	4.22535
hsa-let-7g-5p	IGF2BP1		hsa04510:Focal adhesion	0.000426685	PDPK1, CCND1, ERBB2, BCL2, VEGFA, COL1A2, MAPK8, CRK	11.2676		GO:0042981~regulation of apoptosis	3.13786e-05	ERBB3, ERBB2, TP53, SOX4, BCL2L1, BCL2L11, BAK1, NOTCH1, CDKN1A, CDKN2A, KRAS, BCL2, VEGFA, MAPK8, MYC	21.1268		GO:0019904~protein domain specific binding	0.0248334	KRAS, BCL2, MECP2, SKI, ETV6, CRK	8.4507
hsa-miR-129-5p	SOX4		hsa05221:Acute myeloid leukemia	0.000684013	CCND1, EIF4EBP1, KRAS, RARA, MYC	7.04225		GO:0043067~regulation of programmed cell death	3.50002e-05	ERBB3, ERBB2, TP53, SOX4, BCL2L1, BCL2L11, BAK1, NOTCH1, CDKN1A, CDKN2A, KRAS, BCL2, VEGFA, MAPK8, MYC	21.1268		GO:0030332~cyclin binding	0.0296714	CDKN1A, CDK6	2.8169
hsa-miR-129-5p	GALNT1		hsa05216:Thyroid cancer	0.00104953	CCND1, KRAS, TP53, MYC	5.6338		GO:0048608~reproductive structure development	3.63305e-05	BAK1, ERMP1, CCND1, BCL2, VEGFA, BCL2L1, BCL2L11	9.85915		GO:0003677~DNA binding	0.0344114	E2F3, KLF13, ZBTB10, E2F7, TP53, MECP2, ARID3B, SOX4, CREB5, LIN28A, HMGA2, NOTCH1, ZNF776, CDKN2A, NR1D2, HOXC4, RARA, ETV6, MYC	26.7606
hsa-miR-129-5p	ETV6		hsa04115:p53 signaling pathway	0.0012485	CDKN1A, CCND1, CDKN2A, TP53, CDK6	7.04225		GO:0010941~regulation of cell death	3.64505e-05	ERBB3, ERBB2, TP53, SOX4, BCL2L1, BCL2L11, BAK1, NOTCH1, CDKN1A, CDKN2A, KRAS, BCL2, VEGFA, MAPK8, MYC	21.1268		GO:0043566~structure-specific DNA binding	0.0360557	NOTCH1, MECP2, TP53, MYC	5.6338
hsa-miR-129-5p	BMPR2		hsa04722:Neurotrophin signaling pathway	0.00163565	NTRK3, KRAS, BCL2, TP53, MAPK8, CRK	8.4507		GO:0043065~positive regulation of apoptosis	4.64639e-05	BAK1, CDKN1A, NOTCH1, CDKN2A, BCL2, TP53, SOX4, MAPK8, BCL2L1, MYC, BCL2L11	15.493		GO:0019901~protein kinase binding	0.0373178	PDPK1, CCND1, CDKN2A, SKI	5.6338
hsa-miR-125a-5p	CD34		hsa05211:Renal cell carcinoma	0.0128924	KRAS, VEGFA, TCEB2, CRK	5.6338		GO:0043068~positive regulation of programmed cell death	4.92675e-05	BAK1, CDKN1A, NOTCH1, CDKN2A, BCL2, TP53, SOX4, MAPK8, BCL2L1, MYC, BCL2L11	15.493		GO:0004714~transmembrane receptor protein tyrosine kinase activity	0.0443124	NTRK3, ERBB3, ERBB2	4.22535
hsa-miR-125a-5p	TP53		hsa04320:Dorso-ventral axis formation	0.0131995	NOTCH1, KRAS, ETV6	4.22535		GO:0010942~positive regulation of cell death	5.1216e-05	BAK1, CDKN1A, NOTCH1, CDKN2A, BCL2, TP53, SOX4, MAPK8, BCL2L1, MYC, BCL2L11	15.493		GO:0019899~enzyme binding	0.0463214	PDPK1, CCND1, CDKN2A, ERBB2, BCL2, TP53, SKI	9.85915
hsa-miR-195-5p	VEGFA		hsa04910:Insulin signaling pathway	0.0144936	PDPK1, EIF4EBP1, KRAS, MAPK8, CRK	7.04225		GO:0009416~response to light stimulus	6.05078e-05	ATXN1, CDKN1A, CCND1, KRAS, BCL2, TP53, MAPK8	9.85915		GO:0004861~cyclin-dependent protein kinase inhibitor activity	0.048969	CDKN1A, CDKN2A	2.8169
hsa-miR-125a-5p	LIF		hsa04010:MAPK signaling pathway	0.0381737	DUSP3, KRAS, TP53, MAPK8, CRK, MYC	8.4507		GO:0009725~response to hormone stimulus	7.69148e-05	CDKN1A, PDPK1, CCND1, EIF4EBP1, KRAS, ERBB3, ERBB2, BCL2, RARA, BCL2L1	14.0845
hsa-miR-125a-5p	MTUS1							GO:0042325~regulation of phosphorylation	9.09919e-05	LIF, ATXN1, BAK1, CDKN1A, PDPK1, CCND1, CDKN2A, KRAS, ERBB2, BCL2, BMPR2	15.493
hsa-miR-125a-5p	RARA							GO:0051385~response to mineralocorticoid stimulus	0.00012463	CDKN1A, CCND1, KRAS, BCL2	5.6338
hsa-miR-195-5p	SKI							GO:0051174~regulation of phosphorus metabolic process	0.0001265	LIF, ATXN1, BAK1, CDKN1A, PDPK1, CCND1, CDKN2A, KRAS, ERBB2, BCL2, BMPR2	15.493
hsa-miR-125a-5p	VEGFA							GO:0019220~regulation of phosphate metabolic process	0.0001265	LIF, ATXN1, BAK1, CDKN1A, PDPK1, CCND1, CDKN2A, KRAS, ERBB2, BCL2, BMPR2	15.493
hsa-let-7g-5p	CDKN2A							GO:0018210~peptidyl-threonine modification	0.000144887	PDPK1, GALNT1, BCL2, MAPK8	5.6338
hsa-let-7g-5p	BCL2L1							GO:0045449~regulation of transcription	0.000151896	E2F3, ZBTB10, E2F7, SOX4, LIN28A, LIF, CDKN2A, ZNF776, KRAS, NR1D2, HOXC4, RARA, ETV6, MYC, KLF13, TP53, MECP2, ARID3B, SKI, CREB5, HMGA2, ATXN1, NOTCH1, VEGFA, RBAK, TCEB2, CRK	38.0282
hsa-miR-195-5p	CCL4							GO:0009719~response to endogenous stimulus	0.000162477	CDKN1A, PDPK1, CCND1, EIF4EBP1, KRAS, ERBB3, ERBB2, BCL2, RARA, BCL2L1	14.0845
hsa-miR-195-5p	KRT7							GO:0008633~activation of pro-apoptotic gene products	0.00016717	BCL2, MAPK8, MYC, BCL2L11	5.6338
hsa-miR-125a-5p	ERBB3							GO:0051325~interphase	0.000176401	CDKN1A, CCND1, CDKN2A, KRT7, BCL2, CDK6	8.4507
hsa-miR-125a-5p	ERBB2							GO:0010033~response to organic substance	0.000192281	EIF4EBP1, CDKN1A, PDPK1, CCND1, KRAS, PANX1, ERBB3, BCL2, ERBB2, RARA, BCL2L1, LIN28A, MYC	18.3099
hsa-miR-125a-5p	KLF13							GO:0009411~response to UV	0.000203776	CDKN1A, CCND1, BCL2, TP53, MAPK8	7.04225
hsa-miR-125a-5p	BAK1							GO:0051726~regulation of cell cycle	0.000219117	LIF, BAK1, CDKN1A, CCND1, CDKN2A, BCL2, TP53, CDK6, MYC	12.6761
hsa-miR-195-5p	BCL2							GO:0008406~gonad development	0.000228244	ERMP1, CCND1, BCL2, VEGFA, BCL2L1, BCL2L11	8.4507
hsa-miR-129-5p	NOTCH1							GO:0001783~B cell apoptosis	0.000239334	BAK1, MYC, BCL2L11	4.22535
hsa-miR-125a-5p	ARID3B							GO:0022602~ovulation cycle process	0.000247	ERMP1, ERBB2, BCL2, VEGFA, BCL2L1	7.04225
hsa-miR-125a-5p	ELAVL1							GO:0007167~enzyme linked receptor protein signaling pathway	0.000273418	LIF, NTRK3, EIF4EBP1, ERBB3, ERBB2, VEGFA, COL1A2, BMPR2, SKI	12.6761
hsa-miR-125a-5p	ARPC5							GO:0048534~hemopoietic or lymphoid organ development	0.000290681	BAK1, BCL2, VEGFA, TP53, SOX4, CDK6, OSTM1, BCL2L11	11.2676
hsa-miR-125a-5p	E2F7							GO:0003006~reproductive developmental process	0.000304514	LIF, BAK1, ERMP1, CCND1, BCL2, VEGFA, BCL2L1, BCL2L11	11.2676
hsa-miR-125a-5p	ZBTB10							GO:0042698~ovulation cycle	0.000333139	ERMP1, ERBB2, BCL2, VEGFA, BCL2L1	7.04225
hsa-miR-125a-5p	CREB5							GO:0031099~regeneration	0.000372965	LIF, CDKN1A, CCND1, NOTCH1, BCL2	7.04225
hsa-miR-125a-5p	OMA1							GO:0007049~cell cycle	0.00037782	PARD6B, E2F3, E2F7, TP53, CDK6, HMGA2, WEE1, CDKN1A, CCND1, CDKN2A, BCL2, KRT7, MYC	18.3099
hsa-miR-125a-5p	OSTM1							GO:0045137~development of primary sexual characteristics	0.000408545	ERMP1, CCND1, BCL2, VEGFA, BCL2L1, BCL2L11	8.4507
hsa-miR-125a-5p	MAPK8							GO:0002520~immune system development	0.000416896	BAK1, BCL2, VEGFA, TP53, SOX4, CDK6, OSTM1, BCL2L11	11.2676
hsa-miR-125a-5p	RBM17							GO:0048511~rhythmic process	0.000423539	ERMP1, ERBB3, ERBB2, BCL2, VEGFA, BCL2L1	8.4507
hsa-miR-125a-5p	PUM2							GO:0032268~regulation of cellular protein metabolic process	0.000518109	LIF, BAK1, CCND1, EIF4EBP1, CDKN2A, KRT7, BCL2, BMPR2, IGF2BP1, PUM2	14.0845
hsa-miR-125a-5p	NR1D2							GO:0007006~mitochondrial membrane organization	0.000519691	BAK1, BCL2, TP53, BCL2L1	5.6338
hsa-miR-125a-5p	HOXC4							GO:0045893~positive regulation of transcription, DNA-dependent	0.000542255	LIF, ATXN1, E2F3, NOTCH1, KLF13, VEGFA, TP53, SOX4, CREB5, MYC	14.0845
hsa-miR-125a-5p	SNX4							GO:0007569~cell aging	0.000569642	CDKN2A, KRAS, BCL2, TP53	5.6338
hsa-miR-125a-5p	NDUFB6							GO:0051254~positive regulation of RNA metabolic process	0.000575884	LIF, ATXN1, E2F3, NOTCH1, KLF13, VEGFA, TP53, SOX4, CREB5, MYC	14.0845
hsa-miR-125a-5p	NOP16							GO:0006351~transcription, DNA-dependent	0.000583692	E2F3, CDKN2A, KLF13, TCEB2, BMPR2, TP53, CREB5, MYC	11.2676
hsa-miR-125a-5p	CRK							GO:0007005~mitochondrion organization	0.000597371	BAK1, CDKN2A, BCL2, TP53, BCL2L1, MYC	8.4507
hsa-miR-125a-5p	SLC1A5							GO:0032774~RNA biosynthetic process	0.00063274	E2F3, CDKN2A, KLF13, TCEB2, BMPR2, TP53, CREB5, MYC	11.2676
hsa-miR-125a-5p	PARD6B							GO:0045596~negative regulation of cell differentiation	0.000685442	LIF, CCND1, NOTCH1, TP53, CDK6, SKI, LIN28A	9.85915
hsa-miR-125a-5p	TCEB2							GO:0045786~negative regulation of cell cycle	0.000686543	CDKN1A, CDKN2A, BCL2, TP53, CDK6	7.04225
hsa-miR-125a-5p	PANX1							GO:0007548~sex differentiation	0.000897536	ERMP1, CCND1, BCL2, VEGFA, BCL2L1, BCL2L11	8.4507
hsa-miR-125a-5p	ZFAND1							GO:0010604~positive regulation of macromolecule metabolic process	0.000915255	E2F3, KLF13, TP53, BMPR2, SOX4, CREB5, LIF, ATXN1, NOTCH1, CCND1, BCL2, VEGFA, MYC	18.3099
hsa-miR-125a-5p	CORO1C							GO:0007423~sensory organ development	0.000929497	BAK1, ERBB3, ERBB2, BCL2, VEGFA, MYC, BCL2L11	9.85915
hsa-miR-125a-5p	CLDN12							GO:0043523~regulation of neuron apoptosis	0.00101984	KRAS, ERBB3, BCL2, TP53, BCL2L1	7.04225
hsa-miR-125a-5p	ZNF776							GO:0070227~lymphocyte apoptosis	0.00105989	BAK1, MYC, BCL2L11	4.22535
hsa-miR-125a-5p	TNPO2							GO:0001541~ovarian follicle development	0.00108195	ERMP1, BCL2, VEGFA, BCL2L1	5.6338
hsa-miR-125a-5p	EIF4EBP1							GO:0030097~hemopoiesis	0.00108606	BAK1, BCL2, VEGFA, TP53, SOX4, CDK6, OSTM1	9.85915
hsa-miR-125a-5p	PDPK1							GO:0001782~B cell homeostasis	0.00129128	BAK1, BCL2, BCL2L11	4.22535
hsa-miR-125a-5p	YES1							GO:0051881~regulation of mitochondrial membrane potential	0.00129128	BAK1, BCL2, BCL2L1	4.22535
hsa-miR-125a-5p	DUSP3							GO:0042326~negative regulation of phosphorylation	0.00142005	ATXN1, BAK1, CDKN1A, CDKN2A	5.6338
hsa-miR-125a-5p	YOD1							GO:0006468~protein amino acid phosphorylation	0.0015438	NTRK3, PDPK1, CCND1, ERBB3, ERBB2, BCL2, BMPR2, CDK6, MAPK8, YES1, WEE1	15.493
hsa-miR-125a-5p	ATXN1							GO:0051329~interphase of mitotic cell cycle	0.0016818	CDKN1A, CCND1, CDKN2A, BCL2, CDK6	7.04225
hsa-miR-125a-5p	TMEM101							GO:0045936~negative regulation of phosphate metabolic process	0.00171266	ATXN1, BAK1, CDKN1A, CDKN2A	5.6338
hsa-miR-125a-5p	ERMP1							GO:0010563~negative regulation of phosphorus metabolic process	0.00171266	ATXN1, BAK1, CDKN1A, CDKN2A	5.6338
hsa-miR-125a-5p	RBAK							GO:0045941~positive regulation of transcription	0.0017642	LIF, ATXN1, E2F3, NOTCH1, KLF13, VEGFA, TP53, SOX4, CREB5, MYC	14.0845
hsa-miR-125a-5p	ATL2							GO:0016310~phosphorylation	0.0017718	NTRK3, PDPK1, CCND1, NDUFB6, ERBB3, ERBB2, BCL2, BMPR2, CDK6, MAPK8, YES1, WEE1	16.9014
								GO:0022402~cell cycle process	0.00178576	CDKN1A, CCND1, CDKN2A, KRT7, BCL2, TP53, CDK6, HMGA2, MYC, WEE1	14.0845
								GO:0008285~negative regulation of cell proliferation	0.0019987	CDKN1A, CDKN2A, E2F7, ERBB2, BCL2, TP53, CDK6, SKI	11.2676
								GO:0043524~negative regulation of neuron apoptosis	0.00204041	KRAS, ERBB3, BCL2, BCL2L1	5.6338
								GO:0033135~regulation of peptidyl-serine phosphorylation	0.00211609	LIF, BAK1, BCL2	4.22535
								GO:0008584~male gonad development	0.00215771	CCND1, BCL2, BCL2L1, BCL2L11	5.6338
								GO:0010628~positive regulation of gene expression	0.00216065	LIF, ATXN1, E2F3, NOTCH1, KLF13, VEGFA, TP53, SOX4, CREB5, MYC	14.0845
								GO:0006350~transcription	0.00223598	E2F3, KLF13, ZBTB10, E2F7, BMPR2, TP53, MECP2, ARID3B, SOX4, CREB5, HMGA2, NOTCH1, ZNF776, CDKN2A, NR1D2, HOXC4, RBAK, TCEB2, RARA, ETV6, MYC	29.5775
								GO:0044093~positive regulation of molecular function	0.00228993	BAK1, PDPK1, CCND1, CDKN2A, KRAS, ERBB2, BCL2, TP53, SKI, MYC	14.0845
								GO:0006919~activation of caspase activity	0.00240471	BAK1, CDKN2A, TP53, MYC	5.6338
								GO:0048255~mRNA stabilization	0.00243385	VEGFA, ELAVL1, IGF2BP1	4.22535
								GO:0043489~RNA stabilization	0.00243385	VEGFA, ELAVL1, IGF2BP1	4.22535
								GO:0032844~regulation of homeostatic process	0.00243722	BAK1, BCL2, VEGFA, CDK6, MYC	7.04225
								GO:0048545~response to steroid hormone stimulus	0.0025906	CDKN1A, CCND1, KRAS, ERBB2, BCL2, RARA	8.4507
								GO:0048771~tissue remodeling	0.00266855	BAK1, ERBB3, ERBB2, VEGFA	5.6338
								GO:0000082~G1/S transition of mitotic cell cycle	0.00266855	CDKN1A, CCND1, CDKN2A, BCL2	5.6338
								GO:0008219~cell death	0.00268194	ATXN1, BAK1, CDKN2A, KRAS, ERBB3, BCL2, TP53, MAPK8, BCL2L1, MYC, BCL2L11	15.493
								GO:0006793~phosphorus metabolic process	0.00269657	NDUFB6, ERBB3, ERBB2, BMPR2, CDK6, WEE1, NTRK3, CCND1, DUSP3, PDPK1, BCL2, MAPK8, YES1	18.3099
								GO:0006796~phosphate metabolic process	0.00269657	NDUFB6, ERBB3, ERBB2, BMPR2, CDK6, WEE1, NTRK3, CCND1, DUSP3, PDPK1, BCL2, MAPK8, YES1	18.3099
								GO:0006915~apoptosis	0.00274578	BAK1, CDKN2A, KRAS, ERBB3, BCL2, TP53, MAPK8, BCL2L1, MYC, BCL2L11	14.0845
								GO:0051412~response to corticosterone stimulus	0.00277267	CDKN1A, CCND1, BCL2	4.22535
								GO:0022612~gland morphogenesis	0.00277267	ERBB3, ERBB2, BCL2	4.22535
								GO:0016265~death	0.00281994	ATXN1, BAK1, CDKN2A, KRAS, ERBB3, BCL2, TP53, MAPK8, BCL2L1, MYC, BCL2L11	15.493
								GO:0012501~programmed cell death	0.00303233	BAK1, CDKN2A, KRAS, ERBB3, BCL2, TP53, MAPK8, BCL2L1, MYC, BCL2L11	14.0845
								GO:0043280~positive regulation of caspase activity	0.00309671	BAK1, CDKN2A, TP53, MYC	5.6338
								GO:0010952~positive regulation of peptidase activity	0.00309671	BAK1, CDKN2A, TP53, MYC	5.6338
								GO:0010605~negative regulation of macromolecule metabolic process	0.00311311	ATXN1, BAK1, EIF4EBP1, CDKN2A, MECP2, TP53, IGF2BP1, SKI, BCL2L1, LIN28A, MYC	15.493
								GO:0010212~response to ionizing radiation	0.00324824	BAK1, CCND1, BCL2, TP53	5.6338
								GO:0009967~positive regulation of signal transduction	0.00334461	LIF, KRAS, ERBB3, ERBB2, VEGFA, SOX4, TMEM101	9.85915
								GO:0051301~cell division	0.00334461	PARD6B, CCND1, NOTCH1, CDKN2A, CDK6, HMGA2, WEE1	9.85915
								GO:0045935~positive regulation of nucleobase, nucleoside, nucleotide and nucleic acid metabolic process	0.00348766	LIF, ATXN1, E2F3, NOTCH1, KLF13, VEGFA, TP53, SOX4, CREB5, MYC	14.0845
								GO:0018107~peptidyl-threonine phosphorylation	0.00351266	PDPK1, BCL2, MAPK8	4.22535
								GO:0008585~female gonad development	0.00389961	ERMP1, BCL2, VEGFA, BCL2L1	5.6338
								GO:0043085~positive regulation of catalytic activity	0.00401331	BAK1, PDPK1, CCND1, CDKN2A, KRAS, ERBB2, BCL2, TP53, MYC	12.6761
								GO:0002521~leukocyte differentiation	0.00401938	BAK1, BCL2, TP53, SOX4, OSTM1	7.04225
								GO:0046546~development of primary male sexual characteristics	0.00407395	CCND1, BCL2, BCL2L1, BCL2L11	5.6338
								GO:0042063~gliogenesis	0.00407395	NOTCH1, ERBB3, ERBB2, CDK6	5.6338
								GO:0022403~cell cycle phase	0.0042776	CDKN1A, CCND1, CDKN2A, KRT7, BCL2, CDK6, HMGA2, WEE1	11.2676
								GO:0042493~response to drug	0.00428821	CDKN1A, CCND1, ERBB3, ERBB2, BCL2, TP53	8.4507
								GO:0051173~positive regulation of nitrogen compound metabolic process	0.00429214	LIF, ATXN1, E2F3, NOTCH1, KLF13, VEGFA, TP53, SOX4, CREB5, MYC	14.0845
								GO:0042391~regulation of membrane potential	0.0043566	ATXN1, BAK1, ERBB2, BCL2, BCL2L1	7.04225
								GO:0009991~response to extracellular stimulus	0.00463367	CDKN1A, CCND1, BCL2, BMPR2, TP53, RARA	8.4507
								GO:0030155~regulation of cell adhesion	0.00471245	CDKN2A, ERBB3, ERBB2, BCL2, CDK6	7.04225
								GO:0010557~positive regulation of macromolecule biosynthetic process	0.00474566	LIF, ATXN1, E2F3, NOTCH1, KLF13, VEGFA, TP53, SOX4, CREB5, MYC	14.0845
								GO:0046545~development of primary female sexual characteristics	0.0048185	ERMP1, BCL2, VEGFA, BCL2L1	5.6338
								GO:0046660~female sex differentiation	0.0048185	ERMP1, BCL2, VEGFA, BCL2L1	5.6338
								GO:0006839~mitochondrial transport	0.0048185	BAK1, BCL2, TP53, BCL2L1	5.6338
								GO:0006917~induction of apoptosis	0.00497011	BAK1, CDKN1A, CDKN2A, TP53, MAPK8, MYC, BCL2L11	9.85915
								GO:0007169~transmembrane receptor protein tyrosine kinase signaling pathway	0.00499856	NTRK3, EIF4EBP1, ERBB3, ERBB2, VEGFA, BMPR2	8.4507
								GO:0012502~induction of programmed cell death	0.00504537	BAK1, CDKN1A, CDKN2A, TP53, MAPK8, MYC, BCL2L11	9.85915
								GO:0050678~regulation of epithelial cell proliferation	0.00521957	NOTCH1, ERBB2, VEGFA, CDK6	5.6338
								GO:0043488~regulation of mRNA stability	0.0052362	VEGFA, ELAVL1, IGF2BP1	4.22535
								GO:0045597~positive regulation of cell differentiation	0.00548288	LIF, NTRK3, NOTCH1, BCL2, BMPR2, RARA	8.4507
								GO:0046661~male sex differentiation	0.0056402	CCND1, BCL2, BCL2L1, BCL2L11	5.6338
								GO:0010647~positive regulation of cell communication	0.00567814	LIF, KRAS, ERBB3, ERBB2, VEGFA, SOX4, TMEM101	9.85915
								GO:0010332~response to gamma radiation	0.00571664	BAK1, BCL2, TP53	4.22535
								GO:0030182~neuron differentiation	0.00579893	LIF, NTRK3, PARD6B, NOTCH1, ERBB3, ERBB2, BCL2, VEGFA	11.2676
								GO:0006366~transcription from RNA polymerase II promoter	0.00599958	E2F3, KLF13, TCEB2, BMPR2, CREB5, MYC	8.4507
								GO:0043487~regulation of RNA stability	0.00621651	VEGFA, ELAVL1, IGF2BP1	4.22535
								GO:0031328~positive regulation of cellular biosynthetic process	0.00639393	LIF, ATXN1, E2F3, NOTCH1, KLF13, VEGFA, TP53, SOX4, CREB5, MYC	14.0845
								GO:0048666~neuron development	0.0065488	LIF, PARD6B, NOTCH1, ERBB3, ERBB2, BCL2, VEGFA	9.85915
								GO:0040008~regulation of growth	0.00673401	NTRK3, CDKN1A, CDKN2A, BCL2, TP53, HMGA2, BCL2L11	9.85915
								GO:0048730~epidermis morphogenesis	0.00673559	NOTCH1, BCL2, COL1A2	4.22535
								GO:0030278~regulation of ossification	0.00677897	BCL2, BMPR2, CDK6, SKI	5.6338
								GO:0051384~response to glucocorticoid stimulus	0.00677897	CDKN1A, CCND1, KRAS, BCL2	5.6338
								GO:0007346~regulation of mitotic cell cycle	0.00678715	CCND1, CDKN2A, BCL2, TP53, MYC	7.04225
								GO:0051098~regulation of binding	0.00694379	BAK1, CDKN2A, KRAS, BCL2, SKI	7.04225
								GO:0009891~positive regulation of biosynthetic process	0.00701081	LIF, ATXN1, E2F3, NOTCH1, KLF13, VEGFA, TP53, SOX4, CREB5, MYC	14.0845
								GO:0043281~regulation of caspase activity	0.00702191	BAK1, CDKN2A, TP53, MYC	5.6338
								GO:0043434~response to peptide hormone stimulus	0.00710281	PDPK1, EIF4EBP1, ERBB3, BCL2, BCL2L1	7.04225
								GO:0031100~organ regeneration	0.0072737	LIF, CDKN1A, CCND1	4.22535
								GO:0052548~regulation of endopeptidase activity	0.00778156	BAK1, CDKN2A, TP53, MYC	5.6338
								GO:0001952~regulation of cell-matrix adhesion	0.00783064	CDKN2A, BCL2, CDK6	4.22535
								GO:0002260~lymphocyte homeostasis	0.00840622	BAK1, BCL2, BCL2L11	4.22535
								GO:0031960~response to corticosteroid stimulus	0.008588	CDKN1A, CCND1, KRAS, BCL2	5.6338
								GO:0032990~cell part morphogenesis	0.00868591	BAK1, PARD6B, NOTCH1, ERBB3, ERBB2, BCL2	8.4507
								GO:0052547~regulation of peptidase activity	0.00886731	BAK1, CDKN2A, TP53, MYC	5.6338
								GO:0006357~regulation of transcription from RNA polymerase II promoter	0.00929782	LIF, ATXN1, NOTCH1, KLF13, VEGFA, MECP2, TP53, SKI, CRK, MYC	14.0845
								GO:0001934~positive regulation of protein amino acid phosphorylation	0.00973708	LIF, CCND1, BCL2, BMPR2	5.6338
								GO:0000278~mitotic cell cycle	0.00986766	CDKN1A, CCND1, CDKN2A, BCL2, CDK6, HMGA2, WEE1	9.85915
								GO:0033088~negative regulation of immature T cell proliferation in the thymus	0.00988122	CDKN2A, ERBB2	2.8169
								GO:0033087~negative regulation of immature T cell proliferation	0.00988122	CDKN2A, ERBB2	2.8169
								GO:0033084~regulation of immature T cell proliferation in the thymus	0.00988122	CDKN2A, ERBB2	2.8169
								GO:0045944~positive regulation of transcription from RNA polymerase II promoter	0.00999154	LIF, ATXN1, NOTCH1, KLF13, VEGFA, TP53, MYC	9.85915
								GO:0032504~multicellular organism reproduction	0.0101267	LIF, ERMP1, NOTCH1, ERBB2, BCL2, VEGFA, BCL2L1, BCL2L11	11.2676
								GO:0048609~reproductive process in a multicellular organism	0.0101267	LIF, ERMP1, NOTCH1, ERBB2, BCL2, VEGFA, BCL2L1, BCL2L11	11.2676
								GO:0006873~cellular ion homeostasis	0.0103699	ATXN1, BAK1, ERBB2, BCL2, TP53, BCL2L1, MYC	9.85915
								GO:0001932~regulation of protein amino acid phosphorylation	0.0105959	LIF, BAK1, CCND1, BCL2, BMPR2	7.04225
								GO:0030308~negative regulation of cell growth	0.010655	CDKN1A, CDKN2A, BCL2, TP53	5.6338
								GO:0032535~regulation of cellular component size	0.0109364	NTRK3, CDKN1A, CDKN2A, BCL2, TP53, ARPC5	8.4507
								GO:0055082~cellular chemical homeostasis	0.0111571	ATXN1, BAK1, ERBB2, BCL2, TP53, BCL2L1, MYC	9.85915
								GO:0016044~membrane organization	0.0112923	CORO1C, BAK1, KRAS, BCL2, TP53, SNX4, BCL2L1	9.85915
								GO:0051094~positive regulation of developmental process	0.0121121	LIF, NTRK3, NOTCH1, BCL2, BMPR2, RARA	8.4507
								GO:0006461~protein complex assembly	0.0121969	PARD6B, E2F3, ATL2, TCEB2, TP53, SKI, TNPO2, MYC	11.2676
								GO:0070271~protein complex biogenesis	0.0121969	PARD6B, E2F3, ATL2, TCEB2, TP53, SKI, TNPO2, MYC	11.2676
								GO:0042327~positive regulation of phosphorylation	0.0122931	LIF, CCND1, BCL2, BMPR2	5.6338
								GO:0048145~regulation of fibroblast proliferation	0.0129411	CDKN1A, TP53, CDK6	4.22535
								GO:0045792~negative regulation of cell size	0.0129866	CDKN1A, CDKN2A, BCL2, TP53	5.6338
								GO:0048878~chemical homeostasis	0.0130796	ATXN1, BAK1, ERBB2, BCL2, VEGFA, TP53, BCL2L1, MYC	11.2676
								GO:0048872~homeostasis of number of cells	0.0133416	BAK1, BCL2, VEGFA, BCL2L11	5.6338
								GO:0010562~positive regulation of phosphorus metabolic process	0.0133416	LIF, CCND1, BCL2, BMPR2	5.6338
								GO:0045937~positive regulation of phosphate metabolic process	0.0133416	LIF, CCND1, BCL2, BMPR2	5.6338
								GO:0032989~cellular component morphogenesis	0.0136173	BAK1, PARD6B, NOTCH1, ERBB3, ERBB2, BCL2, CCL4	9.85915
								GO:0001776~leukocyte homeostasis	0.0136589	BAK1, BCL2, BCL2L11	4.22535
								GO:0007050~cell cycle arrest	0.0144397	CDKN1A, CDKN2A, TP53, MYC	5.6338
								GO:0030098~lymphocyte differentiation	0.0144397	BAK1, BCL2, TP53, SOX4	5.6338
								GO:0033083~regulation of immature T cell proliferation	0.0147857	CDKN2A, ERBB2	2.8169
								GO:0045767~regulation of anti-apoptosis	0.0151453	CDKN1A, RARA, BCL2L1	4.22535
								GO:0007409~axonogenesis	0.0153099	PARD6B, NOTCH1, ERBB3, ERBB2, BCL2	7.04225
								GO:0031399~regulation of protein modification process	0.01532	LIF, BAK1, CCND1, CDKN2A, BCL2, BMPR2	8.4507
								GO:0050801~ion homeostasis	0.0155688	ATXN1, BAK1, ERBB2, BCL2, TP53, BCL2L1, MYC	9.85915
								GO:0001558~regulation of cell growth	0.0155751	NTRK3, CDKN1A, CDKN2A, BCL2, TP53	7.04225
								GO:0031667~response to nutrient levels	0.0163884	CCND1, BCL2, BMPR2, TP53, RARA	7.04225
								GO:0045926~negative regulation of growth	0.0171968	CDKN1A, CDKN2A, BCL2, TP53	5.6338
								GO:0007568~aging	0.0171968	CDKN2A, KRAS, BCL2, TP53	5.6338
								GO:0034329~cell junction assembly	0.0174989	PARD6B, PDPK1, BCL2	4.22535
								GO:0048598~embryonic morphogenesis	0.0179	NOTCH1, HOXC4, BMPR2, TP53, SKI, MYC	8.4507
								GO:0031647~regulation of protein stability	0.0183158	CDKN2A, BCL2, SOX4	4.22535
								GO:0010035~response to inorganic substance	0.0186862	CDKN1A, CCND1, BCL2, MAPK8, BCL2L1	7.04225
								GO:0008361~regulation of cell size	0.0189868	NTRK3, CDKN1A, CDKN2A, BCL2, TP53	7.04225
								GO:0045667~regulation of osteoblast differentiation	0.0191486	BMPR2, CDK6, SKI	4.22535
								GO:0043497~regulation of protein heterodimerization activity	0.0196662	BAK1, BCL2	2.8169
								GO:0048667~cell morphogenesis involved in neuron differentiation	0.0199066	PARD6B, NOTCH1, ERBB3, ERBB2, BCL2	7.04225
								GO:0048812~neuron projection morphogenesis	0.0211755	PARD6B, NOTCH1, ERBB3, ERBB2, BCL2	7.04225
								GO:0010810~regulation of cell-substrate adhesion	0.0217405	CDKN2A, BCL2, CDK6	4.22535
								GO:0014070~response to organic cyclic substance	0.0220852	CDKN1A, CCND1, BCL2, BCL2L1	5.6338
								GO:0035295~tube development	0.0235137	NOTCH1, BCL2, VEGFA, BMPR2, BCL2L11	7.04225
								GO:0030183~B cell differentiation	0.0235448	BAK1, BCL2, TP53	4.22535
								GO:0002360~T cell lineage commitment	0.024523	BCL2, TP53	2.8169
								GO:0070059~apoptosis in response to endoplasmic reticulum stress	0.024523	BAK1, BCL2	2.8169
								GO:0002326~B cell lineage commitment	0.024523	BCL2, TP53	2.8169
								GO:0060056~mammary gland involution	0.024523	ERBB3, ERBB2	2.8169
								GO:0035239~tube morphogenesis	0.0250394	NOTCH1, BCL2, VEGFA, BCL2L11	5.6338
								GO:0030036~actin cytoskeleton organization	0.0256386	PDPK1, KRAS, BCL2, ARPC5, CRK	7.04225
								GO:0010038~response to metal ion	0.0260694	CCND1, BCL2, MAPK8, BCL2L1	5.6338
								GO:0045580~regulation of T cell differentiation	0.0263625	CDKN2A, ERBB2, RARA	4.22535
								GO:0019725~cellular homeostasis	0.0275276	ATXN1, BAK1, ERBB2, BCL2, TP53, BCL2L1, MYC	9.85915
								GO:0045859~regulation of protein kinase activity	0.0279253	CDKN1A, PDPK1, CCND1, CDKN2A, KRAS, ERBB2	8.4507
								GO:0010001~glial cell differentiation	0.0283131	NOTCH1, ERBB3, ERBB2	4.22535
								GO:0001889~liver development	0.0283131	CCND1, NOTCH1, ERBB2	4.22535
								GO:0048732~gland development	0.0292944	ERBB3, ERBB2, BCL2, BCL2L11	5.6338
								GO:0042476~odontogenesis	0.0293095	ERBB3, COL1A2, BCL2L11	4.22535
								GO:0008629~induction of apoptosis by intracellular signals	0.0293095	CDKN1A, TP53, MYC	4.22535
								GO:0000079~regulation of cyclin-dependent protein kinase activity	0.0293095	CDKN1A, CCND1, CDKN2A	4.22535
								GO:0060443~mammary gland morphogenesis	0.029356	ERBB3, ERBB2	2.8169
								GO:0048563~post-embryonic organ morphogenesis	0.029356	BAK1, BCL2L11	2.8169
								GO:0006417~regulation of translation	0.0304145	EIF4EBP1, KRT7, IGF2BP1, PUM2	5.6338
								GO:0000902~cell morphogenesis	0.0313824	PARD6B, NOTCH1, ERBB3, ERBB2, BCL2, CCL4	8.4507
								GO:0042592~homeostatic process	0.0314383	ATXN1, BAK1, ERBB2, BCL2, VEGFA, TP53, BCL2L1, MYC, BCL2L11	12.6761
								GO:0030029~actin filament-based process	0.0314463	PDPK1, KRAS, BCL2, ARPC5, CRK	7.04225
								GO:0043549~regulation of kinase activity	0.0317095	CDKN1A, PDPK1, CCND1, CDKN2A, KRAS, ERBB2	8.4507
								GO:0034330~cell junction organization	0.0323817	PARD6B, PDPK1, BCL2	4.22535
								GO:0000904~cell morphogenesis involved in differentiation	0.0326937	PARD6B, NOTCH1, ERBB3, ERBB2, BCL2	7.04225
								GO:0070482~response to oxygen levels	0.0327217	CDKN1A, BCL2, VEGFA, BCL2L1	5.6338
								GO:0048858~cell projection morphogenesis	0.0331159	PARD6B, NOTCH1, ERBB3, ERBB2, BCL2	7.04225
								GO:0014065~phosphoinositide 3-kinase cascade	0.0341654	ERBB3, ERBB2	2.8169
								GO:0002320~lymphoid progenitor cell differentiation	0.0341654	BCL2, SOX4	2.8169
								GO:0043496~regulation of protein homodimerization activity	0.0341654	BAK1, BCL2	2.8169
								GO:0008634~negative regulation of survival gene product expression	0.0341654	BCL2L1, MYC	2.8169
								GO:0048103~somatic stem cell division	0.0341654	NOTCH1, CDKN2A	2.8169
								GO:0009636~response to toxin	0.0366654	BAK1, CDKN1A, BCL2	4.22535
								GO:0051338~regulation of transferase activity	0.0368754	CDKN1A, PDPK1, CCND1, CDKN2A, KRAS, ERBB2	8.4507
								GO:0051249~regulation of lymphocyte activation	0.0369741	CDKN1A, CDKN2A, ERBB2, RARA	5.6338
								GO:0031175~neuron projection development	0.0379723	PARD6B, NOTCH1, ERBB3, ERBB2, BCL2	7.04225
								GO:0010629~negative regulation of gene expression	0.0382236	ATXN1, MECP2, TP53, SKI, BCL2L1, LIN28A, MYC	9.85915
								GO:0045619~regulation of lymphocyte differentiation	0.0388848	CDKN2A, ERBB2, RARA	4.22535
								GO:0030879~mammary gland development	0.0388848	ERBB3, ERBB2, BCL2L11	4.22535
								GO:0010243~response to organic nitrogen	0.0388848	CDKN1A, CCND1, BCL2L1	4.22535
								GO:0032469~endoplasmic reticulum calcium ion homeostasis	0.0389514	BAK1, BCL2	2.8169
								GO:0031668~cellular response to extracellular stimulus	0.0400133	CDKN1A, BMPR2, TP53	4.22535
								GO:0048754~branching morphogenesis of a tube	0.0411543	NOTCH1, BCL2, VEGFA	4.22535
								GO:0030217~T cell differentiation	0.0411543	BCL2, TP53, SOX4	4.22535
								GO:0033273~response to vitamin	0.0423074	CCND1, BCL2, RARA	4.22535
								GO:0008635~activation of caspase activity by cytochrome c	0.043714	BAK1, TP53	2.8169
								GO:0017145~stem cell division	0.043714	NOTCH1, CDKN2A	2.8169
								GO:0002262~myeloid cell homeostasis	0.043714	BAK1, BCL2L11	2.8169
								GO:0032869~cellular response to insulin stimulus	0.0446499	PDPK1, EIF4EBP1, ERBB3	4.22535
								GO:0065003~macromolecular complex assembly	0.0456561	PARD6B, E2F3, ATL2, TCEB2, TP53, SKI, TNPO2, MYC	11.2676
								GO:0010720~positive regulation of cell development	0.0458389	NTRK3, NOTCH1, BCL2	4.22535
								GO:0051241~negative regulation of multicellular organismal process	0.0477039	NOTCH1, VEGFA, BMPR2, RARA	5.6338
								GO:0033138~positive regulation of peptidyl-serine phosphorylation	0.0484533	LIF, BCL2	2.8169
								GO:0002694~regulation of leukocyte activation	0.0491422	CDKN1A, CDKN2A, ERBB2, RARA	5.6338
								GO:0050767~regulation of neurogenesis	0.0491422	NTRK3, NOTCH1, BCL2, TP53	5.6338
								GO:0010740~positive regulation of protein kinase cascade	0.0498693	LIF, ERBB3, ERBB2, TMEM101	5.6338

## Sheet: 47,XXX vs 46,XX
miRNA	Target gene		KEGG pathways	PValue	Genes	%		BP	PValue	Genes	%		MP	PValue	Genes	%
hsa-miR-335-5p	TNC		hsa00100:Steroid biosynthesis	1.49039e-05	TM7SF2, CEL, SOAT2, LIPA, CYP51A1, SQLE, DHCR7, LSS, HSD17B7, DHCR24, FDFT1	0.459098		GO:0009611~response to wounding	5.65923e-08	TLR1, TLR2, FGF10, TLR4, MMRN1, SHH, TGFB2, GP9, CFP, NLRC4, HMCN1, CD46, APOH, MS4A2, CFI, LOX, IL1A, CIITA, F11R, F10, IL27, IL25, GRHL3, SERPING1, IL22, C1QA, CCR7, CD36, UNC13D, THBD, CCR4, CCR2, TFPI, PLA2G2E, CYSLTR1, DRD5, ITGB2, TIMP3, F13B, IL17A, ITGB6, SCN9A, SPP1, PLAT, BMP2, CFB, TGFBR2, SMAD3, ITGA2, APOL2, NOTCH3, HDAC4, P2RX1, SYT17, PPARA, NRP1, FOXA2, CXCR1, CXCR2, NFKB1, FOS, G…	4.71619		GO:0005509~calcium ion binding	4.7964e-07	PDP1, SYT1, LTBP1, S100A5, LTBP2, SYT5, TNNC1, LTBP4, JAG2, RCVRN, MMP2, DNASE1L3, CALB2, SYP, CDH20, ATP2B4, HMCN1, GRIN2D, SLC25A23, RAPGEF2, COL10A1, PCDHGA10, F10, SCUBE2, LRP1B, CDHR2, COLEC10, MGP, CDHR5, DLL1, PKD2L1, SNTN, SAG, GNS, PITPNM2, PLCE1, THBD, RYR2, PLA2G2E, DST, TBC1D8B, EFCAB5, SRL, ITGA10, FLG2, CACNB3, CAPS2, DAGLA, MACF1, LPCAT1, CRB2, CD69, TTYH2, SFTPD, ENTPD3, ENTPD4, B…	7.17863
hsa-miR-335-5p	MERTK		hsa04060:Cytokine-cytokine receptor interaction	0.000109031	IFNA21, OSMR, IL6ST, LEPR, IL21R, GDF5, CXCR1, CXCR2, TGFB2, TPO, IL1A, EGFR, IL25, LIFR, IL22, CCR9, INHBB, TNFRSF9, ACVR2B, CCR7, PPBP, CCR4, TNFRSF10D, INHBE, CCR2, VEGFA, NGFR, ACVR1, CXCL3, CSF1, CXCL2, CXCL9, KIT, CCL26, CCL24, LIF, CCL25, IL17A, CCL20, FIGF, CD27, AMHR2, IL4, IL6, BMP2, IL5, IL8, IL7, FLT3, TGFBR2, CCL19, TNFSF9, CCL15, KDR, TSLP, CCL14, CXCL16, EPOR, BMP7	2.4207		GO:0010033~response to organic substance	1.6921e-07	CGA, PTGS2, ADCY7, IL6ST, OSMR, ADCY6, TLR2, FOXO1, TLR4, RPE65, FOXO4, SHH, TGFB2, GNG8, CHRNA7, PRKACA, LOX, DNAJC3, CIITA, EGFR, LIFR, MGP, MFGE8, PTPRU, DDIT3, SLC34A2, CD38, GRB10, KRT19, THBD, CCR4, ABAT, RYR2, HSPB3, EIF2AK3, ACR, DRD5, ALDOC, HMGCS1, NFKBIA, HSPA1A, BCL2L1, HSPA1B, LIN28A, TIMP3, TTC3, HSPA1L, KRAS, BCHE, IDH1, AGRP, SPP1, HERPUD1, CFB, TGFBR2, ACACA, NR4A2, SMAD3, ITGA2,…	5.92654		GO:0008289~lipid binding	1.73351e-05	SYT1, PPARA, OSBP, CRABP1, PTGS2, HIP1R, LTC4S, TENC1, YBX2, SYP, ACBD3, HMHA1, STARD5, MAP1LC3A, STARD6, TIAM1, APOH, PITPNC1, LBP, RAPGEF2, GLTPD2, GPIHBP1, ZFYVE1, SH3PXD2B, ARHGEF2, SH3PXD2A, F10, PIK3C2A, RXRB, INPPL1, PIK3C2B, NCF4, ESR1, CYP26A1, PRKCG, MFGE8, ESR2, C8G, PITPNM2, CD36, LRAT, PTGDS, SBF2, SCIN, ZFYVE28, PLA2G7, SCGB2A2, PTAFR, EPN2, GC, SNX9, SNAP91, RBP1, FFAR1, NR3C2, APO…	3.798
hsa-miR-335-5p	PTPRN2		hsa04640:Hematopoietic cell lineage	0.000744445	IL4, IL6, IL5, CD8A, FLT3, IL7, CSF1, ITGA1, ITGA2, KIT, CD1D, GP9, CD9, CD38, CD37, CD36, TFRC, CD33, CD22, TPO, HLA-DRB5, EPOR, CD14, IL1A	1.00167		GO:0006869~lipid transport	6.60655e-07	PNLIP, PPARA, SLC27A1, ABCA7, OSBP, LDLR, ATP10B, GULP1, ATP10A, APOC1, ATP10D, ABCA4, STARD5, ACE, STARD6, APOH, ATP8B2, PITPNC1, LBP, GLTPD2, GPIHBP1, PLTP, ABCA12, CPT1B, SOAT2, SPNS2, PLA2G10, PSAP, ANXA1, CFTR, ABCG8, APOL2, CEL, NPC1, CD36, LRP10, ATP9A, LIPG, SLC27A6, FABP1, ATP8A1, VLDLR	1.75292		GO:0003700~transcription factor activity	0.000183956	MYOD1, MEF2A, CDX2, CDX4, RORC, FOXO1, RORB, RORA, FOXO3, FOXO4, CITED2, HOXC6, GATA1, ATOH1, CDKN2A, GATA5, SATB1, RARG, RXRB, MTA2, EMX2, ARNTL, SIX6, TRERF1, PROX1, DDIT3, ZNF37A, ASCL2, TFAP2B, SPDEF, MGA, SOX1, TFAP4, HOXA11, TFE3, SOX5, ANKRD30A, SOX4, SOX9, ATF2, ARX, FOXQ1, HOXA2, MEIS3, JUND, NKX3-2, LHX6, BHLHE40, LHX9, SREBF1, DMBX1, MAFF, KLF7, KLF9, ESRRB, MAFB, NR4A2, NEUROG1, NR4A1…	6.92821
hsa-miR-335-5p	SOX4		hsa04020:Calcium signaling pathway	0.00176619	GNA14, TACR3, CYSLTR1, ADCY7, TNNC1, TACR2, DRD5, PPP3R2, ATP2B4, HRH2, PTK2B, GRIN2D, PLCD3, PLCD1, NOS3, CHRNA7, PRKACA, CALML6, CALML5, CHRFAM7A, EGFR, TRPC1, PRKCG, NTSR1, ITPR1, ITPR2, GRM5, CD38, P2RX4, PLCE1, SLC25A31, P2RX1, CHRM3, CHRM2, HTR7, AVPR1B, PLCG2, RYR2, PTAFR, CACNA1B	1.62771		GO:0016055~Wnt receptor signaling pathway	1.26529e-06	LZTS2, NDP, SOX4, CTNND1, RSPO4, CSNK2A1, WNT3, WISP1, MACF1, RSPO1, SOSTDC1, RSPO3, RSPO2, FRAT2, HBP1, AXIN1, FZD8, WNT10B, RARG, CCDC88C, FZD1, TLE4, PTPRU, SLC9A3R1, MARK4, DKK4, CTNNBIP1, DKK2, CCND1, WNT7B, FZD10, DACT1, SFRP1, LRP6, ROR2, WIF1, WNT9A, TBL1X, LRP5	1.62771		GO:0043565~sequence-specific DNA binding	0.000258244	MYOD1, MEF2A, CDX2, CDX4, FOXO1, RORC, RORB, RORA, FOXO3, FOXO4, GATA1, HOXC6, ATOH1, GATA5, CIITA, SATB1, RARG, RXRB, MTA2, EMX2, PROX1, SIX6, DDIT3, SPDEF, TFAP2B, TFAP4, SOX1, HOXA11, TFE3, SOX9, ATF2, ARX, FOXQ1, HOXA2, MEIS3, JUND, NKX3-2, LHX6, LHX9, DNMT3B, SREBF1, DMBX1, MAFF, TAF1, ESRRB, MAFB, NR4A2, SMAD3, NR4A1, ESX1, FOXP1, USF2, ATF6, HDAC4, HOXB1, DLX5, RFX3, FOXI1, KLF4, PPARA, PO…	4.59098
hsa-miR-335-5p	TFF2		hsa05200:Pathways in cancer	0.00278277	E2F2, FGF8, PTGS2, FGF17, FGF16, FGF11, FOXO1, FGF10, NFKB1, MMP2, SHH, GLI1, TGFB2, FOS, CDKN2A, WNT3, PIK3CA, CCNA1, MYC, FGF4, EGFR, WNT10B, RXRB, FGF23, PRKCG, CDK6, RB1, DAPK2, JUP, CCND1, VEGFA, WNT9A, PML, NFKBIA, EGLN1, BCL2L1, KIT, IGF1R, KRAS, SOS2, LAMB1, TRAF6, FIGF, AXIN1, FZD8, IL6, BMP2, IL8, KLK3, FLT3, TGFBR2, FZD1, SMAD3, ITGA2, RALGDS, RASSF5, HSP90B1, FZD10, WNT7B, CDKN1A, LAM…	2.62938		GO:0001501~skeletal system development	2.32808e-06	PTGS2, GABBR1, JAG2, ZEB1, MMP2, SHH, GLI1, HOXC6, BARX2, ANKRD11, COL11A1, MYC, IDUA, FGF4, COL10A1, EGFR, TBX15, ARID5B, MGP, MEPE, MMP14, ACVR2B, CHRDL2, NAB2, NAB1, COL1A2, ROR2, KIAA1217, RIPPLY2, WNT9A, EIF2AK3, TAPT1, HOXA11, COL3A1, SOX5, CYTL1, SOX9, OTOR, IGSF10, HOXA2, COL9A2, LECT1, JUND, PTH, NKX3-2, TRAF6, SPP1, BMP2, EVC, BMP1, TBX3, TGFBR2, HSPG2, SMAD3, NPR3, WWTR1, ANKH, ATP7A, …	3.00501		GO:0005125~cytokine activity	0.00064197	IFNA21, FAM3B, CXCL3, CSF1, CXCL2, GDF5, CXCL9, IL33, TGFB2, CCL26, CCL24, LIF, CCL25, IL17A, CCL20, GDF9, IL1A, SPP1, IL4, CMTM1, BMP2, IL6, IL5, BMP1, IL8, IL7, IL27, IL25, CCL19, AREGB, TNFSF9, IL22, CCL15, INHBB, TSLP, CCL14, PPBP, CXCL16, VEGFA, GDF10, AREG, SCGB3A1, GDF15, BMP7, CMTM3	1.79466
hsa-miR-335-5p	RASA1		hsa04062:Chemokine signaling pathway	0.00299192	ADCY7, CXCL3, ADCY6, CXCL2, CXCL9, NFKBIA, CXCR1, NFKB1, CXCR2, FOXO3, PXN, CCL26, GNG8, CCL24, CCL25, KRAS, CCL20, TIAM1, PTK2B, SOS2, PIK3CA, PRKACA, SHC3, SHC4, IL8, CCL19, CCL15, STAT2, CCR9, GNGT1, GNGT2, CCR7, CCL14, PPBP, CCR4, ARRB1, CXCL16, CCR2, JAK2, JAK3, IKBKB	1.66945		GO:0008202~steroid metabolic process	3.27849e-06	TM7SF2, CYP3A5, OSBP, LDLR, HMGCR, LEPR, LSS, SHH, FDFT1, ACBD3, STARD5, CYP39A1, INSIG2, CYP7A1, INSIG1, DHCR24, CELA3B, SULT2A1, FGF23, CFTR, TRERF1, UGT2B17, NPC1, G6PD, SQLE, HSD11B1, HSD3B2, GC, CYP51A1, HSD3B7, APOC1, HMGCS1, NR3C1, DHCR7, PCSK9, HSD17B3, HSD17B7, CYP19A1, SREBF1, IL4, SOAT2, LIPA, CYP21A2, SREBF2, APOL2, CYP7B1, CEL, BAAT, UGT2B4, VLDLR, FABP6	2.12855		GO:0015293~symporter activity	0.000649347	SLC5A3, SLC38A4, SLC2A13, SLC2A10, SLC6A10P, SLC5A4, SLC38A2, SLC2A11, SLC22A18, SLC45A1, SLC5A1, SLC6A4, SLC1A4, SLC2A3, SLC1A1, SLC12A7, SLC12A3, SLC6A12, SLC10A7, SLC6A16, SLC34A2, SLC17A7, SLC17A5, SLC6A9, SLC16A4, SLC17A3, SLC16A6, SLC17A1, SLC17A2, SLC6A6, SLC13A4, SLC25A18, SLC46A2	1.3773
hsa-miR-335-5p	ARPC5L		hsa04512:ECM-receptor interaction	0.00308833	TNC, COL3A1, ITGA1, ITGB4, HSPG2, ITGA2, ITGB5, ITGA10, VTN, SDC3, GP9, CD36, COL6A6, ITGB8, LAMA5, ITGB6, COL1A2, COL6A1, LAMB1, COL11A1, THBS3, SPP1	0.918197		GO:0001568~blood vessel development	5.57207e-06	NRP2, CDX2, NRP1, CDX4, LEPR, FOXO1, FGF10, MMP2, SHH, TGFB2, CITED2, CUL7, HEY1, ANG, HMOX1, ROBO4, RHOB, ERAP1, NOS3, SOX18, LOX, RECK, PTPRJ, MMP14, PROX1, PNPLA6, EREG, ZMIZ1, VEGFA, COL1A2, TNFAIP2, ACVR1, EMCN, COL3A1, CDH5, ACE, PTK2B, DHCR7, GBX2, PLCD3, ZC3H12A, PLCD1, PLXND1, FIGF, PPAP2B, RASA1, PLAT, TBX3, IL8, TGFBR2, COL15A1, ESX1, DBH, KDR, ATP7A, MEOX2, LAMA5, NTRK2	2.4207		GO:0019838~growth factor binding	0.000805144	LTBP1, LTBP2, IL6ST, OSMR, LTBP4, COL3A1, TRIM16, IGF1R, WISP1, WISP3, COL6A1, HTRA4, HTRA3, FGFBP3, NTF3, KL, TGFBR2, LIFR, KDR, ACVR2B, CD36, NTRK2, COL1A2, NGFR, IGFBP2, IGFBP4, ACVR1	1.12688
hsa-miR-335-5p	RB1		hsa05220:Chronic myeloid leukemia	0.00408084	E2F2, TGFBR2, NFKBIA, SMAD3, CDK6, NFKB1, RB1, BCL2L1, TGFB2, CCND1, CDKN1A, CDKN2A, KRAS, GAB2, SOS2, PIK3CA, IKBKB, SHC3, MYC, SHC4	0.834725		GO:0010876~lipid localization	6.04856e-06	PNLIP, PPARA, SLC27A1, ABCA7, OSBP, LDLR, ATP10B, GULP1, ATP10A, APOC1, ATP10D, ABCA4, STARD5, ACE, STARD6, APOH, ATP8B2, PITPNC1, LBP, GLTPD2, GPIHBP1, PLTP, ABCA12, CPT1B, SOAT2, SPNS2, PLA2G10, PSAP, ANXA1, CFTR, ABCG8, APOL2, CEL, NPC1, CD36, LRP10, ATP9A, LIPG, SLC27A6, FABP1, ATP8A1, VLDLR	1.75292		GO:0005085~guanyl-nucleotide exchange factor activity	0.0010169	FGD2, RALGPS2, CYTH1, PREX2, AKAP13, RASGEF1A, CYTH3, RASGEF1C, RGL2, PLEKHG4, PLEKHG3, PLEKHG1, TIAM1, RASGRP1, SOS2, RAPGEF4, RAPGEF3, RAPGEF2, FGD6, DOCK11, FGD3, ARHGEF4, ARHGEF3, ARHGEF2, ARHGEF1, DOCK9, RICTOR, DOCK6, RALGDS, DNMBP, SH2D3C, PLCE1, SH2D3A, EPOR, KALRN	1.46077
hsa-miR-335-5p	UBE2F		hsa04010:MAPK signaling pathway	0.00520319	FGF8, FGF17, FGF16, FGF11, FGF10, NFKB1, TGFB2, FOS, MAP3K8, PRKACA, RAPGEF2, MYC, IL1A, MAP2K5, FGF4, EGFR, CACNG8, CACNG4, FGF23, PRKCG, CACNG1, DDIT3, ARRB1, PLA2G2E, MKNK2, PPP3R2, CACNB3, HSPA1A, HSPA1B, ATF2, HSPA1L, KRAS, RASGRP1, SOS2, JUND, DUSP16, TRAF6, RASA1, RASA2, PTPN7, NTF3, PLA2G10, TGFBR2, NR4A1, CACNA2D4, DUSP5, RPS6KA6, RPS6KA2, NTRK2, IKBKB, CD14, DUSP6, CACNA1B	2.17028		GO:0007167~enzyme linked receptor protein signaling pathway	8.2419e-06	FGF8, NRP1, LTBP2, CD8A, IL6ST, EFNA1, FGF17, GDF5, FGF16, FGF10, FOXO1, RHOQ, SHOC2, RPE65, FOXO4, IL31RA, TGFB2, FOS, TIAM1, GDF9, SHC3, FGF4, EGFR, PTPRJ, IRAK1, ARID5B, LIFR, FGF23, PTPRT, PTPRU, DDR1, PLCE1, GRB10, ACVR2B, EREG, VEGFA, COL1A2, ROR2, PPM1L, EIF2AK3, ACVR1, REPS2, COL3A1, PML, KIT, EPHB4, PXN, LIF, IGF1R, PTK2B, FIGF, PLAT, AMHR2, BMP2, LTK, PTPRE, FLT3, KL, TGFBR2, PTPRA, SMA…	3.08848		GO:0005041~low-density lipoprotein receptor activity	0.00126075	CD36, LRP10, LDLR, CXCL16, LRP1B, LRP6, VLDLR	0.292154
hsa-miR-335-5p	CD69		hsa05219:Bladder cancer	0.00766417	EGFR, E2F2, IL8, RB1, DAPK2, MMP2, CCND1, CDKN1A, KRAS, CDKN2A, VEGFA, MYC, FIGF	0.542571		GO:0008203~cholesterol metabolic process	8.30056e-06	TM7SF2, LDLR, HMGCR, CYP51A1, LEPR, APOC1, HMGCS1, LSS, FDFT1, CYP39A1, INSIG2, CYP7A1, DHCR7, INSIG1, PCSK9, DHCR24, IL4, SREBF1, SOAT2, CELA3B, CFTR, TRERF1, SREBF2, APOL2, CYP7B1, CEL, G6PD, SQLE, VLDLR	1.21035		GO:0008509~anion transmembrane transporter activity	0.00224022	CLCN3, CLCN2, GLRA2, ANO1, SLC1A4, TTYH2, ANO3, SLC4A8, SLC1A1, GABRQ, GABRP, SLC12A7, GABRA1, CLCA4, SLC12A3, CELSR3, CFTR, CLIC2, ANKH, SLC34A2, SLC17A7, SLC26A3, CLIC3, SLC17A3, SLC26A7, CLIC4, SLC17A1, SLC17A2, SLCO1B1, ABCC3, PCYOX1, SLC13A4, CLCN6	1.3773
hsa-miR-335-5p	DEFB126		hsa05214:Glioma	0.00787573	EGFR, E2F2, CDK6, PRKCG, RB1, IGF1R, CCND1, CDKN1A, CDKN2A, KRAS, PLCG2, SOS2, PIK3CA, CALML6, CALML5, SHC3, SHC4	0.709516		GO:0006954~inflammatory response	9.11952e-06	TLR1, TLR2, CXCR1, NFKB1, CXCR2, TLR4, CFP, FOS, NLRC4, HMOX1, CD46, SERPINA3, MS4A2, SERPINA1, CFI, LBP, IL1A, IRAK2, CIITA, F11R, NFKBIZ, IL27, IL25, SERPING1, IL22, SIGIRR, C8G, C1QA, C8A, CCR7, UNC13D, CCR4, CCR2, PLA2G7, PLA2G2E, KDM6B, PTAFR, ACVR1, TF, CYSLTR1, CXCL3, CXCL2, CXCL9, ITGB2, C1S, CCL26, CCL24, CCL25, IL17A, CCL20, HRH4, ITGB6, SCN9A, C2, SPP1, IL6, BMP2, LIPA, IL5, IL8, KL, C…	2.96327		GO:0008083~growth factor activity	0.00282188	FGF8, NDP, CSF1, FGF17, ENDOU, FGF16, GDF5, FGF11, JAG2, FGF10, TGFB2, LIF, WISP3, GDF9, FIGF, FGF4, IL4, BMP2, IL6, IL5, BMP1, NTF3, IL7, FGF23, AREGB, CLEC11A, INHBB, PSPN, PPBP, EREG, INHBE, VEGFA, GDF10, AREG, GDF15, BMP7	1.46077
hsa-miR-335-5p	PPP1R3D		hsa00910:Nitrogen metabolism	0.00798866	GLS2, CTH, CA14, CA5A, CA12, AMT, GLS, CA5B, CA3	0.375626		GO:0030278~regulation of ossification	9.13339e-06	IL6ST, CSF1, SOX9, TGFB2, PTK2B, JUND, IL6, BMP2, UCMA, KL, CD276, FZD1, MGP, FGF23, SMAD3, CDK6, MEPE, ANKH, ACVR2B, WNT7B, SOST, SFRP1, DLX5, GDF10, BMP7, ACVR1	1.08514		GO:0005201~extracellular matrix structural constituent	0.00294865	COL3A1, COL15A1, MGP, MEPE, MUC6, COL4A5, MUC4, COL9A2, WNT7B, MUC3A, WNT3, COL9A3, FBLN2, AMELY, COL1A2, MUC5AC, FBN2, WNT9A, LAMB1, COL11A1, COL8A2, MUC5B	0.918197
hsa-miR-335-5p	ZNF609		hsa04610:Complement and coagulation cascades	0.00862592	PLAT, F10, C5AR1, CFB, SERPING1, C1S, C8G, C1QA, C8A, F13B, THBD, CD46, TFPI, SERPINA1, SERPIND1, C2, CFI, PROS1	0.751252		GO:0009891~positive regulation of biosynthetic process	9.59287e-06	MYOD1, CDX2, TLR1, FOXO1, RORB, TLR4, RORA, FOXO3, FOXO4, SHH, CITED2, TGFB2, IL31RA, ATOH1, GATA5, IL1A, CIITA, EGFR, RARG, MYO6, RXRB, IL27, MTA2, GRHL3, ARNTL, IL22, PPARGC1A, PROX1, TRERF1, DDIT3, TNKS2, VEGFA, TFAP2B, DRD5, TFE3, SOX5, CYTL1, KLRK1, NFKBIA, SOX4, SOX9, LIF, IL17A, HOXA2, TRAF6, SREBF1, TAF1, KLF7, BMP2, NTF3, MAFB, KLF13, TAF8, MAML2, CD276, NR4A2, NR4A1, SMAD3, ITGA2, AREGB…	5.42571		GO:0043167~ion binding	0.00299948	FLYWCH1, PDP1, SLC9A7, LTBP1, SCN3A, LTBP2, PTGS2, SCN3B, LTBP4, RORC, RORB, RORA, REST, ZNF251, ISG20, SYP, HMHA1, CDH20, KCNK9, HMCN1, MAT1A, KCNK7, CUL9, GRIN2D, CYP7A1, ADAM2, KCNK5, MAP3K8, ADAM8, MAP2K5, ZNF641, CLCA4, RXRB, CDHR2, COLEC10, BSN, CDHR5, ZNF503, GEM, CYP2E1, ZNF37A, PITPNM2, RYR2, SCN1B, CYP51A1, ZNF76, FLG2, CACNB3, DAGLA, LPCAT1, DNMT3B, GPD2, MGAT4A, KLF13, ESRRB, TGFBR2, …	25.2504
hsa-miR-335-5p	SYT12		hsa04920:Adipocytokine signaling pathway	0.0144147	CPT1B, PPARA, RXRB, LEPR, NFKBIA, NFKB1, POMC, PPARGC1A, ACSL1, CD36, NPY, SLC2A4, JAK2, IKBKB, ACSL3, AGRP, ACSL5	0.709516		GO:0007267~cell-cell signaling	1.07552e-05	SYT1, CGA, UTS2, SYT5, EFNA1, EFNA2, LTBP4, FGF17, GRIK4, FGF16, SLC6A4, GDF5, FGF11, FGF10, SHH, DMPK, TGFB2, WNT3, GRIN2D, RAPGEF4, HTR1D, CHAT, PTPRJ, MYO6, BSN, NTSR1, IL22, C1QA, GRB10, COLQ, HTR7, CD33, GPR50, ABAT, EFNA5, EIF2AK3, GAL3ST4, SCN1B, DRD5, HOXA11, ITGB2, PAH, POMC, HCRTR1, IL17A, NOVA1, PLAT, MLN, BMP2, NTF3, CPNE6, LIN7C, AREGB, LIN7A, P2RX4, P2RX1, NPY, NTRK2, CHRNB4, TMOD2,…	4.79967		GO:0003707~steroid hormone receptor activity	0.00311804	PPARA, RARG, RXRB, ESRRB, NR4A2, ESR1, NR3C2, NR4A1, RORC, RORB, ESR2, RORA, NR3C1, NR1D1, NR2F6	0.626043
hsa-miR-335-5p	TNNI1		hsa04710:Circadian rhythm	0.0222947	NPAS2, NR1D1, PER1, BHLHE40, ARNTL, BHLHE41	0.250417		GO:0007626~locomotory behavior	1.16819e-05	NRP2, SNCG, PLXNA3, SOBP, CXCR1, FGF10, CXCR2, TGFB2, KLHL1, GRIN2D, CHAT, AVP, MYO6, C5AR1, NTSR1, CCR9, CCR7, PPBP, PTGDS, CCR4, LYST, CCR2, ABAT, TSHR, PTAFR, CYSLTR1, CXCL3, CXCL2, ASTN1, FPR1, CXCL9, ITGB2, DEFB4A, CCL26, CCL24, CCL25, NPAS2, CCL20, SFTPD, NOVA1, DMBX1, IL4, CMTM1, IL6, RNASE2, IL8, ITGA1, NR4A2, CCL19, NPY1R, PARK2, FIG4, DBH, CCL15, ANKH, ATXN1, ATP7A, EPHA4, CCL14, CXCL16…	2.58765		GO:0015294~solute:cation symporter activity	0.00475286	SLC5A3, SLC2A13, SLC12A7, SLC2A10, SLC2A11, SLC6A10P, SLC12A3, SLC5A1, SLC6A12, SLC6A4, SLC10A7, SLC6A16, SLC34A2, SLC17A7, SLC1A4, SLC6A9, SLC17A5, SLC17A3, SLC2A3, SLC17A2, SLC6A6, SLC13A4, SLC1A1	0.959933
hsa-miR-335-5p	IFNA21		hsa05223:Non-small cell lung cancer	0.024404	EGFR, E2F2, RXRB, PRKCG, CDK6, FOXO3, RB1, CCND1, RASSF5, KRAS, CDKN2A, PLCG2, SOS2, PIK3CA	0.584307		GO:0031328~positive regulation of cellular biosynthetic process	1.18665e-05	MYOD1, CDX2, TLR1, FOXO1, RORB, TLR4, RORA, FOXO3, FOXO4, SHH, CITED2, IL31RA, ATOH1, GATA5, IL1A, CIITA, EGFR, RARG, MYO6, RXRB, IL27, MTA2, GRHL3, ARNTL, IL22, PPARGC1A, PROX1, TRERF1, DDIT3, TNKS2, VEGFA, TFAP2B, DRD5, TFE3, SOX5, CYTL1, KLRK1, NFKBIA, SOX4, SOX9, LIF, IL17A, HOXA2, TRAF6, SREBF1, TAF1, KLF7, BMP2, NTF3, MAFB, KLF13, TAF8, MAML2, CD276, NR4A2, NR4A1, SMAD3, ITGA2, AREGB, TEAD2…	5.34224		GO:0030246~carbohydrate binding	0.00595804	KLRC2, KLRC3, LGALS9C, C6ORF25, LTBP4, LGALS9B, TLR2, PGLYRP1, FGF10, VTN, L1CAM, ASGR1, RSPO4, RSPO1, ANG, RSPO3, RSPO2, APOH, FGF4, KLRB1, PRG3, COLEC10, SIGLEC16, PODXL2, G6PD, EGFLAM, SIGLEC5, SIGLEC8, CD33, VEGFA, KLRC1, ACR, AIM1L, EMCN, GALNT5, ENDOU, KLRK1, APLP1, ZG16B, CRISPLD2, CD69, SFTPD, CD22, KLRF1, GALNT12, SELPLG, HAPLN2, HAPLN1, TGFBR2, CCL15, MANBA, CLEC11A, LGALS9, CEL, CCL14,…	2.67112
hsa-miR-335-5p	BSN		hsa05218:Melanoma	0.0245565	EGFR, E2F2, FGF8, FGF17, FGF16, FGF11, FGF10, FGF23, CDK6, RB1, IGF1R, CCND1, CDKN1A, CDKN2A, KRAS, PIK3CA, FGF4	0.709516		GO:0001944~vasculature development	1.20694e-05	NRP2, CDX2, NRP1, CDX4, LEPR, FOXO1, FGF10, MMP2, SHH, TGFB2, CITED2, CUL7, HEY1, ANG, HMOX1, ROBO4, RHOB, ERAP1, NOS3, SOX18, LOX, RECK, PTPRJ, MMP14, PROX1, PNPLA6, EREG, ZMIZ1, VEGFA, COL1A2, TNFAIP2, ACVR1, EMCN, COL3A1, CDH5, ACE, PTK2B, DHCR7, GBX2, PLCD3, ZC3H12A, PLCD1, PLXND1, FIGF, PPAP2B, RASA1, PLAT, TBX3, IL8, TGFBR2, COL15A1, ESX1, DBH, KDR, ATP7A, MEOX2, LAMA5, NTRK2	2.4207		GO:0004857~enzyme inhibitor activity	0.00626625	SNCB, SPINK5, SPINK7, CDKN2A, ITIH1, PPP1R1A, SERPINA3, SERPINA1, PRKACA, DNAJC3, RECK, IBTK, CST3, CST2, CST1, SERPING1, SAG, SERPINB9, CST6, SERPINF1, ARRB1, SERPINB5, CPAMD8, CST4, TFPI, SERPINB1, SLPI, PROS1, WFDC3, WFIKKN1, CABP1, APOC1, TRIB3, BCL2L1, TIMP3, TRIB1, SERPINB10, LMTK2, HSPA5, CD27, ANXA1, PPP1R10, PDE6H, R3HDML, PDE6G, CDKN1C, LCN1, CDKN1A, SERPIND1, MUC5B, CST9L	2.12855
hsa-miR-335-5p	EREG		hsa05212:Pancreatic cancer	0.0277735	EGFR, E2F2, TGFBR2, SMAD3, CDK6, NFKB1, RB1, BCL2L1, RALGDS, TGFB2, CCND1, CDKN2A, KRAS, VEGFA, PIK3CA, IKBKB, FIGF	0.709516		GO:0010557~positive regulation of macromolecule biosynthetic process	1.29903e-05	MYOD1, CDX2, TLR1, FOXO1, RORB, TLR4, RORA, FOXO3, FOXO4, SHH, IL31RA, CITED2, TGFB2, ATOH1, GATA5, IL1A, CIITA, MYO6, RARG, RXRB, IL27, MTA2, GRHL3, ARNTL, IL22, PPARGC1A, PROX1, TRERF1, DDIT3, TNKS2, VEGFA, TFAP2B, TFE3, SOX5, CYTL1, NFKBIA, SOX4, SOX9, LIF, IL17A, HOXA2, TRAF6, SREBF1, TAF1, KLF7, BMP2, NTF3, MAFB, KLF13, TAF8, MAML2, CD276, NR4A2, NR4A1, SMAD3, ITGA2, TEAD2, AREGB, BRCA1, USF…	5.13356		GO:0004879~ligand-dependent nuclear receptor activity	0.00633108	PPARA, RARG, RXRB, ESRRB, NR4A2, ESR1, NR3C2, NR4A1, RORC, RORB, ESR2, RORA, NR3C1, RGL2, NR1D1, NR2F6	0.66778
hsa-miR-335-5p	SYCP2L		hsa02010:ABC transporters	0.0284005	ABCA8, ABCG8, ABCA7, ABCB9, ABCC11, ABCC3, CFTR, ABCA4, ABCC8, ABCA3, ABCA12, ABCA5	0.500835		GO:0070482~response to oxygen levels	1.50266e-05	TF, PPARA, ALDOC, JAG2, PML, EGLN1, BCL2L1, MMP2, SHH, CITED2, TGFB2, ACE, ECE1, ANG, PTK2B, HMOX1, NOS3, CHRNA7, SERPINA1, CHRFAM7A, PLAT, NR4A2, SMAD3, ITGA2, MMP14, ITPR1, ITPR2, HYOU1, CD38, HSP90B1, CDKN1A, TFRC, PYGM, VEGFA, PDE5A, ALDH2, ABAT, RYR2, VLDLR	1.58598		GO:0043169~cation binding	0.00729511	FLYWCH1, PDP1, SLC9A7, LTBP1, SCN3A, LTBP2, PTGS2, SCN3B, LTBP4, RORC, RORB, RORA, REST, ZNF251, ISG20, SYP, HMHA1, CDH20, KCNK9, HMCN1, MAT1A, KCNK7, CUL9, GRIN2D, CYP7A1, ADAM2, KCNK5, MAP3K8, ADAM8, MAP2K5, ZNF641, RXRB, CDHR2, COLEC10, BSN, CDHR5, ZNF503, GEM, CYP2E1, ZNF37A, PITPNM2, RYR2, SCN1B, CYP51A1, ZNF76, FLG2, CACNB3, DAGLA, LPCAT1, DNMT3B, GPD2, MGAT4A, KLF13, ESRRB, TGFBR2, ACACA, …	24.6661
hsa-miR-335-5p	FBP2		hsa04310:Wnt signaling pathway	0.0287125	PPP2R5A, PPP3R2, DAAM1, WNT3, CSNK2A1, NFAT5, FRAT2, PRKACA, MYC, AXIN1, FZD8, WNT10B, VANGL2, FZD1, SMAD3, PRKCG, DKK4, CTNNBIP1, DKK2, CCND1, WNT7B, FZD10, SFRP1, CCND2, PRICKLE2, LRP6, WIF1, WNT9A, TBL1X, LRP5	1.25209		GO:0016125~sterol metabolic process	2.00358e-05	TM7SF2, LDLR, HMGCR, CYP51A1, LEPR, HMGCS1, APOC1, LSS, FDFT1, CYP39A1, INSIG2, CYP7A1, DHCR7, INSIG1, PCSK9, DHCR24, IL4, SREBF1, SOAT2, CELA3B, LIPA, CFTR, TRERF1, SREBF2, APOL2, CYP7B1, CEL, G6PD, SQLE, VLDLR	1.25209		GO:0015103~inorganic anion transmembrane transporter activity	0.00753332	SLC17A7, SLC26A3, SLC17A3, SLC26A7, SLC17A1, SLC17A2, CELSR3, PCYOX1, SLC13A4, ANKH, SLC34A2	0.459098
hsa-miR-335-5p	IL17A		hsa05410:Hypertrophic cardiomyopathy (HCM)	0.0320972	IL6, CACNG8, TNNC1, ITGA1, ITGB4, CACNG4, ITGA2, ITGB5, ITGA10, CACNB3, CACNG1, CACNA2D4, TGFB2, TNNT2, ACE, ITGB8, ITGB6, RYR2, SGCD	0.792988		GO:0007155~cell adhesion	2.15279e-05	LYPD3, L1CAM, VTN, MMRN1, GP9, CDH20, ADAM2, ADAM8, EGFR, F11R, PCDHGA10, PTPRM, MAGI1, CDHR2, MGP, MFGE8, CDHR5, PTPRT, PTPRU, SSPN, CERCAM, BTBD9, JUP, NCAM2, PODXL2, PGM5, CD36, LSAMP, CD33, ROR2, DST, CD226, PLXNC1, OLFM4, EMCN, ASTN1, ITGB4, ITGA10, ITGB5, ITGB2, OTOR, SOX9, PXN, ITGB8, MSLN, ITGB6, PVRL2, LAMB1, SPP1, BMP1, PPFIBP1, ITGA1, CELSR3, ITGA2, MUC4, NLGN4Y, TSC1, EMR1, TMEM8B, LA…	5.38397		GO:0015145~monosaccharide transmembrane transporter activity	0.00769593	SLC17A5, SLC2A11, SLC2A4, PPBP, SLC2A3, SLC5A1, SLC2A14, SLC45A1	0.33389
hsa-miR-335-5p	KCNH2		hsa04720:Long-term potentiation	0.0345101	PPP3R2, PRKCG, ITPR1, ITPR2, SPDYA, GRM5, RPS6KA6, KRAS, GRIA1, RPS6KA2, GRIN2D, PPP1R1A, CALML6, PRKACA, CALML5, RAPGEF3	0.66778		GO:0022610~biological adhesion	2.32191e-05	LYPD3, L1CAM, VTN, MMRN1, GP9, CDH20, ADAM2, ADAM8, EGFR, F11R, PCDHGA10, PTPRM, MAGI1, CDHR2, MGP, MFGE8, CDHR5, PTPRT, PTPRU, SSPN, CERCAM, BTBD9, JUP, NCAM2, PODXL2, PGM5, CD36, LSAMP, CD33, ROR2, DST, CD226, PLXNC1, OLFM4, EMCN, ASTN1, ITGB4, ITGA10, ITGB5, ITGB2, OTOR, SOX9, PXN, ITGB8, MSLN, ITGB6, PVRL2, LAMB1, SPP1, BMP1, PPFIBP1, ITGA1, CELSR3, ITGA2, MUC4, NLGN4Y, TSC1, EMR1, TMEM8B, LA…	5.38397		GO:0030414~peptidase inhibitor activity	0.0078984	WFIKKN1, BCL2L1, TIMP3, SPINK5, SPINK7, ITIH1, SERPINB10, SERPINA3, SERPINA1, HSPA5, CD27, RECK, CST3, CST2, CST1, SERPING1, R3HDML, LCN1, SERPINB9, CST6, SERPINF1, SERPINB5, CPAMD8, CST4, TFPI, SERPINB1, SLPI, SERPIND1, PROS1, MUC5B, CST9L, WFDC3	1.33556
hsa-miR-335-5p	NPY		hsa05414:Dilated cardiomyopathy	0.0356996	ADCY7, CACNG8, TNNC1, ADCY6, ITGA1, ITGB4, CACNG4, ITGA2, ITGB5, ITGA10, CACNB3, CACNG1, CACNA2D4, TGFB2, TNNT2, ITGB8, ITGB6, RYR2, SGCD, PRKACA	0.834725		GO:0042127~regulation of cell proliferation	2.39688e-05	CDX2, PTGS2, IL6ST, OSMR, FGF17, FGFRL1, JAG2, FGF10, FOXO1, FOXO4, MXI1, SHH, IL31RA, TGFB2, HTR1A, CDKN2A, APOH, CHRNA7, IL1A, MAP2K5, MATK, EGFR, PTPRM, RARG, IL27, LIFR, MFGE8, PTPRU, MARK4, PROX1, VASH1, CD38, CD33, VEGFA, IFITM1, NFKBIA, SOX4, BCL2L1, SOX9, ARX, LIF, KRAS, SFTPD, LAMB1, BMP2, CRIP2, TGFBR2, CD276, DUSP22, SMAD3, ITGA2, BRCA1, FOXP1, KDR, RERG, CDKN1C, BTLA, HDAC4, POLD4, CD…	5.92654		GO:0015267~channel activity	0.00797415	KCNE1L, KCNH1, GJA8, KCNC1, SCN3A, SCN3B, ANO1, GLRA2, GRIK4, AQP5, CNGB1, SLC1A4, KCNK9, KCNK7, GRIN2D, KCNK5, ANO3, TRPV4, MS4A2, CHRNA7, CHRFAM7A, TRPM4, TRPM8, CLCA4, CACNG8, CACNG4, CFTR, CLIC2, CACNG1, PKD2L1, CLIC3, KCNT2, SLC26A7, CLIC4, RYR2, KCNH8, PLLP, KCNH2, KCNH3, KCNH4, CLCN3, SCN1B, FXYD4, CLCN2, KCNA4, CACNB3, TPCN1, TTYH2, SCN9A, RASA3, GABRQ, SCNN1D, GABRP, TRPC1, MLC1, GABRA1,…	3.00501
hsa-miR-335-5p	CACNB3		hsa03320:PPAR signaling pathway	0.0388263	CPT1B, PPARA, SLC27A1, RXRB, SCD, FADS2, ACSL1, CD36, CYP7A1, FABP4, SLC27A6, FABP1, ACSL3, PLTP, ACSL5, FABP6	0.66778		GO:0045893~positive regulation of transcription, DNA-dependent	2.49622e-05	MYOD1, PPARA, CDX2, FOXA2, RHOQ, FOXO1, NFKB1, RORB, ZEB1, FOXO3, RORA, SHH, IL31RA, GLI1, CITED2, FOS, ATOH1, BARX2, ZNF148, NOBOX, MYC, CIITA, MYO6, RARG, RXRB, MTA2, RB1, ARNTL, ESR2, IL22, PROX1, PPARGC1A, TRERF1, HMGA1, BPTF, NCOA3, ZMIZ1, VEGFA, TFAP2B, TBX19, TFE3, SOX5, CYTL1, NFKBIA, SOX4, TRIM16, EHF, SOX9, STAT6, LIF, NPAS2, HOXA2, IL17A, SQSTM1, POU2F3, PTH, NFAT5, FOXD3, IL4, ZBTB7B,…	3.92321		GO:0030528~transcription regulator activity	0.00818028	MEF2A, CDX2, CDX4, MED24, RORC, RORB, REST, RORA, MXI1, CITED2, SIN3B, RARG, RXRB, EMX2, PROX2, PPARGC1A, PROX1, ZNF37A, HES2, HOXA11, ARX, LYL1, LHX6, DNMT3B, LHX9, DMBX1, KLF7, BMP2, KLF9, KLF13, ESRRB, MAML2, SMAD3, SMYD1, USF2, TULP4, ZNF217, DLX5, FOXI1, KLF4, KLF3, ZBTB32, PPARA, BACH2, FOXA2, TBX22, FOXA3, NFKB1, ZEB1, GLI1, PBXIP1, ZNF148, NR2F6, NOBOX, SPIC, BHLHE41, MYC, BATF2, TBX15, M…	9.5576
hsa-miR-335-5p	CRYGC		hsa04670:Leukocyte transendothelial migration	0.0411998	F11R, CLDN7, ICAM1, OCLN, CLDN4, NCF4, MYLPF, CTNND1, PRKCG, ITGB2, MMP2, CLDN14, CDH5, PXN, RASSF5, ARHGAP5, PTK2B, PLCG2, CLDN1, PIK3CA, ESAM, RAPGEF4, RAPGEF3, MLLT4	1.00167		GO:0001666~response to hypoxia	2.81381e-05	PPARA, TF, ALDOC, JAG2, PML, EGLN1, BCL2L1, MMP2, SHH, CITED2, TGFB2, ACE, ECE1, ANG, PTK2B, HMOX1, NOS3, CHRNA7, SERPINA1, CHRFAM7A, PLAT, NR4A2, SMAD3, ITGA2, MMP14, ITPR1, ITPR2, HYOU1, CD38, HSP90B1, TFRC, PYGM, VEGFA, PDE5A, ABAT, RYR2, VLDLR	1.5025		GO:0022803~passive transmembrane transporter activity	0.00848879	KCNE1L, KCNH1, GJA8, KCNC1, SCN3A, SCN3B, ANO1, GLRA2, GRIK4, AQP5, CNGB1, SLC1A4, KCNK9, KCNK7, GRIN2D, KCNK5, ANO3, TRPV4, MS4A2, CHRNA7, CHRFAM7A, TRPM4, TRPM8, CLCA4, CACNG8, CACNG4, CFTR, CLIC2, CACNG1, PKD2L1, CLIC3, KCNT2, SLC26A7, CLIC4, RYR2, KCNH8, PLLP, KCNH2, KCNH3, KCNH4, CLCN3, SCN1B, FXYD4, CLCN2, KCNA4, CACNB3, TPCN1, TTYH2, SCN9A, RASA3, GABRQ, SCNN1D, GABRP, TRPC1, MLC1, GABRA1,…	3.00501
hsa-miR-335-5p	USH1C		GO:0051254~positive regulation of RNA metabolic process	3.49803e-05	MYOD1, PPARA, CDX2, FOXA2, RHOQ, FOXO1, NFKB1, RORB, ZEB1, FOXO3, RORA, SHH, IL31RA, GLI1, CITED2, FOS, ATOH1, BARX2, ZNF148, NOBOX, MYC, CIITA, MYO6, RARG, RXRB, MTA2, RB1, ARNTL, ESR2, IL22, PROX1, PPARGC1A, TRERF1, HMGA1, BPTF, NCOA3, ZMIZ1, VEGFA, TFAP2B, TBX19, TFE3, SOX5, CYTL1, NFKBIA, SOX4, TRIM16, EHF, SOX9, STAT6, LIF, NPAS2, HOXA2, IL17A, SQSTM1, POU2F3, PTH, NFAT5, FOXD3, IL4, ZBTB7B,…	3.92321			GO:0005355~glucose transmembrane transporter activity	0.00858547	SLC2A11, SLC2A4, PPBP, SLC2A3, SLC5A1, SLC2A14, SLC45A1	0.292154
hsa-miR-335-5p	PCDHGC4		GO:0007166~cell surface receptor linked signal transduction	3.82181e-05	CGA, ADCY7, LTBP2, IL6ST, EFNA1, OSMR, GDF5, ADCY6, L1CAM, SHH, GNG8, LILRA1, HTR1A, GAB2, SOSTDC1, RAPGEF4, GDF9, ADAM8, HTR1D, KLRB1, PTPRJ, WNT10B, C5AR1, RARG, MAGI1, GPER, LIFR, PTPRT, PTPRU, GEM, MARK4, SAG, CCR9, CRHR2, CCR7, GRB10, LILRB5, PPBP, GPBAR1, TACSTD2, CCR4, HTR7, VEGFA, CCR2, OR8B2, ROR2, OR8B3, EIF2AK3, KLRC1, ITGA10, NFKBIA, CACNB3, POMC, EPHB4, PXN, SORCS3, LIF, HCRTR1, MACF…	12.3539			GO:0004012~phospholipid-translocating ATPase activity	0.00858547	ATP10B, ATP9A, ATP10A, ATP8B2, ATP10D, ABCA4, ATP8A1	0.292154
hsa-miR-335-5p	C8orf12		GO:0045944~positive regulation of transcription from RNA polymerase II promoter	4.39383e-05	PPARA, MYOD1, FOXA2, FOXO1, RHOQ, NFKB1, ZEB1, RORA, FOXO3, SHH, GLI1, CITED2, FOS, ATOH1, BARX2, ZNF148, NOBOX, MYC, CIITA, MYO6, RARG, RXRB, MTA2, RB1, ARNTL, ESR2, IL22, PPARGC1A, ZMIZ1, VEGFA, TFAP2B, TBX19, TFE3, SOX5, CYTL1, NFKBIA, SOX9, STAT6, LIF, NPAS2, HOXA2, IL17A, SQSTM1, POU2F3, PTH, NFAT5, FOXD3, ZBTB7B, SREBF1, IL4, TAF1, IL6, BMP2, NTF3, MAFB, KLF13, TBX5, MAML2, NR4A2, SMAD3, NR…	3.17195			GO:0030228~lipoprotein receptor activity	0.00858547	CD36, LRP10, LDLR, CXCL16, LRP1B, LRP6, VLDLR	0.292154
hsa-miR-335-5p	KLRC1		GO:0045596~negative regulation of cell differentiation	4.95374e-05	PPARA, PLXNA3, NRP1, CDX2, FOXA2, FGF10, TLR4, REST, ZEB1, FOXO4, SHH, IAPP, USH2A, FGF4, UCMA, ARHGEF1, FGF23, CDK6, DLL1, CCND1, EREG, NGFR, HIST1H4L, HMGB3, HSD3B7, NFKBIA, KIT, SOX9, LIN28A, TTC3, LIF, HOXA2, BCL6, HIST1H4I, TLX3, SPP1, IL4, TBX3, ESRRB, DTX1, MAFB, FLT3, SMAD3, RCAN1, WWTR1, NOTCH3, HDAC4, ULK1, ID4, BMP7, KLF4	2.08681			GO:0015247~aminophospholipid transporter activity	0.00858547	ATP10B, ATP9A, ATP10A, ATP8B2, ATP10D, ABCA4, ATP8A1	0.292154
hsa-miR-335-5p	XKRX		GO:0006952~defense response	5.30636e-05	KLRC4, KLRC2, KLRC3, DEFB106A, TLR1, PGLYRP1, TLR2, TLR4, DEFB106B, IL31RA, CFP, NLRC4, LILRA1, LILRA3, CD46, MS4A2, CFI, IL1A, CIITA, F11R, C5AR1, IL27, CST3, IL25, SERPING1, GAGE12E, GAGE12D, IL22, GAGE12B, C1QA, CCR9, GAGE1, CCR7, UNC13D, PPBP, LILRB5, CCR4, LYST, DEFA4, CCR2, PLA2G2E, CYSLTR1, DEFB123, DEFB126, ITGB2, DEFB4A, IL17A, ITGB6, SFTPD, SCN9A, TBKBP1, SPP1, BMP2, DEFB132, CFB, CD300…	4.75793			GO:0019842~vitamin binding	0.00907595	GC, MOCOS, RBP1, CRABP1, OGDHL, GOT1L1, EGLN1, ADH7, OGDH, FOLR2, P4HA1, P4HA3, DMGDH, GNMT, KL, LEPREL2, FTCD, ACACA, LMBRD1, DBH, C8G, CTH, LRAT, PYGM, ABAT, AGXT2, PYGB, PC	1.16861
hsa-miR-335-5p	SIX6		GO:0007586~digestion	5.79804e-05	PNLIP, COPA, LDLR, SLC5A1, ACE, CYP39A1, ACSL1, SERPINA3, TFF2, TRPC1, SOAT2, PNLIPRP2, SULT2A1, CTRB1, CTRB2, PPARGC1A, MUC6, ABCG8, CEL, MUC3A, BAAT, NPY, CHRM3, SLC26A7, FABP1, MUC5AC, AMY1C, AMY1B	1.12688			GO:0031404~chloride ion binding	0.0091082	CLCN3, GABRA1, CLCN2, CLCA4, ANO1, GLRA2, CFTR, CLIC2, NPR3, SLC26A3, ACE, CLIC3, CLIC4, TTYH2, ANO3, AMY1C, CLCN6, AMY1B, GABRQ, GABRP	0.792988
hsa-miR-335-5p	FAM99A		GO:0010628~positive regulation of gene expression	7.59619e-05	MYOD1, CDX2, FOXO1, RORB, RORA, FOXO3, FOXO4, SHH, IL31RA, CITED2, ATOH1, GATA5, CIITA, MYO6, RARG, RXRB, MTA2, GRHL3, ARNTL, IL22, PROX1, TRERF1, PPARGC1A, DDIT3, VEGFA, TFAP2B, TFE3, SOX5, CYTL1, NFKBIA, SOX4, SOX9, LIF, HOXA2, IL17A, DNMT3B, SREBF1, TAF1, BMP2, KLF7, NTF3, MAFB, KLF13, TAF8, MAML2, NR4A2, SMAD3, NR4A1, TEAD2, BRCA1, USF2, SREBF2, ATF6, HDAC4, HOXB1, SALL4, DYRK1B, EBF1, BMP7, …	4.50751			GO:0005548~phospholipid transporter activity	0.00933574	ABCA7, PLSCR4, ATP10B, ATP9A, ATP10A, ATP8B2, ATP10D, PITPNC1, ABCA4, ATP8A1	0.417362
hsa-miR-335-5p	HMBOX1		GO:0009719~response to endogenous stimulus	9.83629e-05	PNLIP, PPARA, CGA, TACR3, LDLR, ADCY7, PTGS2, LEPR, ADCY6, FOXO1, RHOQ, RPE65, FOXO4, LATS1, SHH, TGFB2, GNG8, FOS, ANG, HMOX1, SERPINA1, PRKACA, NOS3, LOX, ESR1, MGP, MFGE8, CFTR, PTPRU, ESR2, MMP14, LPIN1, DDIT3, SLC34A2, CD38, KRT19, CCND1, GRB10, CCND2, ACR, DHH, ALDOC, DRD5, HMGCS1, TRIM16, BCL2L1, TIMP3, PRSS8, IGF1R, KRAS, BCHE, PTK2B, REN, IDH1, PCSK9, AGRP, SPP1, IL6, FADS1, PTPRA, TGFBR…	3.3389			GO:0046872~metal ion binding	0.00970759	FLYWCH1, PDP1, SLC9A7, LTBP1, SCN3A, LTBP2, PTGS2, SCN3B, LTBP4, RORC, RORB, RORA, REST, ZNF251, ISG20, SYP, HMHA1, CDH20, KCNK9, HMCN1, MAT1A, KCNK7, CUL9, GRIN2D, CYP7A1, ADAM2, KCNK5, MAP3K8, ADAM8, MAP2K5, ZNF641, RXRB, CDHR2, COLEC10, BSN, CDHR5, ZNF503, GEM, CYP2E1, ZNF37A, PITPNM2, RYR2, SCN1B, CYP51A1, ZNF76, FLG2, CACNB3, DAGLA, LPCAT1, DNMT3B, GPD2, MGAT4A, ESRRB, KLF13, TGFBR2, ACACA, …	24.374
hsa-miR-335-5p	DAZL		GO:0007610~behavior	0.000103788	NRP2, SNCG, PLXNA3, PTGS2, HMGCR, LEPR, PGLYRP1, FGF10, CXCR1, SOBP, CXCR2, TGFB2, KLHL1, FOS, HTR1A, GRIN2D, ADAM2, CHRNA7, SHC3, CHRFAM7A, CHAT, AVP, MYO6, C5AR1, PRKCG, ESR2, NTSR1, CCR9, CCR7, PPBP, PTGDS, CCR4, LYST, CCR2, ABAT, TSHR, PTAFR, CYSLTR1, CXCL3, DRD5, CXCL2, CXCL9, ASTN1, FPR1, ITGB2, KIT, DEFB4A, CCL26, CCL24, HCRTR1, CCL25, NPAS1, NPAS2, KRAS, CCL20, BCHE, REN, SFTPD, SCN9A, AG…	3.75626			GO:0008034~lipoprotein binding	0.0117177	APOL2, CD36, LRP1, LRP10, LDLR, CXCL16, LRP1B, TLR2, LRP6, GPIHBP1, VLDLR	0.459098
hsa-miR-335-5p	APLP1		GO:0045941~positive regulation of transcription	0.000143488	MYOD1, CDX2, FOXO1, RORB, RORA, FOXO3, FOXO4, SHH, IL31RA, CITED2, ATOH1, GATA5, CIITA, MYO6, RARG, RXRB, MTA2, GRHL3, ARNTL, IL22, PROX1, TRERF1, PPARGC1A, DDIT3, VEGFA, TFAP2B, TFE3, SOX5, CYTL1, NFKBIA, SOX4, SOX9, LIF, HOXA2, IL17A, SREBF1, TAF1, BMP2, KLF7, NTF3, MAFB, KLF13, TAF8, MAML2, NR4A2, SMAD3, NR4A1, TEAD2, BRCA1, USF2, SREBF2, ATF6, HDAC4, HOXB1, SALL4, DYRK1B, EBF1, BMP7, FOXI1, K…	4.34057			GO:0004866~endopeptidase inhibitor activity	0.0118862	WFIKKN1, BCL2L1, SPINK5, TIMP3, SPINK7, ITIH1, SERPINB10, SERPINA3, SERPINA1, HSPA5, CD27, RECK, CST3, CST2, SERPING1, CST1, LCN1, SERPINB9, CST6, SERPINF1, SERPINB5, CPAMD8, CST4, TFPI, SERPINB1, SLPI, SERPIND1, PROS1, CST9L, WFDC3	1.25209
hsa-miR-335-5p	GAGE2D		GO:0051173~positive regulation of nitrogen compound metabolic process	0.000155027	MYOD1, CDX2, FOXO1, RORB, RORA, FOXO3, FOXO4, SHH, IL31RA, CITED2, ATOH1, GATA5, CIITA, EGFR, MYO6, RARG, RXRB, MTA2, GRHL3, ARNTL, IL22, PPARGC1A, PROX1, TRERF1, DDIT3, TNKS2, VEGFA, TFAP2B, DRD5, TFE3, SOX5, CYTL1, KLRK1, NFKBIA, SOX4, SOX9, LIF, IL17A, HOXA2, SREBF1, TAF1, BMP2, KLF7, NTF3, MAFB, KLF13, TAF8, MAML2, NR4A2, NR4A1, SMAD3, TEAD2, AREGB, BRCA1, USF2, SREBF2, ATF6, P2RX4, HDAC4, HO…	4.8414			GO:0005216~ion channel activity	0.0122096	KCNE1L, KCNH1, KCNC1, SCN3A, SCN3B, ANO1, GLRA2, GRIK4, CNGB1, SLC1A4, KCNK9, KCNK7, GRIN2D, KCNK5, ANO3, TRPV4, MS4A2, CHRNA7, CHRFAM7A, TRPM4, TRPM8, CLCA4, CACNG8, CACNG4, CFTR, CLIC2, CACNG1, PKD2L1, CLIC3, KCNT2, SLC26A7, CLIC4, RYR2, KCNH8, PLLP, KCNH2, KCNH3, KCNH4, CLCN3, SCN1B, FXYD4, CLCN2, KCNA4, CACNB3, TPCN1, TTYH2, SCN9A, RASA3, GABRQ, SCNN1D, GABRP, TRPC1, MLC1, GABRA1, ITPR1, ITPR…	2.79633
hsa-miR-335-5p	ADCY6		GO:0003006~reproductive developmental process	0.000163744	CGA, PTGS2, HMGCR, LEPR, JAG2, MOV10L1, FOXO3, SHH, TGFB2, CITED2, YBX2, HOOK1, ANG, GDF9, NOS3, NOBOX, DHCR24, EDDM3B, DMRT3, MMP14, INHBB, CCND1, EREG, CCND2, CELF4, VEGFA, ASB1, ROR2, ACVR1, DHH, ERMP1, CSF1, BCL2L1, KIT, SOX9, LIF, IGF1R, PTK2B, PVRL2, IDH1, DAZL, HSD17B3, LFNG, LHX9, PCSK4, AXIN1, SPP1, AMHR2, TBX3, AFF4, KDR, GJB2, GAPDHS, SFRP1, BIK, EPOR	2.33723			GO:0004806~triacylglycerol lipase activity	0.0122429	PNLIP, CEL, DAGLA, PNLIPRP2, LIPG, PNPLA3, PNLIPRP3	0.292154
hsa-miR-335-5p	EFNA1		GO:0009725~response to hormone stimulus	0.000163955	PNLIP, PPARA, CGA, TACR3, LDLR, PTGS2, ADCY7, LEPR, ADCY6, FOXO1, RHOQ, RPE65, FOXO4, LATS1, SHH, TGFB2, GNG8, FOS, ANG, HMOX1, SERPINA1, PRKACA, NOS3, LOX, ESR1, MGP, CFTR, MFGE8, PTPRU, ESR2, MMP14, LPIN1, SLC34A2, CD38, KRT19, CCND1, GRB10, CCND2, ACR, DHH, TRIM16, BCL2L1, TIMP3, PRSS8, IGF1R, KRAS, BCHE, PTK2B, REN, IDH1, PCSK9, AGRP, SPP1, IL6, FADS1, PTPRA, TGFBR2, ITGA2, RCAN1, NPY1R, BRCA…	3.04674			GO:0005545~phosphatidylinositol binding	0.0122429	PLEKHA4, SYT1, SNAP91, SCIN, EEA1, CYTH3, ZFYVE1	0.292154
hsa-miR-335-5p	OR11A1		GO:0048598~embryonic morphogenesis	0.000204129	FGF8, FOXA2, MYO7A, GDF5, JAG2, SOBP, FGF10, ZEB1, SHH, GLI1, ATOH1, WNT3, PRKACA, COL11A1, IPMK, MYC, FGF4, TBX15, MYO6, C2CD3, RARG, VANGL2, PROX1, ACVR2B, ROR2, WNT9A, ACVR1, SHROOM3, HOXA11, UGDH, HOXA2, ECE1, MACF1, NKX3-2, GBX2, FBN2, TRAF6, PPAP2B, HECTD1, TBX3, MAFB, ESRRB, TBX5, TGFBR2, HSPG2, SMAD3, NEUROG1, GJB6, HOXB1, SALL4, TULP3, SP1, TSC1, LAMA5, DLX5, GFPT1, CDON, LRP6, APAF1, BM…	2.62938			GO:0005543~phospholipid binding	0.0126803	SNX9, SYT1, SNAP91, HIP1R, APOC1, EEA1, CYTH3, MAP1LC3A, TIAM1, APOH, ZFYVE1, SH3PXD2B, F10, SH3PXD2A, SNX29, INPPL1, PIK3C2A, CPNE6, PIK3C2B, NCF4, ANXA1, MFGE8, ITPR1, ITPR2, PLEKHA4, TULP3, SBF2, SCIN, ANXA11, ZFYVE28, PLA2G7, FABP1, SNX32, PTAFR, PLEKHA1	1.46077
hsa-miR-335-5p	DYNC1I1		GO:0048666~neuron development	0.000222525	NRP2, PLXNA3, NRP1, ATL1, MYO7A, EFNA2, RPE65, RORB, L1CAM, SHH, TGFB2, KLHL1, DFNB31, ATOH1, NR2F6, SEMA3B, UNC5C, CHAT, EGFR, MYO6, PTPRM, LIFR, NCAM2, SLITRK1, VEGFA, EFNA5, NGFR, DST, KALRN, SOX1, ARX, LIF, IGF1R, HOXA2, MACF1, PTK2B, NUMB, GBX2, LHX6, LAMB1, PARD6B, IL6, KLF7, PLA2G10, FSCN2, NTF3, ITGA1, NR4A2, NTN4, DPYSL5, CELSR3, FIG4, NTN3, ATP7A, CDKN1C, EPHA4, GNGT1, ULK1, DLX5, ULK2,…	2.83806			GO:0043168~anion binding	0.0139888	CLCN3, ADSSL1, GABRA1, CLCN2, CLCA4, ANO1, GLRA2, CFTR, CLIC2, NPR3, SLC34A2, SLC26A3, ACE, CLIC3, CLIC4, TTYH2, ANO3, AMY1C, CLCN6, AMY1B, GABRQ, GABRP	0.876461
hsa-miR-335-5p	DNASE1L3		GO:0045935~positive regulation of nucleobase, nucleoside, nucleotide and nucleic acid metabolic process	0.00035234	MYOD1, CDX2, FOXO1, RORB, RORA, FOXO3, FOXO4, SHH, IL31RA, CITED2, ATOH1, GATA5, CIITA, MYO6, RARG, RXRB, MTA2, GRHL3, ARNTL, IL22, PPARGC1A, PROX1, TRERF1, DDIT3, TNKS2, VEGFA, TFAP2B, DRD5, TFE3, SOX5, CYTL1, NFKBIA, SOX4, SOX9, LIF, IL17A, HOXA2, SREBF1, TAF1, BMP2, KLF7, NTF3, MAFB, KLF13, TAF8, MAML2, NR4A2, SMAD3, NR4A1, TEAD2, AREGB, BRCA1, USF2, SREBF2, ATF6, HDAC4, HOXB1, SALL4, DYRK1B, …	4.63272			GO:0051119~sugar transmembrane transporter activity	0.0147591	SLC2A10, SLC17A5, SLC2A11, SLC2A4, PPBP, SLC2A3, SLC5A1, SLC2A14, SLC45A1	0.375626
hsa-miR-335-5p	KDM5B		GO:0040012~regulation of locomotion	0.000379333	IL6ST, DRD5, CSF1, JAG2, FGF10, ABHD2, KIT, SHH, CITED2, TGFB2, TRIB1, IGF1R, ACE, ARHGAP5, PTK2B, HMOX1, ROBO4, APOH, UNC5C, LAMB1, EGFR, ICAM1, PARD6B, IL6, F10, PTPRM, IL8, TBX5, SMAD3, ITGA2, PTPRU, VASH1, KDR, SPAG9, CCR4, LAMA5, CLIC4, CXCL16, VEGFA, JAK2, MUC5AC, TSHR, HDAC6	1.79466			GO:0022838~substrate specific channel activity	0.0161355	KCNE1L, KCNH1, KCNC1, SCN3A, SCN3B, ANO1, GLRA2, GRIK4, AQP5, CNGB1, SLC1A4, KCNK9, KCNK7, GRIN2D, KCNK5, ANO3, TRPV4, MS4A2, CHRNA7, CHRFAM7A, TRPM4, TRPM8, CLCA4, CACNG8, CACNG4, CFTR, CLIC2, CACNG1, PKD2L1, CLIC3, KCNT2, SLC26A7, CLIC4, RYR2, KCNH8, PLLP, KCNH2, KCNH3, KCNH4, CLCN3, SCN1B, FXYD4, CLCN2, KCNA4, CACNB3, TPCN1, TTYH2, SCN9A, RASA3, GABRQ, SCNN1D, GABRP, TRPC1, MLC1, GABRA1, ITPR1…	2.83806
hsa-miR-335-5p	TGFBR2		GO:0070167~regulation of biomineral formation	0.000391465	BMP2, KL, CD276, MGP, FGF23, SMAD3, MEPE, SOX9, ANKH, MMP20, ACVR2B, BMP7, ACVR1	0.542571			GO:0005088~Ras guanyl-nucleotide exchange factor activity	0.0175069	ARHGEF4, FGD2, ARHGEF3, ARHGEF2, ARHGEF1, PREX2, DOCK9, AKAP13, RGL2, DNMBP, PLEKHG4, PLEKHG3, PLEKHG1, TIAM1, SOS2, EPOR, RAPGEF2, FGD6, FGD3, KALRN	0.834725
hsa-miR-335-5p	MEF2A		GO:0030334~regulation of cell migration	0.000399818	IL6ST, DRD5, CSF1, JAG2, ABHD2, KIT, SHH, CITED2, TGFB2, TRIB1, IGF1R, ACE, ARHGAP5, PTK2B, HMOX1, ROBO4, APOH, UNC5C, LAMB1, EGFR, ICAM1, PARD6B, IL6, F10, PTPRM, TBX5, SMAD3, ITGA2, PTPRU, VASH1, KDR, SPAG9, LAMA5, CLIC4, CXCL16, VEGFA, JAK2, MUC5AC, HDAC6	1.62771			GO:0035091~phosphoinositide binding	0.0175475	SH3PXD2B, SNX9, SYT1, SNX29, SH3PXD2A, SNAP91, INPPL1, HIP1R, PIK3C2A, NCF4, PIK3C2B, EEA1, CYTH3, ITPR1, ITPR2, PLEKHA4, TULP3, SBF2, SCIN, ZFYVE28, SNX32, ZFYVE1	0.918197
hsa-miR-335-5p	MIR34C		GO:0050865~regulation of cell activation	0.000408272	HMGB3, IL6ST, KLRK1, TLR4, RORA, ZEB1, SPINK5, HLA-DMA, SHH, IL31RA, STAT6, CDKN2A, HMOX1, PVRL2, SFTPD, MS4A2, AP3D1, NOS3, BCL6, LBP, TRAF6, CD27, IL4, SPACA3, IL6, IL5, PLA2G10, IL7, FLT3, IL27, SLA2, TGFBR2, CD276, BTLA, CD38, CDKN1A, UNC13D, LCK, JAK2, CD226	1.66945			GO:0050840~extracellular matrix binding	0.018632	LYPD3, FBLN2, VEGFA, OLFML2A, ITGA2, VTN, COL11A1, SHH, SPP1	0.375626
hsa-miR-335-5p	TREML3P		GO:0060541~respiratory system development	0.000476061	CLCN2, FOXA2, ANO1, FGF10, SHH, ASAH1, GLI1, CRISPLD2, DHCR7, SFTPD, NOS3, LOX, LIPA, TBX5, TGFBR2, MGP, CFTR, MMP14, PROX1, FOXP1, KDR, ATP7A, ACVR2B, TULP3, SP1, LAMA5, VEGFA, HSD11B1	1.16861			GO:0001540~beta-amyloid binding	0.0196121	BCHE, CST3, CHRNA7, CHRFAM7A, APBB2, APBB1, TGFB2	0.250417
hsa-miR-335-5p	LRRC4		GO:0007169~transmembrane receptor protein tyrosine kinase signaling pathway	0.000478796	FGF8, NRP1, CD8A, EFNA1, FGF17, FGF16, FGF10, FOXO1, RHOQ, SHOC2, RPE65, FOXO4, IL31RA, TIAM1, SHC3, FGF4, EGFR, PTPRJ, ARID5B, FGF23, PTPRT, DDR1, PLCE1, GRB10, EREG, VEGFA, ROR2, EIF2AK3, REPS2, KIT, EPHB4, PXN, IGF1R, PTK2B, FIGF, PLAT, LTK, KL, FLT3, PTPRA, AREGB, EPHA1, KDR, EPHA4, NTRK2, JAK2, AREG, GRB7, PLEKHA1	2.00334			GO:0000155~two-component sensor activity	0.0196121	KCNH1, PDK4, KCNH8, KCNH2, KCNH3, KCNH4	0.250417
hsa-miR-335-5p	SLC26A3		GO:0030182~neuron differentiation	0.000479467	NRP2, PLXNA3, NRP1, FOXA2, ATL1, EFNA1, MYO7A, EFNA2, JAG2, L1CAM, RPE65, RORB, RORA, SHH, TGFB2, KLHL1, DFNB31, ATOH1, NR2F6, SEMA3B, UNC5C, CHAT, EGFR, MYO6, PTPRM, EMX2, MDGA2, LIFR, NCAM2, SLITRK1, VEGFA, EFNA5, NGFR, DST, KALRN, SOX1, SOX5, ARX, LIF, IGF1R, HOXA2, MACF1, PTK2B, NUMB, GBX2, PCSK9, LHX6, TLX3, LAMB1, PARD6B, IL6, KLF7, PLA2G10, BHLHE22, FSCN2, NTF3, ITGA1, NR4A2, NTN4, DPYSL5,…	3.42237			GO:0015114~phosphate transmembrane transporter activity	0.0196121	SLC17A7, SLC17A3, SLC17A1, SLC17A2, ANKH, SLC34A2	0.250417
hsa-miR-335-5p	DCST2		GO:0042330~taxis	0.000553367	NRP2, PLXNA3, CYSLTR1, CXCL3, CXCL2, FPR1, CXCL9, FGF10, CXCR1, ITGB2, CXCR2, DEFB4A, CCL26, TGFB2, CCL24, CCL25, CCL20, SFTPD, IL4, IL6, CMTM1, RNASE2, C5AR1, IL8, ITGA1, CCL19, CCL15, CCR9, CCR7, CCL14, PPBP, CCR4, LYST, CXCL16, CCR2, SERPIND1, CMTM3, PTAFR	1.54424			GO:0004673~protein histidine kinase activity	0.0196121	KCNH1, PDK4, KCNH8, KCNH2, KCNH3, KCNH4	0.250417
hsa-miR-335-5p	ZNF641		GO:0006935~chemotaxis	0.000553367	NRP2, PLXNA3, CYSLTR1, CXCL3, CXCL2, FPR1, CXCL9, FGF10, CXCR1, ITGB2, CXCR2, DEFB4A, CCL26, TGFB2, CCL24, CCL25, CCL20, SFTPD, IL4, IL6, CMTM1, RNASE2, C5AR1, IL8, ITGA1, CCL19, CCL15, CCR9, CCR7, CCL14, PPBP, CCR4, LYST, CXCL16, CCR2, SERPIND1, CMTM3, PTAFR	1.54424			GO:0005523~tropomyosin binding	0.0196121	TNNT2, TMOD2, TMOD4, LMOD1, LMOD3, TNNI1	0.250417
hsa-miR-335-5p	IDUA		GO:0002684~positive regulation of immune system process	0.000577821	IL6ST, TLR2, TLR4, HLA-DMA, TGFB2, CFP, CD46, MS4A2, LBP, CFI, IRAK2, IRAK1, ICAM1, SPACA3, CRTAM, SLA2, SERPING1, C8G, C1QA, C8A, CD38, CD37, EREG, LCK, VEGFA, CD226, KLRK1, NFKBIA, CACNB3, C1S, STAT6, PVRL2, AP3D1, BCL6, C2, TRAF6, CD27, IL4, IL6, IL5, CFB, IL7, TGFBR2, CD276, ITGA2, FOXP1, CD1D, CDKN1A, PLCG2, CD79A	2.08681			GO:0042379~chemokine receptor binding	0.0212038	IL8, CXCL3, CXCL2, CXCL9, CCL19, CCL15, CCL26, CCL24, CCL25, CCL14, CCL20, PPBP, CXCL16, CCR2	0.542571
hsa-miR-335-5p	ZFAND3		GO:0008544~epidermis development	0.000588598	PPARA, PTGS2, COL3A1, FGF10, SPRR2G, SOX9, SPINK5, SHH, TGFB2, GLI1, FOXQ1, BARX2, CDKN2A, KRT5, POU2F3, PPL, CALML5, IVL, DHCR24, KLK7, NTF3, UGCG, ANXA1, GJB5, GRHL3, SNAI1, KRT32, ATP7A, EREG, CST6, CASP14, IRF6, LAMA5, CNFN, BNC1, COL1A2, SPRR3, NGFR, KRT71, KLF4, EMP1	1.71119			GO:0005254~chloride channel activity	0.0214942	CLCN3, GABRA1, CLCN2, CLCA4, ANO1, GLRA2, CFTR, CLIC2, SLC1A4, CLIC3, SLC26A7, CLIC4, TTYH2, ANO3, CLCN6, GABRQ, GABRP	0.709516
hsa-miR-335-5p	ZC3H11B		GO:0009991~response to extracellular stimulus	0.00059196	PPARA, PTGS2, IL6ST, FOXA3, LEPR, TRIM16, TIMP3, SHH, ASGR1, FOS, ACSL1, MAP1LC3A, BCHE, GSN, HMOX1, PCSK9, HSPA5, SPP1, SREBF1, MUC1, SOAT2, BMP2, RARG, CFB, FADS1, TGFBR2, NR4A2, MGP, ITGA2, PPARGC1A, USF2, DDIT3, CD38, TULP4, CDKN1A, CCND1, NPY, TFRC, LIPG, ARSA, CTSD, RYR2, IGFBP2, BMP7, KLF4, HDAC6, VLDLR	1.9616			GO:0004091~carboxylesterase activity	0.0218278	PNLIP, LIPA, PNLIPRP2, PLA2G10, ABHD2, ACOT6, PNPLA3, ACOT4, PNPLA6, CEL, DAGLA, ACOT8, BAAT, H6PD, BCHE, LIPG, ASPG, PLA2G7, PLA2G2E, PON3, PNLIPRP3	0.876461
hsa-miR-335-5p	TMPRSS12		GO:0030324~lung development	0.000646782	CLCN2, FOXA2, FGF10, SHH, ASAH1, GLI1, CRISPLD2, DHCR7, SFTPD, NOS3, LOX, LIPA, TBX5, TGFBR2, MGP, CFTR, MMP14, PROX1, FOXP1, KDR, ATP7A, ACVR2B, SP1, LAMA5, VEGFA, HSD11B1	1.08514			GO:0015149~hexose transmembrane transporter activity	0.022571	SLC2A11, SLC2A4, PPBP, SLC2A3, SLC5A1, SLC2A14, SLC45A1	0.292154
hsa-miR-335-5p	KCNH3		GO:0031667~response to nutrient levels	0.000664154	PPARA, PTGS2, IL6ST, FOXA3, LEPR, TRIM16, TIMP3, SHH, ACSL1, MAP1LC3A, BCHE, GSN, HMOX1, PCSK9, HSPA5, SPP1, SREBF1, MUC1, SOAT2, BMP2, RARG, CFB, FADS1, TGFBR2, MGP, ITGA2, PPARGC1A, DDIT3, USF2, CD38, TULP4, CCND1, TFRC, NPY, LIPG, ARSA, CTSD, RYR2, IGFBP2, BMP7, KLF4, HDAC6, VLDLR	1.79466			GO:0005024~transforming growth factor beta receptor activity	0.022571	AMHR2, LY6G6E, ACVR2B, LTBP1, LTBP4, TGFBR2, ACVR1	0.292154
hsa-miR-335-5p	KLRB1		GO:0045667~regulation of osteoblast differentiation	0.00070217	UCMA, BMP2, IL6, IL6ST, FZD1, CD276, FGF23, SMAD3, CDK6, ACVR2B, WNT7B, DLX5, JUND, BMP7, ACVR1	0.626043			GO:0004675~transmembrane receptor protein serine/threonine kinase activity	0.022571	AMHR2, LY6G6E, ACVR2B, LTBP1, LTBP4, TGFBR2, ACVR1	0.292154
hsa-miR-335-5p	TTC6		GO:0022600~digestive system process	0.000742005	PNLIP, SOAT2, COPA, TRPC1, LDLR, SLC5A1, MUC6, ABCG8, CEL, MUC3A, SLC26A7, SERPINA3, FABP1	0.542571			GO:0019198~transmembrane receptor protein phosphatase activity	0.022571	PTPRJ, PTPRM, PTPRE, PTPRH, PTPRN2, PTPRA, PTPRU	0.292154
hsa-miR-335-5p	MMP20		GO:0051094~positive regulation of developmental process	0.000762073	MYOD1, CDX2, FOXA2, IL6ST, GDF5, NFKB1, FOXO3, HLA-DMA, SHH, TGFB2, ATOH1, TIAM1, ADIG, RHOB, ERAP1, CHRNA7, NOS3, CHRFAM7A, FNDC3B, IL1A, SH3PXD2B, ARHGEF1, RB1, PROX1, ACVR2B, CD36, SERPINF1, SCIN, NGFR, WNT9A, SEMA4D, ACVR1, HOXA11, CSF1, TRIM16, KIT, LIF, JUND, NUMB, AP3D1, DNMT3B, CD27, IL6, BMP2, IL5, PLA2G10, NTF3, IL7, KL, TBX5, TGFBR2, CD276, SMAD3, WNT7B, DLX5, JAK2, BMP7	2.33723			GO:0004714~transmembrane receptor protein tyrosine kinase activity	0.0239229	NRP2, EGFR, LTK, NRP1, FLT3, FGFRL1, KIT, EPHB4, EPHA1, KDR, DDR1, EPHA4, IGF1R, NTRK2, ROR2, MERTK	0.66778
hsa-miR-335-5p	ARHGAP5		GO:0045597~positive regulation of cell differentiation	0.00079409	CDX2, FOXA2, IL6ST, CSF1, HOXA11, GDF5, NFKB1, TRIM16, FOXO3, KIT, HLA-DMA, SHH, TGFB2, LIF, ATOH1, TIAM1, ADIG, JUND, NUMB, AP3D1, DNMT3B, FNDC3B, CD27, SH3PXD2B, BMP2, IL6, ARHGEF1, IL5, PLA2G10, NTF3, IL7, TBX5, TGFBR2, CD276, SMAD3, RB1, ACVR2B, WNT7B, CD36, SERPINF1, DLX5, SCIN, JAK2, SEMA4D, NGFR, WNT9A, BMP7, ACVR1	2.00334			GO:0005089~Rho guanyl-nucleotide exchange factor activity	0.0273712	ARHGEF4, FGD2, ARHGEF3, ARHGEF2, ARHGEF1, PREX2, DOCK9, AKAP13, DNMBP, PLEKHG4, PLEKHG3, PLEKHG1, TIAM1, SOS2, FGD6, FGD3, KALRN	0.709516
hsa-miR-335-5p	PTPRH		GO:0048514~blood vessel morphogenesis	0.000815786	NRP2, EMCN, NRP1, LEPR, FGF10, SHH, CITED2, TGFB2, ACE, CUL7, HEY1, ANG, PTK2B, HMOX1, ROBO4, PLCD3, GBX2, RHOB, ZC3H12A, ERAP1, PLCD1, NOS3, SOX18, PLXND1, FIGF, RASA1, PTPRJ, PLAT, IL8, TGFBR2, COL15A1, DBH, MMP14, PROX1, PNPLA6, KDR, ATP7A, MEOX2, EREG, LAMA5, ZMIZ1, VEGFA, NTRK2, TNFAIP2, ACVR1	1.87813			GO:0005326~neurotransmitter transporter activity	0.0294894	SLC6A9, SLC6A10P, SLC6A12, SLC6A6, SLC6A4, SLC6A16, SLC22A2, GABRQ	0.33389
hsa-miR-335-5p	KRTAP10-2		GO:0007398~ectoderm development	0.000823078	PPARA, PTGS2, FOXA2, COL3A1, FGF10, SPRR2G, SOX9, SPINK5, SHH, TGFB2, GLI1, FOXQ1, BARX2, CDKN2A, KRT5, POU2F3, PPL, CALML5, IVL, DHCR24, ZBTB7B, KLK7, NTF3, UGCG, ANXA1, GJB5, GRHL3, SNAI1, KRT32, ATP7A, EREG, CST6, CASP14, IRF6, LAMA5, CNFN, BNC1, COL1A2, SPRR3, NGFR, KRT71, KLF4, EMP1	1.79466			GO:0008144~drug binding	0.0295974	ACR, PPARA, GABRA1, DRD5, SLC6A4, NKTR, P2RX4, ACE, HTR1A, PYGM, CHRM3, P2RX1, CHRM2, FABP1	0.584307
hsa-miR-335-5p	SYNPO2		GO:0051270~regulation of cell motion	0.000824112	PLXNA3, NRP1, IL6ST, DRD5, CSF1, JAG2, ABHD2, KIT, SHH, CITED2, TGFB2, TRIB1, IGF1R, ACE, ARHGAP5, PTK2B, HMOX1, ROBO4, APOH, BCL6, UNC5C, LAMB1, EGFR, ICAM1, PARD6B, IL6, F10, PTPRM, TBX5, SMAD3, ITGA2, PTPRU, VASH1, KDR, SPAG9, LAMA5, CLIC4, CXCL16, VEGFA, JAK2, MUC5AC, HDAC6	1.75292			GO:0005319~lipid transporter activity	0.0302494	ABCA7, ATP10B, ATP10A, ATP10D, ABCA4, ABCG8, NPC1, LRP1, PLSCR4, ATP9A, ATP8B2, PITPNC1, FABP1, GLTPD2, ATP8A1	0.626043
hsa-miR-335-5p	GCNT2		GO:0060348~bone development	0.000840345	PTGS2, HOXA11, GABBR1, SOX9, MMP2, SHH, GLI1, IGSF10, HOXA2, ANKRD11, JUND, TRAF6, SPP1, EGFR, BMP2, BMP1, HSPG2, SMAD3, MGP, MMP14, WWTR1, CHRDL2, SOST, SP1, NAB2, NAB1, RIPPLY2, BMP7, EIF2AK3, CDH11	1.25209			GO:0030695~GTPase regulator activity	0.0304385	PREX2, RASGEF1A, RASGEF1C, RGL2, ARHGAP12, ARHGAP21, HMHA1, ARHGAP5, TBC1D17, TBC1D12, TIAM1, RAPGEF4, RAPGEF3, RAPGEF2, DOCK11, ARHGEF4, ARHGEF3, ARHGEF2, ARHGEF1, TNIK, RPH3AL, TBC1D22B, TBCK, RALGAPA2, SH2D3C, PLCE1, SH2D3A, NRK, LRRK2, ERC1, TBC1D8B, SRGAP1, KALRN, FGD2, RALGPS2, TBC1D8, AGFG2, CYTH1, AKAP13, MYO9B, CYTH3, ASAP3, PLEKHG4, PLEKHG3, PLEKHG1, RASGRP1, SOS2, RASA3, FGD6, VPS39, F…	2.79633
hsa-miR-335-5p	DEFB118		GO:0030500~regulation of bone mineralization	0.000850155	ACVR2B, BMP2, KL, CD276, SMAD3, FGF23, MGP, SOX9, BMP7, MEPE, ANKH, ACVR1	0.500835			GO:0008009~chemokine activity	0.0315419	IL8, CXCL3, CXCL2, CXCL9, CCL19, CCL15, CCL26, CCL24, CCL25, CCL14, CCL20, PPBP, CXCL16	0.500835
hsa-miR-335-5p	NBEA		GO:0048705~skeletal system morphogenesis	0.000871991	HOXA11, ZEB1, SOX9, OTOR, MMP2, HOXA2, BARX2, ANKRD11, NKX3-2, MYC, COL11A1, IDUA, FGF4, BMP1, TBX15, ARID5B, TGFBR2, HSPG2, MGP, ACVR2B, HOXB1, TULP3, NAB2, GFPT1, NAB1, ROR2, WNT9A, PLEKHA1	1.16861			GO:0019002~GMP binding	0.0316944	KRAS, PDE5A, PRKG2, PDE6H, PDE6G	0.208681
hsa-miR-335-5p	RAB5B		GO:0051216~cartilage development	0.000875932	BMP2, EVC, BMP1, HOXA11, CYTL1, HSPG2, SOX5, MGP, ZEB1, OTOR, SOX9, ATP7A, CHRDL2, BARX2, LECT1, GFPT1, ROR2, BMP7, COL11A1, EIF2AK3, FGF4	0.876461			GO:0043548~phosphoinositide 3-kinase binding	0.0316944	IGF1R, FLT3, LCK, JAK2, TLR4	0.208681
hsa-miR-335-5p	LHX9		GO:0009581~detection of external stimulus	0.000875932	RP1, OPN1LW, OPN1MW, PGLYRP1, ITGA2, RCVRN, TLR4, CNGB1, OPN1SW, ABCA4, CD1D, SAG, GNGT1, NLRC4, GNGT2, PLEKHB1, ARRB1, OPN1MW2, NR2F6, NGFR, COL11A1, MYC	0.876461			GO:0016298~lipase activity	0.0326717	PNLIP, PLD3, LIPA, PNLIPRP2, PLA2G10, PLD4, PNPLA3, PNPLA6, CEL, PLCE1, DAGLA, CHRM3, SMPDL3A, HMOX1, PLCG2, LIPG, PLCD3, ASPG, PLCD1, PLA2G2E, PNLIPRP3	0.876461
hsa-miR-335-5p	ALDH2		GO:0006694~steroid biosynthetic process	0.00093628	HSD3B2, TM7SF2, HSD3B7, HMGCR, CYP51A1, CYP21A2, HMGCS1, LSS, CFTR, TRERF1, FDFT1, CYP7B1, ACBD3, STARD5, CYP39A1, G6PD, SQLE, DHCR7, HSD11B1, HSD17B3, HSD17B7, DHCR24, CYP19A1	0.959933			GO:0022836~gated channel activity	0.0330922	KCNH1, KCNC1, SCN3A, SCN3B, GLRA2, GRIK4, ANO1, CNGB1, KCNK9, KCNK7, GRIN2D, KCNK5, CHRNA7, CHRFAM7A, CACNG8, CACNG4, CFTR, CLIC2, CACNG1, KCNT2, CLIC3, CLIC4, RYR2, KCNH8, KCNH2, KCNH3, KCNH4, CLCN3, CLCN2, SCN1B, KCNA4, CACNB3, TPCN1, SCN9A, RASA3, GABRQ, SCNN1D, GABRP, TRPC1, GABRA1, ITPR1, ITPR2, KCNK4, CACNA2D4, P2RX4, KCNJ9, P2RX1, GRIA1, CHRNB4, KCTD17, CLCN6, SCN4A, CACNA1B, KCTD12	2.21202
hsa-miR-335-5p	SLC46A3		GO:0030323~respiratory tube development	0.00103261	CLCN2, FOXA2, FGF10, SHH, ASAH1, GLI1, CRISPLD2, DHCR7, SFTPD, NOS3, LOX, LIPA, TBX5, TGFBR2, MGP, CFTR, MMP14, PROX1, FOXP1, KDR, ATP7A, ACVR2B, SP1, LAMA5, VEGFA, HSD11B1	1.08514			GO:0005496~steroid binding	0.0342311	GC, SOAT2, OSBP, KL, RXRB, ESRRB, CYP21A2, ESR1, NR3C2, PAQR8, ESR2, NR3C1, SYP, FABP1, SCGB2A2	0.626043
hsa-miR-335-5p	USH2A		GO:0002694~regulation of leukocyte activation	0.00112855	HMGB3, IL6ST, KLRK1, ZEB1, RORA, SPINK5, HLA-DMA, SHH, IL31RA, STAT6, CDKN2A, HMOX1, PVRL2, SFTPD, MS4A2, AP3D1, BCL6, LBP, TRAF6, CD27, IL4, SPACA3, IL6, IL5, PLA2G10, IL7, FLT3, IL27, SLA2, TGFBR2, CD276, BTLA, CD38, CDKN1A, UNC13D, LCK, CD226	1.54424			GO:0019900~kinase binding	0.0388267	TRIB3, TLR4, ITGB2, NBEA, FOXO3, LATS1, TRIB1, IL31RA, IGF1R, CDKN2A, PTK2B, SQSTM1, RBCK1, MS4A2, PRKACA, FIZ1, KIF13B, IBTK, IRAK1, FLT3, TGFBR2, SMAD3, RB1, JUP, SPDYA, SPAG9, CCND1, CCND2, AVPR1B, LCK, RYR2, JAK2, CD226	1.3773
hsa-miR-335-5p	CYP21A1P		GO:0007050~cell cycle arrest	0.00119932	ING4, PML, SESN2, FOXO4, UHMK1, TGFB2, SESN3, CDKN2A, MACF1, HBP1, MYC, DHCR24, IL8, SMAD3, RB1, VASH1, DDIT3, JMY, CDKN1C, CDKN1A, IRF6, GAS2L2, APBB2, DST, APBB1, TP53INP1	1.08514			GO:0005539~glycosaminoglycan binding	0.0389167	LTBP4, C6ORF25, PGLYRP1, TLR2, FGF10, VTN, APLP1, RSPO4, RSPO1, CRISPLD2, ANG, RSPO3, RSPO2, APOH, FGF4, HAPLN2, HAPLN1, TGFBR2, CCL15, CEL, PODXL2, CCL14, EGFLAM, VEGFA, LIPG, SERPIND1, BMP7, CD14	1.12688
hsa-miR-335-5p	WNT9A		GO:0051090~regulation of transcription factor activity	0.00119932	CYTL1, TLR2, NFKBIA, EGLN1, TLR4, SHH, TRIB1, CDKN2A, KRAS, HMOX1, IRAK2, IL4, IRAK1, ICAM1, IL6, IL5, PIM1, PROX1, DDIT3, JMY, SIGIRR, HDAC4, NCOA3, JAK2, ERC1, IKBKB	1.08514			GO:0019901~protein kinase binding	0.0405514	TRIB3, ITGB2, NBEA, FOXO3, LATS1, TRIB1, IL31RA, CDKN2A, PTK2B, SQSTM1, MS4A2, RBCK1, PRKACA, FIZ1, KIF13B, IBTK, IRAK1, TGFBR2, SMAD3, JUP, SPDYA, SPAG9, CCND1, CCND2, AVPR1B, LCK, RYR2, CD226	1.16861
hsa-miR-335-5p	PRAMEF14		GO:0042060~wound healing	0.00126227	PPARA, FOXA2, DRD5, COL3A1, FGF10, MMRN1, CDH3, TIMP3, SHH, GP9, TGFB2, F13B, IGSF10, CD9, HMCN1, GSN, HMOX1, POU2F3, APOH, SERPINA1, LOX, PLAT, IL6, F10, TGFBR2, SMAD3, ITGA2, GRHL3, SERPING1, NOTCH3, THBD, CD36, P2RX1, EREG, PLSCR4, FBLN5, SPRR3, TFPI, SERPIND1, SYT17, PROS1	1.71119			GO:0015296~anion:cation symporter activity	0.0413595	SLC17A7, SLC1A4, SLC12A7, SLC17A3, SLC12A3, SLC17A2, SLC13A4, SLC1A1, SLC34A2	0.375626
hsa-miR-335-5p	VNN2		GO:0008285~negative regulation of cell proliferation	0.0012872	PTGS2, FGFRL1, FGF10, ZEB1, FOXO4, SKAP2, MXI1, TENC1, SHH, TGFB2, CDKN2A, PTGES, ANG, HMOX1, APOH, DLG3, NOS3, IL1A, DHCR24, RARG, PTPRM, CDK6, RB1, PTPRU, ESR2, PROX1, VASH1, MXD4, TNFRSF9, DDR1, CTH, XIRP1, EREG, CD33, SCIN, ING4, FRK, IFITM1, PML, CDH5, TRIB1, CD9, KRT5, SFTPD, BCL6, KRT4, IL6, BMP2, IL8, FLT3, TBX5, TGFBR2, CD276, SMAD3, GJB6, RERG, BTLA, CDKN1C, HDAC4, CDKN1A, NUPR1, TSC1, …	2.83806			GO:0019899~enzyme binding	0.0414642	SLC22A18, CBX4, SHOC2, NBEA, TLR4, FOXO3, FOXO4, LATS1, IL31RA, CDKN2A, CUL7, PAK3, CUL9, HMOX1, RBCK1, MS4A2, SERPINA1, PRKACA, FIZ1, DOCK11, DHCR24, KIF13B, EGFR, IBTK, IRAK1, ARHGEF2, CST3, RPH3AL, RB1, HMGA1, NLRP1, SPDYA, JUP, SPAG9, PLCE1, CCND1, CCND2, SBF2, LCK, RYR2, ABAT, BIN1, ERC1, CD226, GRASP, FGD2, PML, TRIB3, NFKBIA, MYO9B, ITGB2, DAAM1, CDH5, TRIB1, IGF1R, PPP1R3C, BCHE, PTK2B, S…	3.46411
hsa-miR-335-5p	DMGDH		GO:0002526~acute inflammatory response	0.00130449	TF, TLR4, C1S, CFP, CD46, SERPINA3, SERPINA1, LBP, CFI, C2, IL1A, IL6, CFB, KL, SERPING1, IL22, C8G, SIGIRR, APOL2, C8A, C1QA, TFRC, P2RX1, NUPR1, ACVR1	1.04341			GO:0005253~anion channel activity	0.0425844	CLCN3, GABRA1, CLCN2, CLCA4, ANO1, GLRA2, CFTR, CLIC2, SLC1A4, CLIC3, SLC26A7, CLIC4, TTYH2, ANO3, CLCN6, GABRQ, GABRP	0.709516
hsa-miR-335-5p	NGFR		GO:0048545~response to steroid hormone stimulus	0.00139986	ACR, DHH, TACR3, LDLR, PTGS2, LEPR, TIMP3, SHH, TGFB2, PRSS8, FOS, KRAS, BCHE, HMOX1, IDH1, NOS3, SERPINA1, LOX, SPP1, IL6, TGFBR2, ESR1, CFTR, MFGE8, RCAN1, NPY1R, ESR2, PTPRU, MMP14, BRCA1, SLC34A2, CD38, CDKN1A, CCND1, KRT19, CCND2, ARSA, ALDH2, FABP4, IGFBP2, BMP7	1.71119			GO:0004869~cysteine-type endopeptidase inhibitor activity	0.0446336	LCN1, CST6, CST4, CST3, CST2, CST1, BCL2L1, HSPA5, CD27, CST9L	0.417362
hsa-miR-335-5p	UGDH		GO:0043627~response to estrogen stimulus	0.00160337	DHH, PTGS2, LDLR, TACR3, LEPR, TIMP3, SHH, HMOX1, NOS3, SERPINA1, TGFBR2, ESR1, MFGE8, CFTR, RCAN1, NPY1R, MMP14, BRCA1, SLC34A2, CD38, KRT19, CCND1, CCND2, ARSA, BMP7, IGFBP2	1.08514			GO:0016564~transcription repressor activity	0.0448572	ZBTB32, CDX2, ARID4A, CBX4, NFKB1, REST, ZEB1, MXI1, CITED2, HOXC6, SIN3B, PBXIP1, ZNF148, NFIL3, KDM5B, CIITA, ARID5B, MTA2, RB1, IFI16, MXD1, PROX1, DDIT3, MXD4, NAB2, NAB1, PML, TRIB3, NR1D1, TSC22D4, BCL6, BHLHE40, DNMT3B, DMBX1, BMP2, TBX3, BHLHE22, LMCD1, SMAD3, SMYD1, ESX1, WWTR1, TRIM22, FOXP1, ATXN1, CDKN1C, HDAC4, FABP4, RFX3, ID4, TBL1X, KLF4, HDAC6	2.21202
hsa-miR-335-5p	PLD4		GO:0007584~response to nutrient	0.00170027	PTGS2, IL6ST, TRIM16, TIMP3, SHH, ACSL1, BCHE, GSN, HMOX1, SPP1, MUC1, SOAT2, BMP2, RARG, CFB, FADS1, TGFBR2, ITGA2, MGP, DDIT3, USF2, CD38, CCND1, TULP4, TFRC, LIPG, ARSA, RYR2, IGFBP2, BMP7, KLF4, VLDLR	1.33556			GO:0060589~nucleoside-triphosphatase regulator activity	0.0453956	PREX2, RASGEF1A, RASGEF1C, RGL2, ARHGAP12, ARHGAP21, HMHA1, ARHGAP5, TBC1D17, TBC1D12, TIAM1, RAPGEF4, RAPGEF3, RAPGEF2, DOCK11, ARHGEF4, ARHGEF3, ARHGEF2, ARHGEF1, TNIK, RPH3AL, TBC1D22B, TBCK, RALGAPA2, SH2D3C, PLCE1, SH2D3A, NRK, LRRK2, ERC1, TBC1D8B, SRGAP1, KALRN, FGD2, RALGPS2, TBC1D8, AGFG2, CYTH1, AKAP13, MYO9B, CYTH3, ASAP3, PLEKHG4, PLEKHG3, PLEKHG1, RASGRP1, SOS2, RASA3, FGD6, VPS39, F…	2.79633
hsa-miR-335-5p	CCDC108		GO:0007160~cell-matrix adhesion	0.00179	PPFIA2, LYPD3, COL3A1, ITGA1, ITGB4, ITGA2, ITGB5, ITGA10, ITGB2, VTN, PXN, MUC4, TMEM8B, SNED1, TSC1, ITGB8, LAMA5, PTK2B, FREM1, FBLN5, ITGB6, DEFB118, THBS3	0.959933			GO:0008092~cytoskeletal protein binding	0.0459346	HIP1R, TNNC1, MYO7A, KLHL4, VILL, SDC3, GLI1, KLHL1, HOOK1, KLHL5, ANG, GSN, SNTB1, NOS3, LMOD1, VPS16, LMOD3, DYNC1I1, EGFR, STX1A, ARHGEF2, MYO6, CLMN, INPPL1, MYO3B, RPH3AL, SPIRE1, PTPRT, MARK4, PKD2L1, JMY, JUP, TNNT2, TNS4, SPAG9, TNS1, XIRP1, KLHL17, XIRP2, MIB2, ARPC5L, SCIN, CLIP2, DST, SPTB, GC, ABLIM1, TPPP3, SHROOM3, SHROOM4, ALDOC, EPB41L4A, MYO9B, DAAM1, PXN, MYOT, CORO2B, TUBGCP6, …	3.3389
hsa-miR-335-5p	ST6GALNAC1		GO:0000904~cell morphogenesis involved in differentiation	0.00180302	NRP2, PLXNA3, NRP1, ATL1, EFNA2, MYO7A, L1CAM, SHH, TGFB2, DAB2, ATOH1, GDF9, SEMA3B, UNC5C, PTPRM, PROX1, SLITRK1, NCAM2, EFNA5, NGFR, DST, KALRN, SOX9, ARX, IGF1R, HOXA2, MACF1, NUMB, GBX2, LAMB1, PARD6B, KLF7, BMP2, NTF3, PLA2G10, ESRRB, DPYSL5, NR4A2, CELSR3, NTN3, EPHA4, LAMA5, ULK1, DLX5, ULK2, JAK2, BMP7, APBB2, APBB1	2.04508			GO:0005529~sugar binding	0.046532	ACR, KLRC2, AIM1L, KLRC3, GALNT5, LGALS9C, LGALS9B, KLRK1, L1CAM, ASGR1, ZG16B, CD69, SFTPD, CD22, KLRF1, SELPLG, GALNT12, KLRB1, PRG3, COLEC10, MANBA, SIGLEC16, LGALS9, CLEC11A, G6PD, GCK, PYGM, CLEC3B, SIGLEC5, CD33, GFPT1, FREM1, SIGLEC8, CLEC14A, KLRC1	1.46077
hsa-miR-335-5p	SEC14L4		GO:0007602~phototransduction	0.00208446	RP1, OPN1LW, OPN1MW, RCVRN, OPN1SW, CNGB1, ABCA4, SAG, GNGT1, GNGT2, PLEKHB1, ARRB1, OPN1MW2	0.500835			GO:0008109~N-acetyllactosaminide beta-1,6-N-acetylglucosaminyltransferase activity	0.0466642	GCNT4, GCNT3, GCNT2	0.125209
hsa-miR-335-5p	KIAA1033		GO:0048568~embryonic organ development	0.00217099	MYO7A, FGF10, SOBP, EGLN1, ZEB1, SHH, CITED2, GLI1, HOXA2, ATOH1, NKX3-2, GBX2, SH2B3, COL11A1, MYC, FOXD3, TBX15, RARG, MYO6, ESRRB, MAFB, TGFBR2, HSPG2, NEUROG1, GJB6, PROX1, DDIT3, HOXB1, TULP3, SP1, GFPT1, DLX5, VEGFA, ROR2, WNT9A, BMP7, FOXI1	1.54424			GO:0004924~oncostatin-M receptor activity	0.0466642	OSMR, IL6ST, LIFR	0.125209
hsa-miR-335-5p	CCL15		GO:0001525~angiogenesis	0.00217106	NRP2, EMCN, NRP1, LEPR, FGF10, SHH, TGFB2, ANG, PTK2B, HMOX1, GBX2, PLCD3, ROBO4, RHOB, ZC3H12A, ERAP1, PLCD1, NOS3, SOX18, PLXND1, FIGF, IL8, TGFBR2, COL15A1, MMP14, PNPLA6, KDR, EREG, MEOX2, LAMA5, VEGFA, TNFAIP2, ACVR1	1.3773			GO:0005501~retinoid binding	0.0469366	LRAT, CRABP1, PTGDS, RBP1, CYP26A1, ADH7, C8G	0.292154
hsa-miR-335-5p	INHBE		GO:0010604~positive regulation of macromolecule metabolic process	0.00227309	MYOD1, CDX2, IL6ST, TLR1, FOXO1, TLR4, RORB, RORA, FOXO3, FOXO4, SHH, CITED2, TGFB2, IL31RA, ATOH1, GATA5, IL1A, CIITA, RARG, MYO6, RXRB, IL27, MTA2, GRHL3, ARNTL, IL22, PPARGC1A, PROX1, TRERF1, DDIT3, TNKS2, VEGFA, TFAP2B, LRRK2, TFE3, SOX5, CYTL1, NFKBIA, SOX4, SOX9, LIF, IL17A, HOXA2, ECE1, TRAF6, DNMT3B, AXIN1, SREBF1, TAF1, KLF7, BMP2, NTF3, MAFB, KLF13, TAF8, MAML2, CD276, NR4A2, NR4A1, SMA…	5.84307			GO:0030169~low-density lipoprotein binding	0.0469366	CD36, LRP10, LDLR, CXCL16, LRP1B, LRP6, VLDLR	0.292154
hsa-miR-335-5p	RXRB		GO:0048584~positive regulation of response to stimulus	0.00267742	OSMR, IL6ST, TLR2, KLRK1, NFKBIA, FGF10, CACNB3, TLR4, C1S, HLA-DMA, TGFB2, CFP, CD46, PVRL2, CFI, C2, LBP, TRAF6, CD27, AXIN1, IRAK2, IRAK1, IL6, CRTAM, IL8, CFB, SLA2, SMAD3, DUSP22, ITGA2, PRKCG, SERPING1, BRCA1, KDR, C8G, CD1D, C8A, C1QA, NPY, EREG, CCR4, VEGFA, PLCG2, FABP4, JAK2, CD79A, CD226	1.9616			GO:0005262~calcium channel activity	0.0471804	TRPM4, TRPC1, TRPM8, CACNG8, CACNG4, CACNB3, CACNG1, ITPR1, TPCN1, CACNA2D4, ITPR2, P2RX1, TRPV4, MS4A2, RYR2, RASA3, CACNA1B	0.709516
hsa-miR-335-5p	SYVN1		GO:0046903~secretion	0.00274833	SLC22A16, CGA, COPA, SYT1, SLC22A18, LTBP2, TACR2, FAM3B, LTBP4, AQP5, PDIA4, NLRC4, DAB2, HMOX1, KCNK5, TRPV4, MS4A2, RAPGEF4, GUCA2B, SLC22A2, SCAMP1, AVP, STX1A, MYO6, RPH3AL, SLC26A3, ACVR2B, UNC13D, SLC26A7, SCIN, EIF2AK3, VIP, ACR, RAB3D, FFAR1, NR3C2, LLGL2, ACE, SYN1, KIRREL, NFAT5, PCSK4, TRPC1, IL6, TBX3, ANXA1, LIN7C, LIN7A, ABCG8, CEL, P2RX1, CADPS2, NPHS2, NTRK2, CHRNB4, AGR2, SYTL1	2.37896			GO:0005247~voltage-gated chloride channel activity	0.0477448	CLCN3, CLCN2, CLIC3, CLIC4, CLIC2, CLCN6	0.250417
hsa-miR-335-5p	CYGB		GO:0030308~negative regulation of cell growth	0.0028022	PLXNA3, NRP1, IL7, CDHR2, PML, SMAD3, RB1, ESR2, TGFB2, RERG, DAB2, CTH, CDKN1A, CDKN2A, TSPYL2, ULK1, CDA, GDF9, BCL6, SCGB3A1, APBB2, APBB1, SPP1	0.959933			GO:0031402~sodium ion binding	0.0481469	SLC5A3, SLC38A4, SLC9A7, SCN1B, SLC5A4, SLC38A2, SCN3A, SCN3B, SLC12A3, ATP1B2, SLC5A1, SLC10A7, SLC34A2, SLC17A7, SLC17A3, SLC17A1, SLC17A2, SCN9A, SLC4A8, SLC13A4, SLC5A10, SCN4A, SCNN1D	0.959933
hsa-miR-335-5p	ORAI3		GO:0001503~ossification	0.00284895	PTGS2, GABBR1, MMP2, SHH, GLI1, IGSF10, HOXA2, JUND, TRAF6, SPP1, EGFR, BMP2, BMP1, HSPG2, SMAD3, MGP, MMP14, WWTR1, CHRDL2, SOST, SP1, NAB2, NAB1, RIPPLY2, BMP7, EIF2AK3, CDH11	1.12688
hsa-miR-335-5p	KRT72		GO:0000160~two-component signal transduction system (phosphorelay)	0.00288853	KCNH1, PDE8B, KCNH8, KCNH2, KCNH3, KCNH4	0.250417
hsa-miR-335-5p	FAM110C		GO:0045669~positive regulation of osteoblast differentiation	0.0028985	ACVR2B, WNT7B, IL6, BMP2, IL6ST, DLX5, JUND, CD276, BMP7, ACVR1	0.417362
hsa-miR-335-5p	PIP5KL1		GO:0051101~regulation of DNA binding	0.00291195	CYTL1, TLR2, NFKBIA, EGLN1, TLR4, SHH, TRIB1, CDKN2A, KRAS, HMOX1, IRAK2, IL4, MDFI, IRAK1, ICAM1, IL6, IL5, PIM1, ITGA2, PROX1, DDIT3, SIGIRR, JMY, HDAC4, NCOA3, JAK2, ERC1, IKBKB	1.16861
hsa-miR-335-5p	SVIL		GO:0014070~response to organic cyclic substance	0.00291195	TF, TACR3, PTGS2, LEPR, DRD5, ALDOC, BCL2L1, TIMP3, FOS, ACSL1, PTK2B, HMOX1, IDH1, NOS3, SERPINA1, CHRNA7, CHRFAM7A, AVP, FADS1, TGFBR2, ACACA, ITGA2, CDKN1A, CCND1, CCND2, CHRNB4, ALDH2, RYR2, ABAT	1.16861
hsa-miR-335-5p	KIAA1551		GO:0031175~neuron projection development	0.00291989	NRP2, PLXNA3, NRP1, ATL1, EFNA2, L1CAM, SHH, KLHL1, ATOH1, SEMA3B, UNC5C, CHAT, EGFR, PTPRM, MYO6, LIFR, SLITRK1, NCAM2, EFNA5, NGFR, DST, KALRN, ARX, IGF1R, HOXA2, MACF1, PTK2B, NUMB, GBX2, LAMB1, PARD6B, KLF7, IL6, NTF3, PLA2G10, DPYSL5, NR4A2, ITGA1, CELSR3, NTN3, ATP7A, EPHA4, ULK1, DLX5, ULK2, MAP2, JAK2, BMP7, APBB2, APBB1	2.08681
hsa-miR-335-5p	RIPPLY2		GO:0031589~cell-substrate adhesion	0.00294119	PPFIA2, LYPD3, COL3A1, ITGA1, ITGB4, ITGA2, ITGB5, ITGA10, ITGB2, VTN, PXN, MUC4, TMEM8B, SNED1, TSC1, ITGB8, LAMA5, PTK2B, FREM1, FBLN5, ITGB6, DEFB118, LAMB1, THBS3	1.00167
hsa-miR-335-5p	GNMT		GO:0045137~development of primary sexual characteristics	0.00295996	ERMP1, DHH, CGA, HMGCR, LEPR, JAG2, FOXO3, BCL2L1, SOX9, SHH, ANG, IDH1, NOS3, NOBOX, HSD17B3, LFNG, LHX9, DHCR24, TBX3, MMP14, GJB2, KDR, INHBB, CCND1, EREG, CCND2, VEGFA, ASB1, BIK	1.21035
hsa-miR-335-5p	ARHGAP12		GO:0048754~branching morphogenesis of a tube	0.00303377	BMP2, NRP1, TBX3, FOXA2, HOXA11, TGFBR2, FGF10, MGP, MMP14, SHH, KDR, PSPN, LAMA5, VEGFA, GBX2, PLXND1, BMP7, ACVR1	0.751252
hsa-miR-335-5p	KDM4C		GO:0001558~regulation of cell growth	0.00311318	EXTL3, PLXNA3, NRP1, ABTB2, LTBP4, FGFRL1, PML, TGFB2, DAB2, TSPYL2, CDKN2A, WISP1, PTK2B, WISP3, CDA, HTRA4, BCL6, GDF9, HTRA3, MAP2K5, SPP1, AVP, IL7, CDHR2, SMAD3, RB1, ESR2, RERG, CD38, DDR1, CTH, CDKN1A, PLCE1, ULK1, CXCL16, SCGB3A1, IGFBP2, APBB2, APBB1, IGFBP4	1.66945
hsa-miR-335-5p	KAAG1		GO:0048812~neuron projection morphogenesis	0.00321232	NRP2, PLXNA3, NRP1, ATL1, EFNA2, L1CAM, SHH, ARX, IGF1R, HOXA2, ATOH1, MACF1, NUMB, GBX2, SEMA3B, UNC5C, EGFR, PARD6B, KLF7, PTPRM, PLA2G10, NTF3, ITGA1, DPYSL5, NR4A2, LIFR, CELSR3, NTN3, ATP7A, SLITRK1, NCAM2, EPHA4, ULK1, ULK2, DLX5, EFNA5, JAK2, NGFR, APBB2, BMP7, APBB1, DST, KALRN	1.79466
hsa-miR-335-5p	USP29		GO:0051091~positive regulation of transcription factor activity	0.00321647	IL4, IRAK2, IRAK1, ICAM1, IL6, IL5, CYTL1, TLR2, TLR4, SHH, JMY, HDAC4, KRAS, NCOA3, JAK2, IKBKB, ERC1	0.709516
hsa-miR-335-5p	SERPINA3		GO:0008284~positive regulation of cell proliferation	0.00324989	CDX2, NRP1, PTGS2, OSMR, IL6ST, MARCKSL1, FGF17, FGF10, CXCR2, SHH, IL31RA, GLI1, TGFB2, HTR1A, ARHGAP5, ANG, CHRNA7, CHRFAM7A, MYC, MATK, MAP2K5, FGF4, EGFR, AVP, LIFR, CDK6, MFGE8, PROX1, MARK4, SPDYA, CD38, CCND1, EREG, CCND2, ZMIZ1, VEGFA, NGFR, TSHR, VIP, TBC1D8, CSF1, SOX4, BCL2L1, KIT, LIF, IGF1R, KRAS, PTK2B, BCL6, LAMB1, FIGF, IL4, IL6, IL5, TBX3, IL7, FLT3, CRIP2, TGFBR2, CD276, ITGA2, …	3.08848
hsa-miR-335-5p	OR2J3		GO:0045792~negative regulation of cell size	0.00337282	PLXNA3, NRP1, IL7, CDHR2, PML, SMAD3, RB1, ESR2, TGFB2, RERG, DAB2, CTH, CDKN1A, CDKN2A, TSPYL2, TSC1, ULK1, CDA, GDF9, BCL6, SCGB3A1, APBB2, APBB1, SPP1	1.00167
hsa-miR-335-5p	GC		GO:0006928~cell motion	0.00338226	NRP2, SLC22A16, CTHRC1, PLXNA3, NRP1, LYPD3, PTGS2, HMGCR, EFNA2, CXCR2, L1CAM, SHH, TGFB2, ATOH1, GAB2, ANG, RSPH4A, SEMA3B, NOS3, UNC5C, VNN2, ICAM1, PTPRM, ARID5B, EMX2, ESR2, MMP14, CERCAM, TNS1, CCR4, SERPINB5, LYST, EFNA5, NGFR, ACVR1, SOX1, CXCL3, DNAH3, ASTN1, FPR1, ITGB2, KIT, ARX, CCL25, CD9, HOXA2, DNALI1, MACF1, PTK2B, SFTPD, GBX2, LHX6, TLX3, SELPLG, PPAP2B, PLAT, IL6, KLF7, PLA2G10,…	3.46411
hsa-miR-335-5p	PPP1R17		GO:0051056~regulation of small GTPase mediated signal transduction	0.0035346	PREX2, RASGEF1A, SHOC2, RASGEF1C, RGL2, TBC1D17, TBC1D12, TIAM1, RAPGEF4, RAPGEF3, RAPGEF2, ARHGEF4, ARHGEF3, ARHGEF2, ARHGEF1, TBC1D22B, TBCK, RALGAPA2, PLCE1, TBC1D8B, KALRN, FGD2, TBC1D8, AGFG2, CYTH1, CSF1, AKAP13, CYTH3, ASAP3, PLEKHG4, PLEKHG3, FICD, PLEKHG1, KRAS, PTK2B, RASGRP1, SOS2, BCL6, RASA3, FGD6, RASA1, FGD3, RASA2, RICTOR, RALGDS, DNMBP, TSC1, TBC1D28, TBC1D27	2.04508
hsa-miR-335-5p	NNT		GO:0060070~Wnt receptor signaling pathway through beta-catenin	0.00356733	CCND1, RARG, LRP6, SOX4, WNT9A, PTPRU, TBL1X, AXIN1	0.33389
hsa-miR-335-5p	RASL10A		GO:0033273~response to vitamin	0.00360398	MUC1, BMP2, RARG, PTGS2, FADS1, ITGA2, TRIM16, TIMP3, SHH, CD38, CCND1, TFRC, BCHE, GSN, IGFBP2, BMP7, KLF4, SPP1	0.751252
hsa-miR-335-5p	CACNG1		GO:0002460~adaptive immune response based on somatic recombination of immune receptors built from immunoglobulin superfamily domains	0.00363824	IL4, ICAM1, CRTAM, CD8A, SLA2, TLR4, SERPING1, C1S, HLA-DMA, C8G, C8A, C1QA, UNC13D, IL18BP, CD46, VEGFA, C2, CFI, TRAF6, CD27	0.834725
hsa-miR-335-5p	CD24P4		GO:0002250~adaptive immune response	0.00363824	IL4, ICAM1, CRTAM, CD8A, SLA2, TLR4, SERPING1, C1S, HLA-DMA, C8G, C8A, C1QA, UNC13D, IL18BP, CD46, VEGFA, C2, CFI, TRAF6, CD27	0.834725
hsa-miR-335-5p	ECE1		GO:0050878~regulation of body fluid levels	0.00376963	VIP, COPA, FOXA2, COL3A1, MMRN1, SHH, GP9, F13B, CD9, HMCN1, APOH, SERPINA1, GUCA2B, SLC22A2, PLAT, TRPC1, IL6, AVP, F10, ITGA2, SERPING1, CEL, THBD, CD36, P2RX1, PLSCR4, FBLN5, TFPI, SERPIND1, AGR2, PROS1	1.29382
hsa-miR-335-5p	SEC24D		GO:0006968~cellular defense response	0.00384723	IL4, KLRC4, KLRC2, PNLIPRP2, C5AR1, KLRC3, CD160, GAGE2D, CXCL9, GAGE2E, CD5L, CXCR2, CD300C, GAGE12E, GAGE2C, GAGE12D, GAGE12B, CCR9, LSP1, GAGE1, ZNF148, CCR2, LBP	0.709516
hsa-miR-335-5p	TMEM154		GO:0008217~regulation of blood pressure	0.00385639	PPARA, UTS2, AVP, TACR3, PTGS2, DRD5, NPR3, NPY1R, TAC4, POMC, GCH1, P2RX4, ACE, ECE1, P2RX1, NPY, HMOX1, REN, AVPR1B, COL1A2, ABAT, ERAP1, NOS3, GUCA2B	1.00167
hsa-miR-335-5p	CYTL1		GO:0006695~cholesterol biosynthetic process	0.0039313	TM7SF2, G6PD, HMGCR, CYP51A1, DHCR7, HMGCS1, LSS, CFTR, DHCR24, FDFT1	0.417362
hsa-miR-335-5p	ACOT8		GO:0010810~regulation of cell-substrate adhesion	0.00442941	CSF1, SMAD3, VTN, CDK6, MMP14, DDR1, CD36, EGFLAM, CDKN2A, TSC1, FBLN2, BCL6, RASA1, SPP1	0.584307
hsa-miR-335-5p	ABCC11		GO:0006357~regulation of transcription from RNA polymerase II promoter	0.00447175	MYOD1, CDX2, CDX4, CBX4, FOXO1, RORA, FOXO3, SHH, CITED2, GATA1, HOXC6, ATOH1, CIITA, SATB1, MYO6, RARG, RXRB, MTA2, ARNTL, IL22, PPARGC1A, PROX1, VEGFA, TFAP2B, TFAP4, ZNF76, TFE3, SOX5, CYTL1, NFKBIA, SOX9, LIF, HOXA2, IL17A, JUND, SREBF1, DMBX1, MDFI, TAF1, BMP2, KLF7, NTF3, KLF9, MAFB, KLF13, MAML2, NR4A2, LMCD1, NEUROG1, SMAD3, NR4A1, TEAD2, BRCA1, FOXP1, USF2, SREBF2, CDKN1C, ATF6, HDAC4, H…	4.96661
hsa-miR-335-5p	POU6F2		GO:0007409~axonogenesis	0.00502168	NRP2, PLXNA3, NRP1, ATL1, EFNA2, L1CAM, SHH, ARX, IGF1R, HOXA2, ATOH1, MACF1, NUMB, GBX2, SEMA3B, UNC5C, PARD6B, KLF7, PTPRM, PLA2G10, NTF3, DPYSL5, NR4A2, CELSR3, NTN3, SLITRK1, NCAM2, EPHA4, ULK1, ULK2, DLX5, EFNA5, JAK2, NGFR, BMP7, APBB2, APBB1, DST, KALRN	1.62771
hsa-miR-335-5p	SOBP		GO:0048610~reproductive cellular process	0.00502722	ACR, DHH, HMGCR, HSD3B7, MOV10L1, BCL2L1, FOXO3, KIT, SHH, YBX2, HOOK1, ZPBP, ANG, PTK2B, PVRL2, GDF9, DAZL, PIWIL4, PPAP2B, PCSK4, AXIN1, EDDM3B, AFF4, MFGE8, GAPDHS, CCND1, WBP2NL, EREG, ZPBP2, ZMIZ1, CELF4, ARSA, VMO1, ACVR1	1.41903
hsa-miR-335-5p	HIST1H4I		GO:0001952~regulation of cell-matrix adhesion	0.00523076	DDR1, CDKN2A, CD36, TSC1, CSF1, SMAD3, CDK6, BCL6, MMP14, RASA1	0.417362
hsa-miR-335-5p	ARHGEF3		GO:0045765~regulation of angiogenesis	0.00541349	IL6, PTPRM, KLK3, PML, FOXO4, EPHB4, SPINK5, VASH1, LECT1, SERPINF1, HMOX1, APOH, RHOB, ERAP1, NOS3, CHRNA7, CHRFAM7A, IL1A	0.709516
hsa-miR-335-5p	ASIP		GO:0048858~cell projection morphogenesis	0.00557989	NRP2, PLXNA3, NRP1, ATL1, EFNA2, L1CAM, SHH, ARX, IGF1R, HOXA2, ATOH1, MACF1, NUMB, GBX2, SEMA3B, UNC5C, EGFR, PARD6B, KLF7, PTPRM, C2CD3, PLA2G10, NTF3, VANGL2, ITGA1, LIFR, DPYSL5, NR4A2, CELSR3, WWTR1, NTN3, ATP7A, SLITRK1, NCAM2, EPHA4, ULK1, LAMA5, ULK2, DLX5, EFNA5, JAK2, NGFR, APBB2, BMP7, APBB1, DST, KALRN	1.9616
hsa-miR-335-5p	JAG2		GO:0008610~lipid biosynthetic process	0.00558396	TM7SF2, ALDH8A1, PTGS2, HMGCR, LSS, LTC4S, ACSS2, FDFT1, ACBD3, STARD5, CYP39A1, ST3GAL5, ANG, ELOVL6, AGPAT4, PCYT2, AGPAT3, DHCR24, PRG3, PIK3C2A, TAZ, UGCG, CFTR, CERCAM, CDS1, TRERF1, PNPLA3, PIGN, PLCE1, G6PD, PTGDS, SQLE, HSD11B1, HSD3B2, CYP51A1, HSD3B7, HMGCS1, LPCAT1, B3GNT5, DHCR7, HSD17B3, ACSL3, HSD17B7, CYP19A1, CPT1B, TBXAS1, CYP21A2, FADS1, SCD, ACACA, FADS2, BRCA1, SAMD8, GGT5, CY…	2.46244
hsa-miR-335-5p	PRSS53		GO:0007548~sex differentiation	0.00569836	CGA, ERMP1, DHH, HMGCR, LEPR, JAG2, BCL2L1, FOXO3, SOX9, SHH, ANG, IDH1, NOS3, NOBOX, HSD17B3, LFNG, LHX9, DHCR24, AMHR2, TBX3, DMRT3, MMP14, GJB2, KDR, INHBB, CCND1, EREG, CCND2, VEGFA, ASB1, ROR2, BIK	1.33556
hsa-miR-335-5p	SEMA3B		GO:0035295~tube development	0.00583359	NRP1, SHROOM3, CLCN2, FOXA2, HOXA11, FGF10, ASAH1, SHH, GLI1, CRISPLD2, DHCR7, SFTPD, GBX2, NOS3, LOX, TRAF6, PLXND1, IPMK, HECTD1, BMP2, C2CD3, LIPA, TBX3, TBX5, TGFBR2, VANGL2, MGP, CFTR, MMP14, PROX1, FOXP1, KDR, ATP7A, PSPN, ACVR2B, SP1, TSC1, LAMA5, VEGFA, HSD11B1, APAF1, BMP7, ACVR1	1.79466
hsa-miR-335-5p	ARRB1		GO:0048562~embryonic organ morphogenesis	0.00584055	MYO7A, SOBP, FGF10, ZEB1, GLI1, ATOH1, HOXA2, GBX2, NKX3-2, COL11A1, MYC, TBX15, RARG, MYO6, MAFB, TGFBR2, HSPG2, NEUROG1, GJB6, PROX1, HOXB1, TULP3, SP1, GFPT1, DLX5, ROR2, WNT9A, BMP7, FOXI1	1.21035
hsa-miR-335-5p	PDE4A		GO:0016525~negative regulation of angiogenesis	0.00625899	PTPRM, LECT1, SERPINF1, KLK3, PML, APOH, FOXO4, SPINK5, VASH1	0.375626
hsa-miR-335-5p	PPP3R2		GO:0040017~positive regulation of locomotion	0.00629577	EGFR, ICAM1, IL6, F10, IL8, IL6ST, CSF1, SMAD3, ITGA2, FGF10, KIT, TGFB2, KDR, SPAG9, IGF1R, ARHGAP5, CCR4, PTK2B, CXCL16, VEGFA, JAK2, LAMB1, HDAC6	0.959933
hsa-miR-335-5p	ARHGEF28		GO:0045926~negative regulation of growth	0.00648322	ING4, CGA, PLXNA3, NRP1, PML, TGFB2, DAB2, CDKN2A, TSPYL2, CDA, GDF9, BCL6, SPP1, IL7, CDHR2, SMAD3, ESR2, RB1, RERG, CDKN1A, CTH, ULK1, SCGB3A1, APBB2, APBB1	1.04341
hsa-miR-335-5p	NOL4		GO:0048511~rhythmic process	0.00652859	ERMP1, LEPR, PGLYRP1, FOXO3, BCL2L1, TGFB2, NPAS2, NR1D1, ANG, PER1, NOS3, NOBOX, NFIL3, LFNG, CHAT, EGFR, BMP2, EGR3, ARNTL, MMP14, KDR, INHBB, CYP7B1, EREG, PTGDS, CCND2, HTR7, VEGFA	1.16861
hsa-miR-335-5p	SOX5		GO:0043388~positive regulation of DNA binding	0.00683554	IL4, IRAK2, IRAK1, ICAM1, IL6, IL5, CYTL1, TLR2, ITGA2, TLR4, SHH, JMY, HDAC4, KRAS, NCOA3, JAK2, IKBKB, ERC1	0.751252
hsa-miR-335-5p	SERPINA1		GO:0015914~phospholipid transport	0.00706397	ABCG8, ABCA7, PLA2G10, ATP10B, ATP9A, ATP10A, APOC1, ATP8B2, ATP10D, ABCA4, ATP8A1	0.459098
hsa-miR-335-5p	EGLN1		GO:0050953~sensory perception of light stimulus	0.00706775	ABLIM1, GJA8, RP1, KERA, OPN1LW, NDP, POU6F2, BBS9, MYO7A, RP1L1, RORB, RPE65, RCVRN, CNGB1, OPN1SW, ABCA4, CDH3, TIMP3, DFNB31, CRYGC, HMCN1, CRB2, OPN1MW2, COL11A1, USH2A, FSCN2, OPN1MW, MYO3B, BFSP2, RGS16, PDE6H, CDS1, PDE6G, SIX6, SAG, RDH5, CACNA2D4, DHRS3, LRAT, TACSTD2, USH1C, MERTK, CRYBA1	1.75292
hsa-miR-335-5p	SH2D3A		GO:0007601~visual perception	0.00706775	ABLIM1, GJA8, RP1, KERA, OPN1LW, NDP, POU6F2, BBS9, MYO7A, RP1L1, RORB, RPE65, RCVRN, CNGB1, OPN1SW, ABCA4, CDH3, TIMP3, DFNB31, CRYGC, HMCN1, CRB2, OPN1MW2, COL11A1, USH2A, FSCN2, OPN1MW, MYO3B, BFSP2, RGS16, PDE6H, CDS1, PDE6G, SIX6, SAG, RDH5, CACNA2D4, DHRS3, LRAT, TACSTD2, USH1C, MERTK, CRYBA1	1.75292
hsa-miR-335-5p	CD14		GO:0007423~sensory organ development	0.00718082	GJA8, CRYGS, SOX1, MYO7A, JAG2, FGF10, SOBP, RORB, ZEB1, SHH, TGFB2, DFNB31, HOXA2, ATOH1, CRYGC, ECE1, NKX3-2, GBX2, COL11A1, MYC, COL8A2, EGFR, RARG, MYO6, PTPRM, BHLHE22, FSCN2, MAFB, NEUROG1, DLL1, GJB6, PROX1, GNGT1, DDR1, TULP3, SP1, DLX5, VEGFA, NTRK2, NEUROD4, BMP7, FOXI1, CRYBA1, KLF4	1.83639
hsa-miR-335-5p	ESAM		GO:0001502~cartilage condensation	0.00731746	BARX2, BMP1, ROR2, MGP, SOX9, OTOR, COL11A1, FGF4	0.33389
hsa-miR-335-5p	PLEKHG1		GO:0035272~exocrine system development	0.00731746	EGFR, LAMA5, SOX4, FGF10, RAB26, BMP7, SHH, TGFB2	0.33389
hsa-miR-335-5p	SCN1B		GO:0009582~detection of abiotic stimulus	0.00746095	RP1, OPN1LW, OPN1MW, ITGA2, RCVRN, CNGB1, OPN1SW, ABCA4, SAG, GNGT1, GNGT2, PLEKHB1, ARRB1, OPN1MW2, NR2F6, NGFR, COL11A1, MYC	0.709516
hsa-miR-335-5p	FAM84B		GO:0001890~placenta development	0.00811273	CDX2, PTGS2, CDX4, ESRRB, NDP, EGLN1, ESX1, CITED2, LIF, SP1, ANG, PLCD3, PLCD1, EPOR, FOXD3, SPP1	0.66778
hsa-miR-335-5p	FBXL8		GO:0051606~detection of stimulus	0.00816148	SYT1, RP1, OPN1LW, PGLYRP1, RCVRN, TLR4, CNGB1, OPN1SW, ABCA4, NLRC4, PLEKHB1, OPN1MW2, NR2F6, LBP, MYC, COL11A1, CRTAM, OPN1MW, ITGA2, CD1D, SAG, GNGT1, GNGT2, GCK, ARRB1, RYR2, NGFR	1.08514
hsa-miR-335-5p	ULK2		GO:0044057~regulation of system process	0.0081668	KCNE1L, SNCG, TACR3, PTGS2, TNNC1, IL6ST, TGFB2, DMPK, SYP, HMOX1, GRIN2D, PRKACA, NOS3, CHAT, EGFR, AVP, STX1A, MYO6, TNNT2, INHBB, CD38, GRM3, PLCE1, CHRM3, CHRM2, RYR2, KCNH2, EIF2AK3, TF, DRD5, KIT, TAC4, ACE, ECE1, KRAS, BCHE, MYBPH, BHLHE40, TLX3, HRC, PLAT, NTF3, ITGA2, NPY1R, PARK2, DBH, TNNI1, ABCG8, P2RX4, HDAC4, P2RX1, AVPR1B, NTRK2, SP4, CHRNB4, JAK2	2.33723
hsa-miR-335-5p	CCNG2		GO:0003013~circulatory system process	0.00816784	PPARA, UTS2, TACR3, PTGS2, TBC1D8, TNNC1, DRD5, POMC, TAC4, GCH1, ACE, ECE1, HMOX1, REN, ERAP1, NOS3, GUCA2B, AVP, TAZ, ITGA1, SERPING1, CFTR, RCAN1, NPY1R, NPR3, P2RX4, P2RX1, NPY, MEOX2, HTR7, VEGFA, AVPR1B, PDE5A, COL1A2, ABAT, RYR2, KCNH2	1.54424
hsa-miR-335-5p	ZNF654		GO:0008015~blood circulation	0.00816784	PPARA, UTS2, TACR3, PTGS2, TBC1D8, TNNC1, DRD5, POMC, TAC4, GCH1, ACE, ECE1, HMOX1, REN, ERAP1, NOS3, GUCA2B, AVP, TAZ, ITGA1, SERPING1, CFTR, RCAN1, NPY1R, NPR3, P2RX4, P2RX1, NPY, MEOX2, HTR7, VEGFA, AVPR1B, PDE5A, COL1A2, ABAT, RYR2, KCNH2	1.54424
hsa-miR-335-5p	ABTB2		GO:0000902~cell morphogenesis	0.00823904	NRP2, PLXNA3, NRP1, ATL1, EFNA2, MYO7A, L1CAM, SHH, TGFB2, DAB2, ATOH1, GDF9, SEMA3B, UNC5C, IDUA, EGFR, ARHGEF2, C2CD3, PTPRM, VANGL2, LIFR, PROX1, NCAM2, SLITRK1, EFNA5, NGFR, DST, KALRN, SHROOM3, SHROOM4, SOX9, ARX, IGF1R, HOXA2, MACF1, NUMB, GBX2, BCL6, LAMB1, PARD6B, KLF7, BMP2, LIPA, PLA2G10, NTF3, ESRRB, ITGA1, DPYSL5, NR4A2, CELSR3, WWTR1, NTN3, ATP7A, EPHA4, ULK1, LAMA5, DLX5, ULK2, PRIC…	2.62938
hsa-miR-335-5p	LRP1B		GO:0009583~detection of light stimulus	0.00868679	RP1, OPN1LW, OPN1MW, RCVRN, OPN1SW, CNGB1, ABCA4, SAG, GNGT1, GNGT2, PLEKHB1, ARRB1, OPN1MW2	0.500835
hsa-miR-335-5p	C7orf31		GO:0030155~regulation of cell adhesion	0.00883645	EMCN, CYTIP, CYTH1, CSF1, JAG2, L1CAM, VTN, CYTH3, CITED2, TGFB2, CDKN2A, GSN, BCL6, RASA1, SPP1, ICAM1, IL8, SMAD3, ITGA2, CDK6, DLL1, MMP14, DDR1, CD36, EGFLAM, TSC1, FBLN2, LAMA5, JAK2	1.21035
hsa-miR-335-5p	POU2F3		GO:0021700~developmental maturation	0.00907311	RECK, PTGS2, NR4A2, NTN4, FOXO3, MMP2, SPINK5, CDH5, TGFB2, KDR, ZDHHC15, CDKN1C, SYP, BARX2, G6PD, EREG, ANG, PTK2B, REN, VEGFA, LHX6, PCSK4, AXIN1	0.959933
hsa-miR-335-5p	PARK2		GO:0007411~axon guidance	0.00912163	NRP2, KLF7, PLXNA3, NRP1, PTPRM, PLA2G10, NTF3, EFNA2, DPYSL5, L1CAM, SHH, NTN3, ARX, EPHA4, ATOH1, HOXA2, GBX2, SEMA3B, EFNA5, UNC5C, NGFR, BMP7, APBB2, APBB1	1.00167
hsa-miR-335-5p	VAT1		GO:0051099~positive regulation of binding	0.00952849	IL4, IRAK2, IRAK1, ICAM1, IL6, IL5, CYTL1, TLR2, ITGA2, TLR4, SHH, JMY, HDAC4, KRAS, NCOA3, JAK2, IKBKB, ERC1, EIF2AK3	0.792988
hsa-miR-335-5p	EDDM3B		GO:0009416~response to light stimulus	0.00975552	RP1, OPN1LW, HMGCR, DRD5, PML, SPRR2G, RCVRN, CNGB1, KIT, OPN1SW, ABCA4, FOS, KRAS, PLEKHB1, OPN1MW2, ADAM2, NR2F6, IVL, EGFR, OPN1MW, UBE4B, DBH, SAG, ATXN1, GNGT1, GNGT2, CDKN1A, CCND1, ARRB1, APBB1	1.21035
hsa-miR-335-5p	SLFN5		GO:0042698~ovulation cycle	0.0100867	EGFR, ERMP1, BMP2, LEPR, FOXO3, BCL2L1, MMP14, TGFB2, KDR, INHBB, EREG, CCND2, ANG, VEGFA, NOS3, NOBOX, LFNG	0.709516
hsa-miR-335-5p	TRAV22		GO:0007596~blood coagulation	0.0101936	PLAT, IL6, F10, FOXA2, COL3A1, ITGA2, SERPING1, MMRN1, SHH, GP9, F13B, CD9, HMCN1, CD36, THBD, PLSCR4, P2RX1, FBLN5, APOH, TFPI, SERPINA1, SERPIND1, PROS1	0.959933
hsa-miR-335-5p	TSPYL2		GO:0050817~coagulation	0.0101936	PLAT, IL6, F10, FOXA2, COL3A1, ITGA2, SERPING1, MMRN1, SHH, GP9, F13B, CD9, HMCN1, CD36, THBD, PLSCR4, P2RX1, FBLN5, APOH, TFPI, SERPINA1, SERPIND1, PROS1	0.959933
hsa-miR-335-5p	UBE4B		GO:0006955~immune response	0.0104916	IGLV1-44, VTCN1, TLR1, PGLYRP1, TLR2, VTN, TLR4, IL31RA, CFP, LILRA1, LILRA3, CD46, LILRA5, ERAP1, MS4A2, CFI, IL1A, CIITA, CRTAM, C5AR1, IL27, NCF4, SERPING1, GEM, C1QA, CCR9, CCR7, UNC13D, PPBP, LILRB5, CCR4, LYST, LILRB4, VEGFA, CCR2, GBP2, TFE3, OAS1, FCGRT, OAS2, DEFB4A, LIF, IL17A, POLM, SFTPD, HLA-DRB5, TRAF6, TBKBP1, ST6GAL1, CFB, CD276, MYLPF, SMAD3, CD300C, FOXP1, ATP7A, BTLA, CXCL16, P…	4.63272
hsa-miR-335-5p	NUCB1		GO:0031349~positive regulation of defense response	0.0105431	IRAK2, IRAK1, CRTAM, IL6, OSMR, IL6ST, TLR2, KLRK1, NFKBIA, ITGA2, TLR4, CD1D, EREG, PVRL2, FABP4, JAK2, LBP, CD226	0.751252
hsa-miR-335-5p	IL17RD		GO:0050778~positive regulation of immune response	0.0105507	IL6ST, KLRK1, TLR2, NFKBIA, CACNB3, TLR4, C1S, HLA-DMA, TGFB2, CFP, CD46, PVRL2, LBP, C2, CFI, TRAF6, IRAK2, IRAK1, CRTAM, CFB, SLA2, SERPING1, C8G, CD1D, C8A, C1QA, EREG, PLCG2, CD79A, CD226	1.25209
hsa-miR-335-5p	FCRL4		GO:0048730~epidermis morphogenesis	0.0109042	ATP7A, FOXQ1, COL1A2, NGFR, SNAI1, SHH, KLF4, KRT71, TGFB2	0.375626
hsa-miR-335-5p	TBATA		GO:0016126~sterol biosynthetic process	0.0110122	TM7SF2, G6PD, HMGCR, CYP51A1, SQLE, DHCR7, HMGCS1, LSS, CFTR, DHCR24, FDFT1	0.459098
hsa-miR-335-5p	CASP14		GO:0045768~positive regulation of anti-apoptosis	0.01116	CDKN1A, IL6, LRP1, PTK2B, IL6ST, HMOX1, LIFR, BCL2L1, ERC1, RASA1	0.417362
hsa-miR-335-5p	CHRNA7		GO:0048667~cell morphogenesis involved in neuron differentiation	0.0111669	NRP2, PLXNA3, NRP1, ATL1, EFNA2, MYO7A, L1CAM, SHH, ARX, IGF1R, HOXA2, ATOH1, MACF1, NUMB, GBX2, SEMA3B, UNC5C, PARD6B, KLF7, PTPRM, PLA2G10, NTF3, DPYSL5, NR4A2, CELSR3, NTN3, SLITRK1, NCAM2, EPHA4, ULK1, ULK2, DLX5, EFNA5, JAK2, NGFR, APBB2, BMP7, APBB1, DST, KALRN	1.66945
hsa-miR-335-5p	PNPLA3		GO:0050864~regulation of B cell activation	0.0112067	IL4, IL6, IL5, HMGB3, FLT3, IL7, SLA2, STAT6, BTLA, CD38, CDKN1A, CDKN2A, BCL6, CD27	0.584307
hsa-miR-335-5p	ODF3L1		GO:0043392~negative regulation of DNA binding	0.0112067	IRAK2, MDFI, IRAK1, PIM1, NFKBIA, EGLN1, PROX1, DDIT3, TRIB1, SIGIRR, HDAC4, CDKN2A, HMOX1, JAK2	0.584307
hsa-miR-335-5p	ADAM21		GO:0008283~cell proliferation	0.0113547	ZBTB32, FGF8, OSMR, FGF10, MOV10L1, ZEB1, SHH, ISG20, TGFB2, DAB2, HMOX1, INSIG1, FRAT2, MS4A2, RAPGEF3, BHLHE41, MYC, IL1A, MATK, EGFR, CRTAM, NANOG, ARHGEF1, RXRB, EMX2, PIM1, CD160, IFI16, MXD1, MMP14, TACC2, CTNNBIP1, PLCE1, UHRF2, CHRM3, SERPINF1, EREG, TACSTD2, NAB2, VEGFA, BIN1, EMP1, CSF1, NDP, EHF, KIT, EPHB4, ARX, ACE, PTK2B, NUMB, GBX2, FIGF, LHX9, COL8A2, LIPA, ESRRB, TAF8, CD276, DUS…	3.08848
hsa-miR-335-5p	PARD6B		GO:0043067~regulation of programmed cell death	0.011492	PTGS2, SNCB, GDF5, JAG2, CBX4, TLR2, FOXO1, TLR4, FOXO3, SHH, CITED2, TGFB2, IL31RA, NLRC4, G2E3, CDKN2A, TIAM1, APOH, PIK3CA, DAP, IL1A, EGFR, CRTAM, RARG, BCL2A1, PIM1, MARK4, DDIT3, CD38, UNC13D, LYST, VEGFA, RYR2, LRRK2, MYO18A, EIF2AK3, KALRN, FGD2, SYVN1, NFKBIA, SOX4, AKAP13, HSPA1A, BCL2L1, HSPA1B, SOX9, TIMP3, KRAS, NKX3-2, TRAF6, FGD3, HERPUD1, NTF3, NR4A2, ITGA1, NR4A1, SMAD3, BRCA1, A…	5.34224
hsa-miR-335-5p	WNT7B		GO:0048878~chemical homeostasis	0.0116578	SLC9A7, LDLR, IL6ST, FOXA3, FOXO3, DMPK, SLC2A4, HMOX1, TRPV4, CHRNA7, CHRFAM7A, MYC, IDUA, IBTK, AVP, C5AR1, TRPM8, RXFP3, RPH3AL, FGF23, SLC9A3R1, PPARGC1A, SLC34A2, CCR9, CD38, NPC1, CCR7, PLCE1, XIRP1, CCR4, SBF2, NAB2, LCK, NAB1, CCR2, VEGFA, CLDN1, RYR2, PLLP, KCNH2, DHH, TF, CLCN3, CYSLTR1, DRD5, FFAR1, NR3C2, EGLN1, BCL2L1, CD9, PTK2B, P2RY2, PTH, SFTPD, PCSK9, HRC, TRPC1, SOAT2, HERPUD1,…	3.54758
hsa-miR-335-5p	LINC00313		GO:0050892~intestinal absorption	0.0117178	ABCG8, PNLIP, CEL, SOAT2, LDLR, SLC5A1, FABP1	0.292154
hsa-miR-335-5p	ATP10A		GO:0010558~negative regulation of macromolecule biosynthetic process	0.011786	ZBTB32, PPARA, CDX2, ARID4A, CDX4, CBX4, NFKB1, ZEB1, REST, PDCD4, CITED2, YBX2, PRR15L, SIN3B, BARX2, HEY1, PBXIP1, ANG, ZNF148, BCL7A, KDM5B, CIITA, SATB1, RARG, PRG3, MTA2, SLA2, ARID5B, RB1, PTPRU, PROX1, NRIP2, SIGIRR, MXD4, INHBB, CTNNBIP1, BPTF, EREG, NAB2, NAB1, HES2, ASB1, LCOR, RASD1, EIF2AK3, KDM6B, ING4, PML, IGF2BP1, IGF2BP2, SOX9, NPAS1, HOXA2, TSPYL2, SFTPD, PER1, BCL6, BHLHE40, DN…	3.75626
hsa-miR-335-5p	DNMBP		GO:0050795~regulation of behavior	0.0120564	IL6, IL8, TACR3, PGLYRP1, ITGA2, FGF10, SMAD3, ESR2, KDR, HTR1A, PTGDS, CCR4, VEGFA	0.542571
hsa-miR-335-5p	F10		GO:0001763~morphogenesis of a branching structure	0.0120829	BMP2, NRP1, TBX3, FOXA2, HOXA11, TGFBR2, FGF10, MGP, MMP14, SHH, KDR, PSPN, LAMA5, VEGFA, GBX2, PLXND1, BMP7, ACVR1	0.751252
hsa-miR-335-5p	ENTPD4		GO:0032990~cell part morphogenesis	0.0123961	NRP2, PLXNA3, NRP1, ATL1, EFNA2, L1CAM, SHH, ARX, IGF1R, HOXA2, ATOH1, MACF1, NUMB, GBX2, SEMA3B, UNC5C, EGFR, PARD6B, KLF7, PTPRM, C2CD3, PLA2G10, NTF3, VANGL2, ITGA1, LIFR, DPYSL5, NR4A2, CELSR3, WWTR1, NTN3, ATP7A, SLITRK1, NCAM2, EPHA4, ULK1, LAMA5, ULK2, DLX5, EFNA5, JAK2, NGFR, APBB2, BMP7, APBB1, DST, KALRN	1.9616
hsa-miR-335-5p	MEGF11		GO:0051098~regulation of binding	0.0124	CYTL1, TLR2, NFKBIA, EGLN1, TLR4, SHH, TRIB1, YBX2, CDKN2A, KRAS, HMOX1, IRAK2, IL4, MDFI, IRAK1, ICAM1, IL6, IL5, PIM1, SMAD3, ITGA2, PROX1, DDIT3, SIGIRR, JMY, HDAC4, NCOA3, JAK2, ERC1, IKBKB, EIF2AK3	1.29382
hsa-miR-335-5p	ATP10D		GO:0032989~cellular component morphogenesis	0.0125352	NRP2, PLXNA3, NRP1, ATL1, MYO7A, EFNA2, L1CAM, SHH, TGFB2, ATOH1, DAB2, GDF9, SEMA3B, UNC5C, IDUA, EGFR, ARHGEF2, C2CD3, PTPRM, VANGL2, LIFR, PROX1, TNNT2, NCAM2, SLITRK1, KRT19, XIRP1, EFNA5, NGFR, NEURL2, DST, KALRN, SHROOM3, SHROOM4, SOX9, ARX, IGF1R, CD9, HOXA2, MACF1, NUMB, GBX2, BCL6, LAMB1, PARD6B, KLF7, BMP2, LIPA, PLA2G10, NTF3, ESRRB, ITGA1, DPYSL5, NR4A2, CELSR3, WWTR1, NTN3, ATP7A, EP…	2.83806
hsa-miR-335-5p	APOBEC4		GO:0030299~intestinal cholesterol absorption	0.012679	ABCG8, PNLIP, CEL, SOAT2, LDLR	0.208681
hsa-miR-335-5p	C20orf194		GO:0045737~positive regulation of cyclin-dependent protein kinase activity	0.012679	SPDYA, EGFR, CCND1, CCND2, PIM1	0.208681
hsa-miR-335-5p	TMEM130		GO:0030198~extracellular matrix organization	0.0127686	RECK, COL3A1, CST3, HSPG2, OLFML2A, VTN, SPINK5, TGFB2, APLP1, CSGALNACT1, ATP7A, EGFLAM, P4HA1, CRISPLD2, FBLN5, COL1A2, MUC5AC, LOX, VMO1, APBB2, APBB1, COL11A1, COL8A2	0.959933
hsa-miR-335-5p	GDPD1		GO:0001541~ovarian follicle development	0.0128515	INHBB, ERMP1, EREG, CCND2, ANG, VEGFA, NOBOX, BCL2L1, FOXO3, MMP14, LFNG, KDR	0.500835
hsa-miR-335-5p	KRT19		GO:0001570~vasculogenesis	0.0128515	PTPRJ, CUL7, HEY1, ZMIZ1, VEGFA, NTRK2, TGFBR2, SOX18, SHH, RASA1, CITED2, KDR	0.500835
hsa-miR-335-5p	PFKFB4		GO:0010941~regulation of cell death	0.0129016	PTGS2, SNCB, GDF5, JAG2, CBX4, TLR2, FOXO1, TLR4, FOXO3, SHH, CITED2, TGFB2, IL31RA, NLRC4, G2E3, CDKN2A, TIAM1, APOH, PIK3CA, DAP, IL1A, EGFR, CRTAM, RARG, BCL2A1, PIM1, MARK4, DDIT3, CD38, UNC13D, LYST, VEGFA, RYR2, LRRK2, MYO18A, EIF2AK3, KALRN, FGD2, SYVN1, NFKBIA, SOX4, AKAP13, HSPA1A, BCL2L1, HSPA1B, SOX9, TIMP3, KRAS, NKX3-2, TRAF6, FGD3, HERPUD1, NTF3, NR4A2, ITGA1, NR4A1, SMAD3, BRCA1, A…	5.34224
hsa-miR-335-5p	HSPA1B		GO:0051336~regulation of hydrolase activity	0.013376	TNNC1, LEPR, CXCR2, TGFB2, NLRC4, CDKN2A, TBC1D17, TBC1D12, ANG, APOH, MS4A2, NOS3, MYC, DHCR24, EGFR, C5AR1, RXFP3, NEIL1, CST3, NLRP2, TBC1D22B, NLRP1, TBCK, TNNT2, GRM5, PLCE1, CHRM2, LCK, EIF2AK3, TBC1D8B, FGD2, TBC1D8, AGFG2, DRD5, APOC1, PML, ASAP3, FICD, PTK2B, P2RY2, BCL6, HSPA5, FGD6, FGD3, HERPUD1, SMAD3, ITGA2, NR4A1, RCAN1, NPR3, RICTOR, P2RX1, TSC1, TBC1D28, TBC1D27, AVPR1B, FABP1, J…	2.46244
hsa-miR-335-5p	CRISPLD2		GO:0046660~female sex differentiation	0.0133945	ERMP1, TBX3, LEPR, BCL2L1, FOXO3, MMP14, KDR, INHBB, EREG, CCND2, ANG, VEGFA, IDH1, NOS3, NOBOX, LHX9, LFNG	0.709516
hsa-miR-335-5p	ROR2		GO:0046545~development of primary female sexual characteristics	0.0133945	ERMP1, TBX3, LEPR, BCL2L1, FOXO3, MMP14, KDR, INHBB, EREG, CCND2, ANG, VEGFA, IDH1, NOS3, NOBOX, LHX9, LFNG	0.709516
hsa-miR-335-5p	ZCCHC24		GO:0050867~positive regulation of cell activation	0.0141172	IL4, IL6, SPACA3, IL5, IL7, IL6ST, TGFBR2, KLRK1, CD276, TLR4, HLA-DMA, STAT6, CD38, CDKN1A, LCK, PVRL2, AP3D1, MS4A2, JAK2, BCL6, LBP, TRAF6, CD226, CD27	1.00167
hsa-miR-335-5p	SPP1		GO:0007588~excretion	0.0141322	AVP, SLC22A18, TACR2, AQP5, NR3C2, ABCG8, SLC26A3, DAB2, KIRREL, HMOX1, NPHS2, KCNK5, NFAT5, CHRNB4, GUCA2B	0.626043
hsa-miR-335-5p	RNF214		GO:0048729~tissue morphogenesis	0.0142476	CRYGS, SHROOM3, TNNC1, HOXA11, JAG2, SHH, TGFB2, FOXQ1, WNT3, MACF1, PRKACA, TRAF6, COL11A1, IPMK, HECTD1, BMP2, C2CD3, TBX3, TBX5, VANGL2, SMAD3, PROX1, SNAI1, TNNT2, ATP7A, PSPN, TSC1, LAMA5, COL1A2, APAF1, NGFR, BMP7, KRT71, KLF4, ACVR1	1.46077
hsa-miR-335-5p	CDRT4		GO:0015698~inorganic anion transport	0.0143068	SLC12A7, CLCN3, GABRA1, CLCN2, SLC12A3, ANO1, GLRA2, CELSR3, CLIC2, CFTR, ANKH, SLC34A2, SLC17A7, SLC26A3, CLIC3, SLC26A7, CLIC4, SLC17A1, SLC13A4, PCYOX1, CLCN6	0.876461
hsa-miR-335-5p	ZNF821		GO:0009617~response to bacterium	0.0144237	PTGS2, DEFB104B, DEFB106A, DEFB123, DEFB104A, PGLYRP1, TLR2, NFKBIA, TLR4, DEFB126, DEFB4A, DEFB106B, HTN3, GCH1, TRIB1, GPX2, CFP, FOS, NLRC4, CCL20, DEFB118, ERAP1, NOS3, SERPINA1, LBP, IRAK1, SPACA3, IL6, DEFB132, CD1D, THBD, PPBP, CCR4, LYST, DEFA4, PLCG2, CD14, PTAFR, VLDLR	1.54424
hsa-miR-335-5p	FABP6		GO:0006916~anti-apoptosis	0.0145075	SYVN1, CBX4, NFKBIA, FOXO1, NFKB1, HSPA1A, BCL2L1, HSPA1B, IL31RA, CITED2, IGF1R, SQSTM1, HMOX1, PIK3CA, NOS3, HSPA5, TRAF6, MYC, TERT, CD27, IL1A, DHCR24, IRAK1, TBX3, IL7, BCL2A1, ESR1, ANXA1, ESR2, SERPINB9, HSP90B1, SFRP1, TNFRSF10D, HIPK3, VEGFA, SEMA4D, NGFR, IKBKB, TIAF1, MYO18A	1.62771
hsa-miR-335-5p	SLC12A7		GO:0008585~female gonad development	0.014828	ERMP1, LEPR, FOXO3, BCL2L1, MMP14, KDR, INHBB, EREG, CCND2, ANG, VEGFA, IDH1, NOS3, NOBOX, LHX9, LFNG	0.66778
hsa-miR-335-5p	CDR1		GO:0022404~molting cycle process	0.0154296	ATP7A, FOXQ1, BARX2, PTGS2, LAMA5, NGFR, SOX9, SNAI1, SPINK5, SHH, KRT71, TGFB2	0.500835
hsa-miR-335-5p	MBD5		GO:0022405~hair cycle process	0.0154296	ATP7A, FOXQ1, BARX2, PTGS2, LAMA5, NGFR, SOX9, SNAI1, SPINK5, SHH, KRT71, TGFB2	0.500835
hsa-miR-335-5p	HRH2		GO:0001942~hair follicle development	0.0154296	ATP7A, FOXQ1, BARX2, PTGS2, LAMA5, NGFR, SOX9, SNAI1, SPINK5, SHH, KRT71, TGFB2	0.500835
hsa-miR-335-5p	RHOB		GO:0051146~striated muscle cell differentiation	0.0160158	KCNH1, MYOD1, RXRB, TBX5, TNC, RCAN1, RB1, PROX1, SHH, FOXP1, TNNT2, KRT19, BARX2, KRAS, TSC1, XIRP1, CDON, DYRK1B, NEURL2, CHAT	0.834725
hsa-miR-335-5p	MAPK4		GO:0002253~activation of immune response	0.0160295	IRAK2, IRAK1, CFB, SLA2, KLRK1, TLR2, NFKBIA, CACNB3, TLR4, SERPING1, C1S, C8G, C8A, C1QA, CFP, CD46, PLCG2, C2, CFI, CD79A, TRAF6	0.876461
hsa-miR-335-5p	ALDOC		GO:0035094~response to nicotine	0.0161635	AVP, HMOX1, LEPR, CHRNB4, ALDH2, ABAT, CHRNA7, CHRFAM7A	0.292154
hsa-miR-335-5p	SLC37A1		GO:0051100~negative regulation of binding	0.0163857	IRAK2, MDFI, IRAK1, PIM1, NFKBIA, EGLN1, PROX1, DDIT3, YBX2, TRIB1, SIGIRR, HDAC4, CDKN2A, HMOX1, JAK2	0.626043
hsa-miR-335-5p	ACOT4		GO:0030030~cell projection organization	0.0166351	NRP2, PLXNA3, NRP1, ATL1, EFNA2, MYO7A, L1CAM, SHH, KLHL1, DFNB31, ATOH1, SEMA3B, UNC5C, CHAT, EGFR, MYO6, C2CD3, PTPRM, VANGL2, LIFR, LPIN1, NCAM2, SLITRK1, EFNA5, NGFR, DST, KALRN, FGD2, ITGB4, ARX, IGF1R, HOXA2, MACF1, PTK2B, NUMB, GBX2, TEKT4, LAMB1, FGD6, FGD3, PARD6B, IL6, KLF7, PLA2G10, NTF3, ITGA1, DPYSL5, NR4A2, CELSR3, WWTR1, NTN3, ATP7A, EPHA4, TSC1, ULK1, LAMA5, DLX5, ULK2, MAP2, JAK2…	2.62938
hsa-miR-335-5p	KLF4		GO:0007292~female gamete generation	0.0170381	PTGS2, HSD3B7, LEPR, PAQR8, FOXO3, SPO11, YBX2, EREG, PTK2B, ANG, ZMIZ1, NOS3, GDF9, NOBOX, VMO1, AXIN1	0.66778
hsa-miR-335-5p	TIAF1		GO:0050678~regulation of epithelial cell proliferation	0.0174926	EGFR, SMAD3, FGF10, CDK6, ESR2, FOXP1, TGFB2, KDR, CDKN1C, EREG, KRT5, CCND2, DLX5, VEGFA, KRT4, LAMB1, MAP2K5	0.709516
hsa-miR-335-5p	SOX13		GO:0043583~ear development	0.0179106	MYO6, MAFB, MYO7A, JAG2, SOBP, NEUROG1, FGF10, DLL1, GJB6, PROX1, DFNB31, DDR1, ATOH1, HOXA2, ECE1, DLX5, GBX2, NKX3-2, FOXI1, COL11A1, MYC	0.876461
hsa-miR-335-5p	SYNGR3		GO:0030335~positive regulation of cell migration	0.0179687	EGFR, ICAM1, IL6, F10, IL6ST, CSF1, SMAD3, ITGA2, KIT, TGFB2, KDR, SPAG9, IGF1R, ARHGAP5, PTK2B, CXCL16, VEGFA, JAK2, LAMB1, HDAC6	0.834725
hsa-miR-335-5p	JUP		GO:0040007~growth	0.0180275	CGA, PTGS2, HOXA11, FHL1, GDF5, FGF10, BCL2L1, FOXO3, TIMP3, SPINK5, SHH, TGFB2, IGSF10, GSN, DHCR7, ANKRD11, GDF9, DMBX1, BMP2, ESRRB, RXRB, TAF8, ARID5B, VAT1, INHBB, NOTCH3, ACVR2B, NUPR1, EREG, ULK1, ZMIZ1, ODF3B, BMP7, EMP1, PLEKHA1	1.46077
hsa-miR-335-5p	CFP		GO:0045088~regulation of innate immune response	0.0180644	IRAK2, IRAK1, CRTAM, TLR2, KLRK1, NFKBIA, SERPING1, TLR4, CD1D, EREG, PVRL2, ERAP1, LBP, CD226	0.584307
hsa-miR-335-5p	OTUB2		GO:0042303~molting cycle	0.018377	ATP7A, FOXQ1, BARX2, PTGS2, LAMA5, NGFR, SOX9, SNAI1, SPINK5, SHH, KRT71, TGFB2	0.500835
hsa-miR-335-5p	PER1		GO:0042633~hair cycle	0.018377	ATP7A, FOXQ1, BARX2, PTGS2, LAMA5, NGFR, SOX9, SNAI1, SPINK5, SHH, KRT71, TGFB2	0.500835
hsa-miR-335-5p	GALNT12		GO:0007179~transforming growth factor beta receptor signaling pathway	0.0189036	AMHR2, LTBP2, COL3A1, TGFBR2, GDF5, PML, SMAD3, DUSP22, TGFB2, FOS, COL1A2, GDF10, GDF9, GDF15, ACVR1	0.626043
hsa-miR-335-5p	TMEM155		GO:0007338~single fertilization	0.0189036	ACR, SLC22A16, OVGP1, MFGE8, BPY2B, CD9, DNALI1, WBP2NL, ZPBP, ZPBP2, ADAM2, CD46, BPY2C, ARSA, ADAM21, BPY2, PCSK4	0.626043
hsa-miR-335-5p	JMY		GO:0045165~cell fate commitment	0.0191186	MYOD1, FKBP8, FOXA2, HOXA11, POU6F2, SOX5, JAG2, FGF10, SOX9, SHH, TGFB2, ATOH1, HOXA2, WNT3, LHX6, TLX3, BMP2, NTF3, IL7, NEUROG1, DLL1, PROX1, KDR, NOTCH3, CDON, NEUROD4, KLF4, TBX19	1.16861
hsa-miR-335-5p	ERO1LB		GO:0016477~cell migration	0.0191412	NRP2, CTHRC1, NRP1, HMGCR, CXCR2, SHH, TGFB2, ATOH1, GAB2, ANG, NOS3, ICAM1, ARID5B, EMX2, ESR2, MMP14, TNS1, CCR4, LYST, ACVR1, SOX1, CXCL3, ASTN1, ITGB2, KIT, ARX, CCL25, PTK2B, GBX2, SFTPD, LHX6, TLX3, PPAP2B, SELPLG, PLAT, IL6, IL8, NR4A2, ITGA1, DBH, KDR, LAMA5, ULK1, CXCL16, LRP6, NEUROD4, APBB2, APBB1, LRP5	2.04508
hsa-miR-335-5p	LYPD4		GO:0007599~hemostasis	0.0194595	PLAT, IL6, F10, FOXA2, COL3A1, ITGA2, SERPING1, MMRN1, SHH, GP9, F13B, CD9, HMCN1, CD36, THBD, PLSCR4, P2RX1, FBLN5, APOH, TFPI, SERPINA1, SERPIND1, PROS1	0.959933
hsa-miR-335-5p	SETX		GO:0042471~ear morphogenesis	0.019492	MYO6, MAFB, MYO7A, FGF10, NEUROG1, SOBP, GJB6, PROX1, ATOH1, HOXA2, DLX5, GBX2, NKX3-2, FOXI1, COL11A1, MYC	0.66778
hsa-miR-335-5p	C20orf141		GO:0045664~regulation of neuron differentiation	0.0196359	PLXNA3, NRP1, FOXA2, EFNA1, SOX5, REST, TTC3, SHH, ATOH1, HOXA2, TIAM1, NUMB, TLX3, DNMT3B, NEFM, SPP1, ARHGEF1, DTX1, DLL1, NOTCH3, ULK1, CCND2, NTRK2, ID4, NGFR, SEMA4D, KALRN	1.12688
hsa-miR-335-5p	GALNT5		GO:0048477~oogenesis	0.0197939	EREG, HSD3B7, ANG, PTK2B, NOBOX, GDF9, PAQR8, FOXO3, VMO1, AXIN1, YBX2	0.459098
hsa-miR-335-5p	RAB3C		GO:0009890~negative regulation of biosynthetic process	0.0200657	ZBTB32, PPARA, CDX2, ARID4A, CDX4, CBX4, NFKB1, ZEB1, REST, PDCD4, CITED2, YBX2, PRR15L, SIN3B, BARX2, HEY1, PBXIP1, ANG, ZNF148, BCL7A, KDM5B, CIITA, SATB1, RARG, PRG3, MTA2, SLA2, ARID5B, RB1, PTPRU, PROX1, NRIP2, SIGIRR, MXD4, CTNNBIP1, INHBB, BPTF, EREG, NAB2, NAB1, HES2, ASB1, LCOR, RASD1, EIF2AK3, KDM6B, ING4, APOC1, PML, IGF2BP1, IGF2BP2, SOX9, NPAS1, HOXA2, TSPYL2, SFTPD, PER1, BCL6, BHLH…	3.83973
hsa-miR-335-5p	GOLGA6L9		GO:0035239~tube morphogenesis	0.0201391	SHROOM3, NRP1, FOXA2, HOXA11, FGF10, SHH, GBX2, PLXND1, TRAF6, IPMK, HECTD1, BMP2, C2CD3, TBX3, TGFBR2, VANGL2, MGP, MMP14, KDR, PSPN, TSC1, LAMA5, VEGFA, APAF1, BMP7, ACVR1	1.08514
hsa-miR-335-5p	BAZ2B		GO:0001954~positive regulation of cell-matrix adhesion	0.0205113	CD36, TSC1, CSF1, SMAD3, CDK6	0.208681
hsa-miR-335-5p	SORBS2		GO:0033003~regulation of mast cell activation	0.0205113	UNC13D, HMOX1, PVRL2, MS4A2, CD226	0.208681
hsa-miR-335-5p	CYP21A2		GO:0031076~embryonic camera-type eye development	0.0205113	TULP3, SP1, ZEB1, BMP7, PROX1	0.208681
hsa-miR-335-5p	NEFM		GO:0043069~negative regulation of programmed cell death	0.0208064	SNCB, CBX4, FOXO1, NFKB1, SHH, CITED2, IL31RA, G2E3, HMOX1, APOH, PIK3CA, NOS3, MYC, TERT, IL1A, DHCR24, FGF4, EGFR, IRAK1, BCL2A1, PIM1, ESR1, ESR2, SERPINB9, TNFRSF10D, HIPK3, VEGFA, KCNH8, NGFR, SEMA4D, MYO18A, ACVR1, SYVN1, SOX4, NFKBIA, HSPA1A, BCL2L1, HSPA1B, KIT, IGF1R, KRAS, SQSTM1, NKX3-2, BCL6, HSPA5, TRAF6, RASA1, CD27, IL4, IL6, TBX3, IL7, ANXA1, NR4A2, SMAD3, HSP90B1, CDKN1A, SFRP1, …	2.54591
hsa-miR-335-5p	HYOU1		GO:0008037~cell recognition	0.0209386	ACR, CRTAM, NRP1, CELSR3, CNTNAP3B, MFGE8, CSGALNACT1, NCAM2, ZPBP, ZPBP2, LAMA5, ARSA, CNTNAP3, CD226, PCSK4	0.584307
hsa-miR-335-5p	GAGE12B		GO:0032535~regulation of cellular component size	0.021211	EXTL3, PLXNA3, NRP1, FHL1, PML, LATS1, VILL, TGFB2, DAB2, TSPYL2, ARHGAP5, CDKN2A, PTK2B, GSN, CDA, BCL6, GDF9, RASA1, NEFM, SPP1, MAP2K5, AVP, RARG, SPTBN5, IL7, CDHR2, SMAD3, RB1, ESR2, RICTOR, VAT1, RERG, CD38, CTH, CDKN1A, NUPR1, TSC1, ULK1, ARPC5L, CXCL16, SCIN, SPTBN2, SCGB3A1, APBB2, ODF3B, APBB1, EMP1, SPTB	2.00334
hsa-miR-335-5p	LHX6		GO:0032583~regulation of gene-specific transcription	0.0214612	PPARA, FOXA2, TFE3, RHOQ, NFKBIA, TRIM16, RORB, NFKB1, CITED2, HEY1, CIITA, IL4, TAF1, IL6, BMP2, IL5, TBX5, SMAD3, ESR2, PPARGC1A, PROX1, USF2, ATF6, CDKN1C, HDAC4, BPTF, TBL1X	1.12688
hsa-miR-335-5p	CC2D2B		GO:0060284~regulation of cell development	0.0216102	PLXNA3, NRP1, FOXA2, EFNA1, HOXA11, SOX5, REST, KIT, SHH, TTC3, TGFB2, HOXA2, ATOH1, TIAM1, NUMB, TLX3, DNMT3B, NEFM, SPP1, BMP2, ARHGEF1, NTF3, TBX3, DTX1, SMAD3, DLL1, PROX1, NOTCH3, HDAC4, SERPINF1, ULK1, CCND2, NTRK2, ID4, SEMA4D, NGFR, BMP7, KALRN	1.58598
hsa-miR-335-5p	PCDHGA8		GO:0050767~regulation of neurogenesis	0.021626	PLXNA3, NRP1, FOXA2, EFNA1, SOX5, KIT, REST, SHH, TTC3, ATOH1, HOXA2, TIAM1, NUMB, TLX3, DNMT3B, NEFM, SPP1, BMP2, ARHGEF1, NTF3, DTX1, DLL1, NOTCH3, SERPINF1, ULK1, CCND2, NTRK2, ID4, SEMA4D, NGFR, BMP7, KALRN	1.33556
hsa-miR-335-5p	SERINC2		GO:0030501~positive regulation of bone mineralization	0.0216486	ACVR2B, BMP2, KL, CD276, SMAD3, BMP7, ACVR1	0.292154
hsa-miR-335-5p	EPHA4		GO:0010464~regulation of mesenchymal cell proliferation	0.0216486	ARHGAP5, VEGFA, TGFBR2, ZEB1, SHH, FOXP1, KDR	0.292154
hsa-miR-335-5p	C11orf52		GO:0031329~regulation of cellular catabolic process	0.0217036	TAF1, PPARA, APOC1, CST3, TIMP3, SHH, GAPDHS, SPDYA, HDAC4, NPC1, PPP1R3C, ULK1, MLYCD, PCSK9, FABP1	0.626043
hsa-miR-335-5p	RRBP1		GO:0006821~chloride transport	0.0217036	SLC12A7, CLCN3, CLCN2, GABRA1, SLC12A3, ANO1, GLRA2, CELSR3, CFTR, CLIC2, CLIC3, SLC26A7, CLIC4, PCYOX1, CLCN6	0.626043
hsa-miR-335-5p	VEGFA		GO:0051960~regulation of nervous system development	0.0217331	TF, PLXNA3, NRP1, FOXA2, EFNA1, SOX5, REST, KIT, SHH, TTC3, GLI1, HOXA2, ATOH1, TIAM1, NUMB, TLX3, DNMT3B, NEFM, SPP1, BMP2, ARHGEF1, NTF3, DTX1, DLL1, NOTCH3, TULP3, SERPINF1, ULK1, CCND2, NTRK2, ID4, SEMA4D, NGFR, BMP7, EIF2AK3, KALRN	1.5025
hsa-miR-335-5p	SCRG1		GO:0060548~negative regulation of cell death	0.0219993	SNCB, CBX4, FOXO1, NFKB1, SHH, CITED2, IL31RA, G2E3, HMOX1, APOH, PIK3CA, NOS3, MYC, TERT, IL1A, DHCR24, FGF4, EGFR, IRAK1, BCL2A1, PIM1, ESR1, ESR2, SERPINB9, TNFRSF10D, HIPK3, VEGFA, KCNH8, NGFR, SEMA4D, MYO18A, ACVR1, SYVN1, SOX4, NFKBIA, HSPA1A, BCL2L1, HSPA1B, KIT, IGF1R, KRAS, SQSTM1, NKX3-2, BCL6, HSPA5, TRAF6, RASA1, CD27, IL4, IL6, TBX3, IL7, ANXA1, NR4A2, SMAD3, HSP90B1, CDKN1A, SFRP1, …	2.54591
hsa-miR-335-5p	TUBGCP6		GO:0010811~positive regulation of cell-substrate adhesion	0.02204	EGFLAM, CD36, TSC1, FBLN2, CSF1, SMAD3, CDK6, VTN, SPP1	0.375626
hsa-miR-335-5p	CDH20		GO:0031327~negative regulation of cellular biosynthetic process	0.022128	ZBTB32, PPARA, CDX2, ARID4A, CDX4, CBX4, NFKB1, ZEB1, REST, PDCD4, CITED2, YBX2, PRR15L, SIN3B, BARX2, HEY1, PBXIP1, ANG, ZNF148, BCL7A, KDM5B, CIITA, SATB1, RARG, PRG3, MTA2, SLA2, ARID5B, RB1, PTPRU, PROX1, NRIP2, SIGIRR, MXD4, INHBB, CTNNBIP1, BPTF, EREG, NAB2, NAB1, HES2, ASB1, LCOR, RASD1, EIF2AK3, KDM6B, ING4, APOC1, PML, IGF2BP1, IGF2BP2, SOX9, NPAS1, HOXA2, TSPYL2, SFTPD, PER1, BCL6, BHLH…	3.75626
hsa-miR-335-5p	RAB4B		GO:0050886~endocrine process	0.0224013	CGA, ACE, ECE1, TBX3, DRD5, REN, AVPR1B, NOS3	0.33389
hsa-miR-335-5p	SYT14		GO:0001523~retinoid metabolic process	0.0224013	ALDH8A1, RARRES2, DHRS3, LRAT, RBP1, CYP26A1, ADH7, RPE65	0.33389
hsa-miR-335-5p	HTR7		GO:0016101~diterpenoid metabolic process	0.0224013	ALDH8A1, RARRES2, DHRS3, LRAT, RBP1, CYP26A1, ADH7, RPE65	0.33389
hsa-miR-335-5p	APBB2		GO:0046777~protein amino acid autophosphorylation	0.0225705	EGFR, TAF1, IRAK1, FLT3, PIM1, SMG1, KIT, UHMK1, IGF1R, CSNK2A1, ULK1, DYRK1A, NTRK2, LMTK2, PRKACA, JAK2, LRRK2, EIF2AK3, AATK	0.792988
hsa-miR-335-5p	IL25		GO:0048871~multicellular organismal homeostasis	0.0225705	LIPA, IL7, CSF1, ACACA, ITGA2, DBH, PPARGC1A, MUC6, KDR, DFNB31, GPX2, P2RX4, MUC3A, VEGFA, ANKRD11, PTH, SERPINA3, SFTPD, IL1A	0.792988
hsa-miR-335-5p	DUSP16		GO:0034097~response to cytokine stimulus	0.022602	IRAK2, CIITA, IRAK1, PTGS2, OSMR, IL6ST, COL3A1, LIFR, PML, BCL2L1, GCH1, STAT6, HDAC4, FOS, CD38, CXCL16, NOS3, SERPINA1	0.751252
hsa-miR-335-5p	DNAAF2		GO:0019220~regulation of phosphate metabolic process	0.0228082	CCNT2, ADCY7, IL6ST, EFNA1, HMGCR, ADCY6, TLR4, PDCD4, LATS1, SPRY4, IL31RA, TGFB2, CDKN2A, ANG, MS4A2, RAPGEF4, PRKACA, CHRNA7, RAPGEF3, SPRED1, CHRFAM7A, EGFR, IBTK, IRAK1, C5AR1, RBL2, CCDC88C, PIM1, RB1, IL22, CARD10, SPDYA, SPAG9, PLCE1, CCND1, ACVR2B, EREG, CCND2, HIPK3, ZFYVE28, CSF1, DRD5, FPR1, TRIB3, ITGB2, KIT, TRIB1, LIF, KRAS, TSPYL2, PTK2B, DUSP16, TRAF6, AXIN1, MDFI, IL4, BMP2, IL6…	3.29716
hsa-miR-335-5p	PRAMEF17		GO:0051174~regulation of phosphorus metabolic process	0.0228082	CCNT2, ADCY7, IL6ST, EFNA1, HMGCR, ADCY6, TLR4, PDCD4, LATS1, SPRY4, IL31RA, TGFB2, CDKN2A, ANG, MS4A2, RAPGEF4, PRKACA, CHRNA7, RAPGEF3, SPRED1, CHRFAM7A, EGFR, IBTK, IRAK1, C5AR1, RBL2, CCDC88C, PIM1, RB1, IL22, CARD10, SPDYA, SPAG9, PLCE1, CCND1, ACVR2B, EREG, CCND2, HIPK3, ZFYVE28, CSF1, DRD5, FPR1, TRIB3, ITGB2, KIT, TRIB1, LIF, KRAS, TSPYL2, PTK2B, DUSP16, TRAF6, AXIN1, MDFI, IL4, BMP2, IL6…	3.29716
hsa-miR-335-5p	DNASE2B		GO:0015718~monocarboxylic acid transport	0.0231402	PPARA, CPT1B, ANXA1, CELSR3, SLC1A4, SLC17A5, ACE, SLC16A4, CD36, SLC16A6, SLC6A6, ABCC3, FABP1	0.542571
hsa-miR-335-5p	SNED1		GO:0009628~response to abiotic stimulus	0.0237494	RP1, TACR3, HMGCR, FGF16, RCVRN, CNGB1, FOS, PLEKHB1, ADAM2, NR2F6, TRPV4, NOS3, COL11A1, MYC, EGFR, STX1A, AVP, TRPM8, MGP, XRRA1, MMP14, SAG, CCND1, THBD, CCR4, ARRB1, HSPB3, NGFR, OPN1LW, DRD5, COL3A1, PML, SPRR2G, BCL2L1, OPN1SW, KIT, CRNN, ABCA4, TIMP3, HSPA1L, KRAS, PTK2B, TSC22D4, OPN1MW2, IVL, DNMT3B, BMP2, UBE4B, OPN1MW, TGFBR2, ITGA2, RCAN1, DBH, BRCA1, ATXN1, GNGT1, GNGT2, CDKN1A, AVPR…	2.58765
hsa-miR-335-5p	TUSC5		GO:0042981~regulation of apoptosis	0.0239797	SNCB, PTGS2, GDF5, CBX4, TLR2, JAG2, FOXO1, TLR4, FOXO3, SHH, IL31RA, CITED2, TGFB2, NLRC4, G2E3, CDKN2A, TIAM1, APOH, PIK3CA, DAP, IL1A, EGFR, CRTAM, RARG, BCL2A1, PIM1, DDIT3, CD38, UNC13D, LYST, VEGFA, RYR2, MYO18A, EIF2AK3, KALRN, FGD2, SYVN1, NFKBIA, SOX4, AKAP13, HSPA1A, BCL2L1, HSPA1B, SOX9, TIMP3, KRAS, NKX3-2, TRAF6, FGD3, HERPUD1, NTF3, NR4A2, ITGA1, NR4A1, SMAD3, BRCA1, ATP7A, P2RX4, C…	5.17529
hsa-miR-335-5p	MEIS3		GO:0009314~response to radiation	0.0240982	RP1, OPN1LW, HMGCR, DRD5, COL3A1, PML, SPRR2G, RCVRN, CNGB1, BCL2L1, OPN1SW, KIT, ABCA4, FOS, KRAS, PLEKHB1, OPN1MW2, ADAM2, NR2F6, MYC, IVL, DNMT3B, EGFR, OPN1MW, UBE4B, XRRA1, DBH, BRCA1, SAG, ATXN1, GNGT1, GNGT2, CDKN1A, CCND1, THBD, CCR4, ARRB1, APBB1	1.54424
hsa-miR-335-5p	DDIT3		GO:0048870~cell motility	0.0242682	NRP2, CTHRC1, SLC22A16, NRP1, HMGCR, CXCR2, SHH, TGFB2, ATOH1, GAB2, RSPH4A, ANG, NOS3, ICAM1, ARID5B, EMX2, ESR2, MMP14, TNS1, CCR4, LYST, ACVR1, SOX1, CXCL3, ASTN1, DNAH3, ITGB2, KIT, ARX, CCL25, PTK2B, GBX2, SFTPD, LHX6, TLX3, SELPLG, PPAP2B, PLAT, IL6, IL8, ITGA1, NR4A2, DBH, KDR, GAPDHS, ULK1, LAMA5, CXCL16, LRP6, NEUROD4, APBB2, APBB1, LRP5	2.21202
hsa-miR-335-5p	CD8A		GO:0051674~localization of cell	0.0242682	NRP2, CTHRC1, SLC22A16, NRP1, HMGCR, CXCR2, SHH, TGFB2, ATOH1, GAB2, RSPH4A, ANG, NOS3, ICAM1, ARID5B, EMX2, ESR2, MMP14, TNS1, CCR4, LYST, ACVR1, SOX1, CXCL3, ASTN1, DNAH3, ITGB2, KIT, ARX, CCL25, PTK2B, GBX2, SFTPD, LHX6, TLX3, SELPLG, PPAP2B, PLAT, IL6, IL8, ITGA1, NR4A2, DBH, KDR, GAPDHS, ULK1, LAMA5, CXCL16, LRP6, NEUROD4, APBB2, APBB1, LRP5	2.21202
hsa-miR-335-5p	CHD6		GO:0051272~positive regulation of cell motion	0.0245949	EGFR, ICAM1, IL6, F10, IL6ST, CSF1, SMAD3, ITGA2, KIT, TGFB2, KDR, SPAG9, IGF1R, ARHGAP5, PTK2B, CXCL16, VEGFA, JAK2, BCL6, LAMB1, HDAC6	0.876461
hsa-miR-335-5p	ZNF771		GO:0001775~cell activation	0.0246628	ZBTB32, LRRC8A, CD8A, IL21R, TLR1, JAG2, TLR2, TLR4, CXCR2, SKAP2, HLA-DMA, ITIH1, LBP, KIF13B, EGFR, ICAM1, SPACA3, CRTAM, PRG3, SLA2, WBP2NL, UNC13D, LCK, TSHR, CSF1, COL3A1, KLRK1, SOX4, HSH2D, CD9, POLM, NDRG1, BCL6, TRAF6, IL4, IL6, IL8, FLT3, IL7, TGFBR2, CD276, SMAD3, FOXP1, CD1D, ATP7A, P2RX4, HDAC4, P2RX1, PLCG2, CD79A	2.08681
hsa-miR-335-5p	LATS1		GO:0022602~ovulation cycle process	0.0248032	ERMP1, LEPR, FOXO3, BCL2L1, MMP14, TGFB2, KDR, INHBB, EREG, ANG, CCND2, VEGFA, NOS3, NOBOX, LFNG	0.626043
hsa-miR-335-5p	FN3K		GO:0048609~reproductive process in a multicellular organism	0.0248781	SLC22A16, SPATA20, ZFP41, PTGS2, HMGCR, LEPR, JAG2, MOV10L1, FOXO3, YBX2, GLI1, TGFB2, CITED2, HOOK1, ANG, ZNF148, NOBOX, GDF9, NOS3, PIWIL4, CCNA1, KDM5D, EGFR, EDDM3B, AVP, UBR2, MMP14, BPY2B, INHBB, SPAG9, EREG, CCND2, SPATA18, ZMIZ1, BPY2C, CELF4, VEGFA, IFT81, BPY2, VMO1, ACVR1, ACR, DHH, ERMP1, CATSPERB, HSD3B7, SLC2A14, DRD5, PAQR8, BCL2L1, KIT, SPO11, LIF, SPATA9, PTK2B, PVRL2, DEFB118, B…	3.29716
hsa-miR-335-5p	FOXO1		GO:0032504~multicellular organism reproduction	0.0248781	SLC22A16, SPATA20, ZFP41, PTGS2, HMGCR, LEPR, JAG2, MOV10L1, FOXO3, YBX2, GLI1, TGFB2, CITED2, HOOK1, ANG, ZNF148, NOBOX, GDF9, NOS3, PIWIL4, CCNA1, KDM5D, EGFR, EDDM3B, AVP, UBR2, MMP14, BPY2B, INHBB, SPAG9, EREG, CCND2, SPATA18, ZMIZ1, BPY2C, CELF4, VEGFA, IFT81, BPY2, VMO1, ACVR1, ACR, DHH, ERMP1, CATSPERB, HSD3B7, SLC2A14, DRD5, PAQR8, BCL2L1, KIT, SPO11, LIF, SPATA9, PTK2B, PVRL2, DEFB118, B…	3.29716
hsa-miR-335-5p	FAM160A2		GO:0017157~regulation of exocytosis	0.0254653	SYT1, STX1A, UNC13D, RAB3C, RAB3D, HMOX1, RPH3AL, MS4A2, RAPGEF4, RAB26	0.417362
hsa-miR-335-5p	SALL4		GO:0043433~negative regulation of transcription factor activity	0.0254932	IRAK2, HDAC4, IRAK1, CDKN2A, HMOX1, PIM1, NFKBIA, EGLN1, PROX1, DDIT3, SIGIRR, TRIB1	0.500835
hsa-miR-335-5p	CAPN11		GO:0005976~polysaccharide metabolic process	0.0260642	SPACA3, OVGP1, GCNT2, IL6ST, GALNT5, UGDH, PGLYRP1, CHI3L2, CERCAM, SPDYA, CSGALNACT1, GNS, B3GNT8, PPP1R3D, PPP1R3C, PPP1R3B, EGFLAM, PYGM, CHST6, ITIH1, PPP1R1A, CHST9, PYGB	0.959933
hsa-miR-335-5p	BRAT1		GO:0035249~synaptic transmission, glutamatergic	0.0263257	PLAT, SLC1A4, P2RX1, GRIN2D, PARK2, SHC3	0.250417
hsa-miR-335-5p	LTC4S		GO:0035023~regulation of Rho protein signal transduction	0.0272002	FGD2, ARHGEF4, ARHGEF3, ARHGEF2, ARHGEF1, PREX2, AKAP13, RICTOR, DNMBP, PLEKHG4, PLEKHG3, FICD, PLEKHG1, TSC1, PTK2B, TIAM1, SOS2, BCL6, FGD6, FGD3, KALRN	0.876461
hsa-miR-335-5p	DAAM1		GO:0051046~regulation of secretion	0.0276401	SNCG, SYT1, RAB3C, RAB3D, TRIM16, TAC4, TGFB2, LIF, ANG, HMOX1, MS4A2, PDE8B, RAPGEF4, RAB26, TRAF6, IL1A, STX1A, IL6, CRTAM, AVP, MYO6, PLA2G10, RPH3AL, FGF23, NPY1R, PARK2, NLRP2, INHBB, CD38, P2RX4, UNC13D, GCK, NTRK2, AVPR1B, SCIN, CHRNB4, JAK2	1.54424
hsa-miR-335-5p	LPAL2		GO:0050900~leukocyte migration	0.0276909	ICAM1, IL6, IL8, CXCL3, ITGA1, CXCR2, ITGB2, DBH, TGFB2, CCL25, CXCL16, LYST, SFTPD, SELPLG	0.584307
hsa-miR-335-5p	FGF16		GO:0045321~leukocyte activation	0.0278396	ZBTB32, LRRC8A, CD8A, CSF1, IL21R, TLR1, JAG2, TLR2, KLRK1, SOX4, TLR4, CXCR2, SKAP2, HLA-DMA, HSH2D, ITIH1, POLM, BCL6, NDRG1, LBP, TRAF6, KIF13B, IL4, ICAM1, SPACA3, CRTAM, PRG3, IL8, IL7, FLT3, SLA2, TGFBR2, CD276, SMAD3, FOXP1, CD1D, ATP7A, HDAC4, UNC13D, PLCG2, LCK, CD79A, TSHR	1.79466
hsa-miR-335-5p	KCNC1		GO:0043193~positive regulation of gene-specific transcription	0.0280702	IL4, TAF1, IL6, IL5, TBX5, TFE3, NFKBIA, SMAD3, RHOQ, RORB, TRIM16, ESR2, PPARGC1A, PROX1, USF2, CITED2, ATF6, HDAC4, BPTF	0.792988
hsa-miR-335-5p	RNF213		GO:0045778~positive regulation of ossification	0.0281902	ACVR2B, BMP2, KL, CD276, SMAD3, BMP7, TGFB2, ACVR1	0.33389
hsa-miR-335-5p	CXCL9		GO:0010243~response to organic nitrogen	0.0282196	PTGS2, DRD5, ALDOC, HMGCS1, NR4A2, ITGA2, BCL2L1, DBH, TIMP3, DDIT3, SHH, CCND1, CDKN1A, PTK2B, NOS3	0.626043
hsa-miR-335-5p	TMPRSS13		GO:0001894~tissue homeostasis	0.0282196	LIPA, IL7, CSF1, ACACA, ITGA2, MUC6, KDR, DFNB31, P2RX4, MUC3A, ANKRD11, PTH, VEGFA, SFTPD, SERPINA3	0.626043
hsa-miR-335-5p	ABCA3		GO:0070169~positive regulation of biomineral formation	0.0282629	ACVR2B, BMP2, KL, CD276, SMAD3, BMP7, ACVR1	0.292154
hsa-miR-335-5p	BBX		GO:0050927~positive regulation of positive chemotaxis	0.0282629	IL8, CCR4, VEGFA, SMAD3, ITGA2, FGF10, KDR	0.292154
hsa-miR-335-5p	OR8G7P		GO:0050926~regulation of positive chemotaxis	0.0282629	IL8, CCR4, VEGFA, SMAD3, ITGA2, FGF10, KDR	0.292154
hsa-miR-335-5p	IL6		GO:0031069~hair follicle morphogenesis	0.0282629	ATP7A, FOXQ1, NGFR, SNAI1, SHH, KRT71, TGFB2	0.292154
hsa-miR-335-5p	TRIB1		GO:0045786~negative regulation of cell cycle	0.028354	EGFR, BMP2, PML, SMAD3, CDK6, MOV10L1, RB1, PDCD4, LATS1, CDKN1A, CDKN2A, TSPYL2, RHOB, BCL6, NGFR, APBB2, BMP7, APBB1	0.751252
hsa-miR-335-5p	VIP		GO:0016337~cell-cell adhesion	0.0284605	CLDN7, CLDN4, PCDHGA8, L1CAM, PCDHGA2, PCDHGA1, CDH20, BARX2, ESAM, ADAM8, COL11A1, FGF4, EGFR, ICAM1, PCDHGA10, PTPRM, CDHR2, MGP, CDHR5, PTPRT, PTPRU, CERCAM, JUP, NCAM2, CLDN1, ROR2, DCHS2, EMCN, PCDHB15, ASTN1, CTNND1, PCDHGC5, ITGB2, PCDHGC4, PCDHGC3, CRNN, CDH3, SOX9, OTOR, PCDHB10, CLDN14, CDH5, PVRL2, COL8A2, SELPLG, BMP1, CELSR3, CDH19, DSC2, CDH11	2.00334
hsa-miR-335-5p	PIGN		GO:0008406~gonad development	0.0286085	CGA, DHH, ERMP1, HMGCR, LEPR, JAG2, BCL2L1, FOXO3, MMP14, SOX9, KDR, INHBB, CCND1, EREG, CCND2, ANG, VEGFA, IDH1, NOS3, BIK, NOBOX, LHX9, LFNG	0.959933
hsa-miR-335-5p	CPNE5		GO:0022604~regulation of cell morphogenesis	0.0286433	FGD2, PLXNA3, NRP1, SHROOM3, EFNA1, ATP10A, RHOQ, ITGB2, TTC3, TGFB2, TIAM1, NUMB, CDC42EP4, FGD6, NEFM, FGD3, RASA1, SPP1, ARHGEF1, SMAD3, FBLIM1, KDR, ULK1, VEGFA, NGFR, SEMA4D	1.08514
hsa-miR-335-5p	FPGT-TNNI3K		GO:0002696~positive regulation of leukocyte activation	0.0293303	IL4, IL6, SPACA3, IL5, IL7, IL6ST, TGFBR2, KLRK1, CD276, HLA-DMA, STAT6, CD38, CDKN1A, LCK, PVRL2, AP3D1, MS4A2, BCL6, LBP, TRAF6, CD226, CD27	0.918197
hsa-miR-335-5p	PNRC1		GO:0002274~myeloid leukocyte activation	0.0297162	SPACA3, PRG3, IL8, CSF1, TLR1, TGFBR2, TLR2, NDRG1, CXCR2, TLR4, LBP, TRAF6	0.500835
hsa-miR-335-5p	C12orf56		GO:0045089~positive regulation of innate immune response	0.0297162	IRAK2, IRAK1, CRTAM, EREG, PVRL2, TLR2, KLRK1, NFKBIA, TLR4, LBP, CD226, CD1D	0.500835
hsa-miR-335-5p	CABP1		GO:0055082~cellular chemical homeostasis	0.0300802	IL6ST, FOXA3, DMPK, TRPV4, CHRNA7, CHRFAM7A, MYC, IBTK, AVP, C5AR1, TRPM8, RXFP3, FGF23, SLC9A3R1, PPARGC1A, SLC34A2, CCR9, CD38, PLCE1, CCR7, XIRP1, CCR4, SBF2, NAB2, NAB1, LCK, CCR2, CLDN1, RYR2, PLLP, KCNH2, DHH, TF, CLCN3, CYSLTR1, DRD5, NR3C2, BCL2L1, CD9, PTK2B, P2RY2, PTH, TRPC1, HERPUD1, NTF3, CCL19, NPY1R, CCL15, ITPR1, ATXN1, ATP7A, P2RX4, HSP90B1, CCL14, P2RX1, PYGM, TFRC, GCK, TSC1, P…	2.62938
hsa-miR-335-5p	KIF17		GO:0044241~lipid digestion	0.0307425	ABCG8, PNLIP, CEL, SOAT2, LDLR	0.208681
hsa-miR-335-5p	ZFP57		GO:0007242~intracellular signaling cascade	0.0316169	RP1, ADCY7, IL6ST, EFNA1, ADCY6, TLR1, TLR2, RASGEF1A, RRAD, MED24, TLR4, RASGEF1C, FOXO4, IL31RA, RGL2, GNG8, HMHA1, DIRAS1, HTR1A, TIAM1, PIK3CA, RAPGEF4, CHRNA7, PRKACA, RAPGEF3, RAB26, SPRED1, RAPGEF2, HTR1D, MAP2K5, EGFR, RARG, C5AR1, TNIK, MYO6, CYP26A1, GEM, PPARGC1A, DEPDC5, SPAG9, CRHR2, PLCE1, CD36, HTR7, CCR2, COL1A2, REM1, ASB1, ROR2, ASB3, ASB2, LRRK2, NEURL2, ERC1, ASB4, EIF2AK3, KA…	7.7212
hsa-miR-335-5p	DAPK2		GO:0021884~forebrain neuron development	0.031918	ATP7A, PLXNA3, SOX1, LHX6	0.166945
hsa-miR-335-5p	HSPA1L		GO:0042538~hyperosmotic salinity response	0.031918	AVP, TACR3, AVPR1B, TRPV4	0.166945
hsa-miR-335-5p	IL37		GO:0031668~cellular response to extracellular stimulus	0.0319692	SREBF1, FOXA3, LEPR, FADS1, NR4A2, USF2, ASGR1, FOS, CDKN1A, MAP1LC3A, HMOX1, CTSD, PCSK9, HSPA5, HDAC6	0.626043
hsa-miR-335-5p	LINC00324		GO:0032103~positive regulation of response to external stimulus	0.0319692	IL6, IL8, IL6ST, OSMR, SMAD3, ITGA2, FGF10, TLR4, KDR, NPY, CCR4, VEGFA, FABP4, JAK2, LBP	0.626043
hsa-miR-335-5p	YPEL5		GO:0002449~lymphocyte mediated immunity	0.0320515	ICAM1, CRTAM, CD8A, SLA2, SERPING1, C1S, HLA-DMA, C8G, C8A, C1QA, UNC13D, CD46, LYST, C2, CFI, CD27	0.66778
hsa-miR-335-5p	LRRC41		GO:0048608~reproductive structure development	0.032182	ERMP1, DHH, CGA, HMGCR, LEPR, JAG2, FOXO3, BCL2L1, SOX9, SHH, ANG, IDH1, NOBOX, NOS3, LHX9, LFNG, MMP14, KDR, INHBB, CCND1, SFRP1, EREG, CCND2, VEGFA, BIK	1.04341
hsa-miR-335-5p	C21orf62		GO:0043066~negative regulation of apoptosis	0.0324274	SNCB, CBX4, FOXO1, NFKB1, SHH, CITED2, IL31RA, G2E3, HMOX1, APOH, PIK3CA, NOS3, MYC, TERT, IL1A, DHCR24, FGF4, EGFR, IRAK1, BCL2A1, PIM1, ESR1, ESR2, SERPINB9, TNFRSF10D, HIPK3, VEGFA, KCNH8, NGFR, SEMA4D, MYO18A, ACVR1, SYVN1, SOX4, NFKBIA, HSPA1A, BCL2L1, HSPA1B, IGF1R, KRAS, SQSTM1, NKX3-2, BCL6, HSPA5, TRAF6, RASA1, CD27, IL4, IL6, TBX3, IL7, ANXA1, NR4A2, SMAD3, HSP90B1, CDKN1A, SFRP1, APBB2…	2.46244
hsa-miR-335-5p	ITPR2		GO:0042325~regulation of phosphorylation	0.0335335	CCNT2, ADCY7, IL6ST, EFNA1, HMGCR, ADCY6, TLR4, PDCD4, LATS1, SPRY4, IL31RA, TGFB2, CDKN2A, ANG, MS4A2, RAPGEF4, PRKACA, CHRNA7, RAPGEF3, SPRED1, CHRFAM7A, EGFR, IBTK, IRAK1, C5AR1, RBL2, CCDC88C, PIM1, RB1, IL22, CARD10, SPDYA, SPAG9, PLCE1, CCND1, ACVR2B, EREG, CCND2, HIPK3, ZFYVE28, CSF1, DRD5, FPR1, TRIB3, ITGB2, KIT, TRIB1, LIF, KRAS, TSPYL2, PTK2B, DUSP16, TRAF6, AXIN1, MDFI, IL4, BMP2, IL6…	3.13022
hsa-miR-335-5p	NECAB1		GO:0016481~negative regulation of transcription	0.0337646	ZBTB32, PPARA, CDX2, ARID4A, CDX4, CBX4, NFKB1, REST, ZEB1, PDCD4, CITED2, PRR15L, SIN3B, BARX2, HEY1, PBXIP1, ZNF148, BCL7A, KDM5B, CIITA, SATB1, RARG, ARID5B, MTA2, SLA2, RB1, PTPRU, PROX1, NRIP2, MXD4, CTNNBIP1, EREG, BPTF, NAB2, NAB1, HES2, LCOR, RASD1, KDM6B, ING4, PML, SOX9, NPAS1, HOXA2, PER1, BCL6, BHLHE40, DNMT3B, FOXD3, DMBX1, MDFI, BMP2, TBX3, LMCD1, FZD1, SMAD3, SIRT5, SMYD1, SIRT7, W…	3.08848
hsa-miR-335-5p	DYRK1B		GO:0044092~negative regulation of molecular function	0.0342072	ADCY7, HMGCR, LEPR, ADCY6, GABBR1, NFKB1, LATS1, PDCD4, SPRY4, TGFB2, YBX2, HTR1A, CDKN2A, HMOX1, NOS3, SPRED1, DHCR24, IRAK2, IRAK1, PIM1, NEIL1, CST3, RB1, PROX1, DDIT3, SIGIRR, TNNT2, GRM3, HIPK3, CCR2, ZFYVE28, DRD5, APOC1, TRIB3, NFKBIA, EGLN1, TRIB1, FICD, DUSP16, PCSK9, HSPA5, MDFI, HERPUD1, IL7, NR4A1, DUSP22, NPY1R, NPR3, ATP7A, CDKN1C, HDAC4, CDKN1A, FABP4, JAK2, DUSP6, HDAC6	2.33723
hsa-miR-335-5p	MMP14		GO:0042733~embryonic digit morphogenesis	0.0349126	C2CD3, ECE1, TULP3, TBX3, HOXA11, LRP6, SHH, LRP5	0.33389
hsa-miR-335-5p	ACSM1		GO:0019827~stem cell maintenance	0.0349126	LIF, CDX2, HSD3B7, ESRRB, KIT, LIN28A, KLF4, FGF4	0.33389
hsa-miR-335-5p	ITGB2		GO:0006721~terpenoid metabolic process	0.0349126	ALDH8A1, RARRES2, DHRS3, LRAT, RBP1, CYP26A1, ADH7, RPE65	0.33389
hsa-miR-335-5p	SIGLEC5		GO:0008361~regulation of cell size	0.0359279	EXTL3, PLXNA3, NRP1, FHL1, PML, TGFB2, DAB2, TSPYL2, ARHGAP5, CDKN2A, PTK2B, CDA, GDF9, BCL6, MAP2K5, SPP1, AVP, RARG, IL7, CDHR2, SMAD3, RB1, ESR2, VAT1, RERG, CD38, CDKN1A, CTH, NUPR1, TSC1, ULK1, CXCL16, SCGB3A1, ODF3B, APBB2, APBB1, EMP1	1.54424
hsa-miR-335-5p	PSORS1C1		GO:0042417~dopamine metabolic process	0.0360807	ATP7A, SNCB, NR4A2, PARK2, DBH, GCH1, TGFB2	0.292154
hsa-miR-335-5p	MAFB		GO:0042692~muscle cell differentiation	0.0361783	KCNH1, MYOD1, NTF3, RXRB, TBX5, TNC, FGF10, RCAN1, RB1, PROX1, FOXP1, SHH, TNNT2, KRT19, BARX2, KRAS, XIRP1, TSC1, DYRK1B, CDON, NEURL2, BIN1, CHAT, ACVR1	1.00167
hsa-miR-335-5p	GREB1		GO:0007389~pattern specification process	0.0367484	FKBP8, MFNG, CDX2, SHROOM3, NRP1, FOXA2, HOXA11, FGF10, ZEB1, SHH, CITED2, GLI1, HOXC6, HOXA2, WNT3, DISP1, SOSTDC1, NKX3-2, GBX2, PLXND1, LFNG, AXIN1, MDFI, C2CD3, TBX3, MAFB, TBX5, EMX2, TGFBR2, CYP26A1, DLL1, GRHL3, CTNNBIP1, ACVR2B, HOXB1, TULP3, MEOX2, SFRP1, VEGFA, LRP6, ROR2, RFX3, RIPPLY2, BMP7, ACVR1, LRP5	1.91987
hsa-miR-335-5p	GLS2		GO:0060627~regulation of vesicle-mediated transport	0.0372252	SYT1, STX1A, SPACA3, RAB3C, RAB5B, RAB3D, APOC1, RPH3AL, ITGA2, FGF10, MFGE8, UNC13D, HMOX1, SFTPD, MS4A2, PCSK9, RAPGEF4, RAB26, BIN1, EPN2	0.834725
hsa-miR-335-5p	KDR		GO:0051346~negative regulation of hydrolase activity	0.0396164	TNNT2, HERPUD1, FICD, LEPR, CST3, NEIL1, APOC1, NR4A1, NOS3, HSPA5, DHCR24, TGFB2	0.500835
hsa-miR-335-5p	CSF1		GO:0060341~regulation of cellular localization	0.0396489	SYT1, SNCG, RAB3C, RAB3D, TNNC1, NFKBIA, TRIM16, MXI1, UHMK1, SHH, TGFB2, LIF, CDKN2A, ANG, HMOX1, MS4A2, PDE8B, RAPGEF4, PRKACA, RAB26, TRAF6, CD27, IL1A, MDFI, STX1A, AVP, CRTAM, IL6, RPH3AL, SMAD3, FGF23, NPY1R, PARK2, NLRP2, INHBB, CD38, UNC13D, GCK, NTRK2, AVPR1B, CHRNB4, RYR2, JAK2	1.79466
hsa-miR-335-5p	HECTD4		GO:0042476~odontogenesis	0.0403463	BMP2, CSF1, JAG2, SHH, TGFB2, ACVR2B, LAMA5, SOSTDC1, COL1A2, BMP7, LAMB1, TRAF6, FGF4	0.542571
hsa-miR-335-5p	TET2		GO:0043279~response to alkaloid	0.0403463	AVP, TACR3, LEPR, DRD5, PTK2B, BCHE, HMOX1, ALDH2, CHRNB4, RYR2, ABAT, CHRNA7, CHRFAM7A, MYC	0.542571
hsa-miR-335-5p	DHCR7		GO:0045785~positive regulation of cell adhesion	0.0406136	CSF1, ITGA2, SMAD3, VTN, L1CAM, CDK6, CYTH3, TGFB2, CITED2, CD36, EGFLAM, TSC1, FBLN2, SPP1	0.584307
hsa-miR-335-5p	PCDHB10		GO:0055074~calcium ion homeostasis	0.040831	CYSLTR1, IL6ST, DRD5, PTK2B, PTH, TRPV4, CHRNA7, CHRFAM7A, HRC, IBTK, TRPC1, HERPUD1, AVP, C5AR1, TRPM8, RXFP3, CCL19, NPY1R, CCL15, ITPR1, KDR, CCR9, CD38, HSP90B1, CCR7, PLCE1, CCL14, PYGM, CCR4, AVPR1B, LCK, PLCG2, CCR2, RYR2, JAK2, EPOR	1.41903
hsa-miR-335-5p	GFAP		GO:0015918~sterol transport	0.0424421	ABCG8, PNLIP, CEL, SOAT2, NPC1, CD36, LDLR, LIPG, APOC1, CFTR	0.417362
hsa-miR-335-5p	OR8D2		GO:0030595~leukocyte chemotaxis	0.0424421	IL6, IL8, LYST, CXCL3, CXCL16, ITGA1, SFTPD, ITGB2, CXCR2, TGFB2	0.417362
hsa-miR-335-5p	ESRP1		GO:0030301~cholesterol transport	0.0424421	ABCG8, PNLIP, CEL, SOAT2, NPC1, CD36, LDLR, LIPG, APOC1, CFTR	0.417362
hsa-miR-335-5p	ARHGEF4		GO:0048864~stem cell development	0.042616	LIF, CDX2, HSD3B7, ESRRB, KIT, LIN28A, KLF4, FGF4	0.33389
hsa-miR-335-5p	SLC25A41		GO:0003001~generation of a signal involved in cell-cell signaling	0.0430239	CGA, SYT1, STX1A, IL6, MYO6, TBX3, FAM3B, LTBP4, FFAR1, LIN7C, LIN7A, ACVR2B, P2RX1, SYN1, NTRK2, TRPV4, RAPGEF4, EIF2AK3	0.751252
hsa-miR-335-5p	ZKSCAN2		GO:0042517~positive regulation of tyrosine phosphorylation of Stat3 protein	0.0434707	LIF, IL6, IL6ST, JAK2, IL31RA	0.208681
hsa-miR-335-5p	ANGPT4		GO:0031663~lipopolysaccharide-mediated signaling pathway	0.0434707	IRAK2, IRAK1, NFKBIA, NOS3, LBP	0.208681
hsa-miR-335-5p	GABRP		GO:0042423~catecholamine biosynthetic process	0.0434707	NR4A2, PAH, DBH, GCH1, TGFB2	0.208681
hsa-miR-335-5p	GRB7		GO:0043030~regulation of macrophage activation	0.0434707	SPACA3, PLA2G10, LBP, RORA, IL31RA	0.208681
hsa-miR-335-5p	PHYHIP		GO:0006112~energy reserve metabolic process	0.0443033	SPDYA, PPP1R3D, PPP1R3C, PPP1R3B, PYGM, KL, IL6ST, GFPT1, PPP1R1A, LEPR, PYGB	0.459098
hsa-miR-335-5p	MGAT4A		GO:0006706~steroid catabolic process	0.0451586	CEL, CYP39A1, SULT2A1, CYP7A1, FGF23, UGT2B4, TRERF1	0.292154
hsa-miR-335-5p	PHF21A		GO:0001569~patterning of blood vessels	0.0451586	NRP1, VEGFA, TGFBR2, GBX2, PLXND1, SHH, ACVR1	0.292154
hsa-miR-335-5p	OSMR		GO:0043062~extracellular structure organization	0.0452533	TNC, GLRA2, COL3A1, VTN, PCDHB10, SPINK5, APLP1, TGFB2, CRISPLD2, P4HA1, LOX, COL8A2, COL11A1, CHAT, RECK, MYO6, CST3, HSPG2, OLFML2A, ATP7A, CSGALNACT1, WNT7B, EGFLAM, TSC1, FBLN5, COL1A2, MUC5AC, VMO1, APBB2, APBB1	1.25209
hsa-miR-335-5p	GULP1		GO:0008643~carbohydrate transport	0.045735	SLC2A12, SLC2A10, SLC2A11, SLC5A4, SLC45A1, SLC2A14, SLC5A1, SLC17A5, PPBP, SLC2A4, SLC2A3, SLC37A1, SLC37A2, LBP	0.584307
hsa-miR-335-5p	PCYOX1		GO:0010692~regulation of alkaline phosphatase activity	0.045855	SMAD3, ITGA2, TGFB2	0.125209
hsa-miR-335-5p	GPR50		GO:0046578~regulation of Ras protein signal transduction	0.0459877	FGD2, TBC1D8, CYTH1, AGFG2, CSF1, PREX2, SHOC2, AKAP13, ASAP3, CYTH3, PLEKHG4, PLEKHG3, FICD, KRAS, PLEKHG1, TBC1D17, TBC1D12, TIAM1, PTK2B, SOS2, BCL6, FGD6, FGD3, ARHGEF4, ARHGEF3, ARHGEF2, ARHGEF1, RICTOR, TBC1D22B, TBCK, DNMBP, PLCE1, TSC1, TBC1D28, TBC1D27, TBC1D8B, KALRN	1.54424
hsa-miR-335-5p	SASH1		GO:0030539~male genitalia development	0.046142	TBX3, ASB1, HSD17B3, SHH, DHCR24, GJB2	0.250417
hsa-miR-335-5p	MANBA		GO:0045598~regulation of fat cell differentiation	0.046142	SH3PXD2B, ADIG, TAF8, WWTR1, LPIN1, FNDC3B	0.250417
hsa-miR-335-5p	HIST1H4L		GO:0051240~positive regulation of multicellular organismal process	0.046348	TF, TACR3, PTGS2, IL6ST, CSF1, TLR2, KLRK1, TLR4, TRIM16, TAC4, SHH, TGFB2, HMOX1, APOH, NOS3, LBP, TRAF6, IL1A, SPP1, EGFR, AVP, IL6, BMP2, KL, CD276, SMAD3, ITGA2, NPY1R, DBH, NLRP2, CD38, ACVR2B, CHRM3, EREG, NTRK2, AVPR1B, LIPG, JAK2, BMP7, TSHR, CD14, ACVR1	1.75292
hsa-miR-335-5p	BFSP2		GO:0016265~death	0.0466638	MEF2A, L1CAM, FOXO3, DNASE1L3, TGFB2, SETX, NLRC4, G2E3, ATOH1, CDKN2A, TIAM1, C8ORF4, DAP, UNC5C, IL1A, TP53AIP1, SLC33A1, PTPRH, BCL2A1, OPTN, PNPLA6, TNS4, EIF2AK3, KALRN, FGD2, ALDOC, MMD, NFKBIA, AKAP13, ITGB2, BCL2L1, IL17A, KRAS, ECE1, TRIM69, TRAF6, FGD3, AXIN1, NR4A2, DUSP22, SMAD3, CD5L, BRCA1, CYP7B1, P2RX1, RHOT1, SPTBN2, MUC5AC, E2F2, ATL1, CXCR2, NFKB1, PDCD4, GSN, IAPP, ANG, HMOX1,…	4.59098
hsa-miR-335-5p	SOX1		GO:0048863~stem cell differentiation	0.0468517	LIF, ACE, CDX2, HSD3B7, ESRRB, KIT, LIN28A, KLF4, FGF4	0.375626
hsa-miR-335-5p	RASGEF1A		GO:0030534~adult behavior	0.0474135	DMBX1, SNCG, NR4A2, PARK2, NTSR1, DBH, KLHL1, ATXN1, EPHA4, NPY, GRIN2D, ADAM2, CHRNB4, ABAT, AGRP, TSHR, ASIP, CHAT	0.751252
hsa-miR-335-5p	CLIC3		GO:0002443~leukocyte mediated immunity	0.0474135	ICAM1, IL6, CRTAM, CD8A, SLA2, SERPING1, C1S, DBH, HLA-DMA, C8G, C8A, C1QA, UNC13D, CD46, LYST, C2, CFI, CD27	0.751252
hsa-miR-335-5p	GBX2		GO:0002521~leukocyte differentiation	0.0480634	LRRC8A, CD8A, CSF1, JAG2, SOX4, KIT, HLA-DMA, IL31RA, POLM, BCL6, TRAF6, IL4, FLT3, IL7, TGFBR2, IL25, IFI16, FOXP1, CD1D, ATP7A, HDAC4, LCK, PLCG2, CD79A, TSHR	1.04341
hsa-miR-335-5p	LEPR		GO:0008219~cell death	0.0491675	MEF2A, L1CAM, FOXO3, DNASE1L3, TGFB2, SETX, NLRC4, G2E3, ATOH1, CDKN2A, TIAM1, C8ORF4, DAP, UNC5C, IL1A, TP53AIP1, SLC33A1, PTPRH, BCL2A1, OPTN, PNPLA6, TNS4, EIF2AK3, KALRN, FGD2, ALDOC, MMD, NFKBIA, AKAP13, ITGB2, BCL2L1, IL17A, KRAS, ECE1, TRIM69, TRAF6, FGD3, AXIN1, DUSP22, SMAD3, CD5L, BRCA1, CYP7B1, P2RX1, RHOT1, SPTBN2, MUC5AC, E2F2, ATL1, CXCR2, NFKB1, PDCD4, GSN, IAPP, ANG, HMOX1, RHOB, …	4.54925
hsa-miR-335-5p	GRIK1-AS1		GO:0010629~negative regulation of gene expression	0.0494531	ZBTB32, PPARA, CDX2, ARID4A, CDX4, CBX4, NFKB1, REST, ZEB1, PDCD4, CITED2, PRR15L, SIN3B, BARX2, HEY1, PBXIP1, ZNF148, PIWIL4, BCL7A, KDM5B, MYC, CIITA, SATB1, RARG, ARID5B, MTA2, SLA2, RB1, PTPRU, PROX1, NRIP2, MXD4, CTNNBIP1, EREG, BPTF, NAB2, NAB1, HES2, LCOR, RASD1, KDM6B, ING4, HSD3B7, PML, BCL2L1, LIN28A, SOX9, NPAS1, HOXA2, PER1, BCL6, BHLHE40, DNMT3B, FOXD3, DMBX1, MDFI, BMP2, TBX3, LMCD1…	3.29716
hsa-miR-335-5p	TNFSF9		GO:0009187~cyclic nucleotide metabolic process	0.0494708	ADCY7, PDE4A, ADCY6, PTH, PDE5A, GUCY1A2, PDE8B, PDE4D, RORA, GUCA2B	0.417362
hsa-miR-335-5p	TRAV23DV6		GO:0045767~regulation of anti-apoptosis	0.0494708	CDKN1A, IL6, LRP1, PTK2B, IL6ST, HMOX1, LIFR, BCL2L1, ERC1, RASA1	0.417362
hsa-miR-335-5p	FGF23		GO:0042035~regulation of cytokine biosynthetic process	0.0496888	IL6, PRG3, IL27, TLR1, CD276, IGF2BP1, IGF2BP2, TLR4, SIGIRR, INHBB, EREG, HMOX1, SFTPD, ASB1, TRAF6, IL1A	0.66778
hsa-miR-335-5p	CXorf58		GO:0045087~innate immune response	0.0497599	TLR1, PGLYRP1, TLR2, TLR4, C1S, GCH1, CFP, CD46, DEFB118, SFTPD, LBP, C2, CFI, TBKBP1, CIITA, CFB, IL27, SERPING1, SIGIRR, C8G, CD1D, C8A, C1QA, UNC13D, LYST, CXCL16	1.08514
hsa-miR-335-5p	MKNK2
hsa-miR-335-5p	STAT6
hsa-miR-335-5p	SIGIRR
hsa-miR-335-5p	MFGE8
hsa-miR-335-5p	SERPINB10
hsa-miR-335-5p	ST14
hsa-miR-335-5p	KIF27
hsa-miR-335-5p	TRRAP
hsa-miR-335-5p	TEKT3
hsa-miR-335-5p	ZNF461
hsa-miR-335-5p	SDCCAG8
hsa-miR-335-5p	PCDHGC5
hsa-miR-335-5p	FAM71F2
hsa-miR-335-5p	ARX
hsa-miR-335-5p	AGPAT3
hsa-miR-335-5p	KLHL24
hsa-miR-335-5p	DYRK1A
hsa-miR-335-5p	CTDP1
hsa-miR-335-5p	FTSJD2
hsa-miR-335-5p	MLC1
hsa-miR-335-5p	CYP19A1
hsa-miR-335-5p	MAN1A1
hsa-miR-335-5p	TBX15
hsa-miR-335-5p	PELP1
hsa-miR-335-5p	SUSD3
hsa-miR-335-5p	RSPO3
hsa-miR-335-5p	NIPSNAP1
hsa-miR-335-5p	RARRES2
hsa-miR-335-5p	PTAFR
hsa-miR-335-5p	THBD
hsa-miR-335-5p	SLC30A2
hsa-miR-335-5p	HOXA2
hsa-miR-335-5p	LINC00487
hsa-miR-335-5p	TNFRSF9
hsa-miR-335-5p	HEY1
hsa-miR-335-5p	KIRREL
hsa-miR-335-5p	IL1A
hsa-miR-335-5p	DEFB104A
hsa-miR-335-5p	IGDCC4
hsa-miR-335-5p	SH3D21
hsa-miR-335-5p	PDZD8
hsa-miR-335-5p	C8G
hsa-miR-335-5p	TACSTD2
hsa-miR-335-5p	ASB11
hsa-miR-335-5p	SCIMP
hsa-miR-335-5p	MUC15
hsa-miR-335-5p	SHH
hsa-miR-335-5p	PTH2
hsa-miR-335-5p	SLC2A12
hsa-miR-335-5p	EXD3
hsa-miR-335-5p	OPN1MW2
hsa-miR-335-5p	IGLV1-47
hsa-miR-335-5p	ZNF518A
hsa-miR-335-5p	HSPB3
hsa-miR-335-5p	IRX2
hsa-miR-335-5p	LRRK2
hsa-miR-335-5p	HOXA11
hsa-miR-335-5p	RAB11FIP1
hsa-miR-335-5p	MAML2
hsa-miR-335-5p	NPAS1
hsa-miR-335-5p	XRRA1
hsa-miR-335-5p	CLCN2
hsa-miR-335-5p	FNDC9
hsa-miR-335-5p	TANC2
hsa-miR-335-5p	PTPRT
hsa-miR-335-5p	ULK1
hsa-miR-335-5p	ACACA
hsa-miR-335-5p	DUSP5
hsa-miR-335-5p	G2E3
hsa-miR-335-5p	SPRR3
hsa-miR-335-5p	TOX2
hsa-miR-335-5p	GRIK4
hsa-miR-335-5p	FGD2
hsa-miR-335-5p	SH2D6
hsa-miR-335-5p	LTBP1
hsa-miR-335-5p	NEUROD4
hsa-miR-335-5p	RNF121
hsa-miR-335-5p	IL22
hsa-miR-335-5p	C4orf45
hsa-miR-335-5p	MAMLD1
hsa-miR-335-5p	PLAC8L1
hsa-miR-335-5p	TEAD2
hsa-miR-335-5p	PLD3
hsa-miR-335-5p	TAZ
hsa-miR-335-5p	MYPN
hsa-miR-335-5p	MAP3K8
hsa-miR-335-5p	CNGB1
hsa-miR-335-5p	ABCA12
hsa-miR-335-5p	DISP1
hsa-miR-335-5p	ELOVL6
hsa-miR-335-5p	FAM151A
hsa-miR-335-5p	ZNF579
hsa-miR-335-5p	DHH
hsa-miR-335-5p	FAM131C
hsa-miR-335-5p	RSPH4A
hsa-miR-335-5p	SLC6A12
hsa-miR-335-5p	XKR6
hsa-miR-335-5p	FLG2
hsa-miR-335-5p	MLXIP
hsa-miR-335-5p	NEIL1
hsa-miR-335-5p	ING4
hsa-miR-335-5p	SMG7
hsa-miR-335-5p	FREM1
hsa-miR-335-5p	FOXA2
hsa-miR-335-5p	ATG16L2
hsa-miR-335-5p	LDLR
hsa-miR-335-5p	COPA
hsa-miR-335-5p	SESN3
hsa-miR-335-5p	SLC29A3
hsa-miR-335-5p	TMEM25
hsa-miR-335-5p	C6orf223
hsa-miR-335-5p	GLTPD2
hsa-miR-335-5p	PLK3
hsa-miR-335-5p	VMO1
hsa-miR-335-5p	ZBTB1
hsa-miR-335-5p	IGLV1-36
hsa-miR-335-5p	C10orf118
hsa-miR-335-5p	DHRS3
hsa-miR-335-5p	ZBED2
hsa-miR-335-5p	PRAMEF10
hsa-miR-335-5p	ADGB
hsa-miR-335-5p	HMGCS1
hsa-miR-335-5p	ANTXR2
hsa-miR-335-5p	FAM47C
hsa-miR-335-5p	OPN1SW
hsa-miR-335-5p	ZFP41
hsa-miR-335-5p	HOXC6
hsa-miR-335-5p	MMRN1
hsa-miR-335-5p	SAG
hsa-miR-335-5p	RUFY2
hsa-miR-335-5p	WIF1
hsa-miR-335-5p	CBLN4
hsa-miR-335-5p	FAM214A
hsa-miR-335-5p	TAF8
hsa-miR-335-5p	MPPED2
hsa-miR-335-5p	RASSF8
hsa-miR-335-5p	WDR59
hsa-miR-335-5p	AHNAK
hsa-miR-335-5p	RNASE4
hsa-miR-335-5p	GPR82
hsa-miR-335-5p	TFE3
hsa-miR-335-5p	SFRP1
hsa-miR-335-5p	SLC34A2
hsa-miR-335-5p	PPM1H
hsa-miR-335-5p	TRIM2
hsa-miR-335-5p	ATP2B4
hsa-miR-335-5p	FAM63B
hsa-miR-335-5p	SH3BP1
hsa-miR-335-5p	MCMDC2
hsa-miR-335-5p	TRDN
hsa-miR-335-5p	C6orf25
hsa-miR-335-5p	IL6ST
hsa-miR-335-5p	DLG2
hsa-miR-335-5p	LEPREL2
hsa-miR-335-5p	JHDM1D
hsa-miR-335-5p	PLEKHA1
hsa-miR-335-5p	PLLP
hsa-miR-335-5p	KLRK1
hsa-miR-335-5p	FAM102A
hsa-miR-335-5p	LIN7A
hsa-miR-335-5p	GSDMB
hsa-miR-335-5p	MFSD6L
hsa-miR-335-5p	CDK20
hsa-miR-335-5p	NLRC4
hsa-miR-335-5p	EGFLAM
hsa-miR-335-5p	TRBV7-3
hsa-miR-335-5p	GP9
hsa-miR-335-5p	ZNF660
hsa-miR-335-5p	CA14
hsa-miR-335-5p	C7orf69
hsa-miR-335-5p	OR1C1
hsa-miR-335-5p	PDE5A
hsa-miR-335-5p	ZER1
hsa-miR-335-5p	PRAMEF2
hsa-miR-335-5p	CPNE6
hsa-miR-335-5p	KIAA1324L
hsa-miR-335-5p	TMEM8A
hsa-miR-335-5p	KCNJ9
hsa-miR-335-5p	CEACAM3
hsa-miR-335-5p	GAB2
hsa-miR-335-5p	UBN1
hsa-miR-335-5p	FOXO3
hsa-miR-335-5p	IRF2
hsa-miR-335-5p	STOX1
hsa-miR-335-5p	HDAC6
hsa-miR-335-5p	DDR1
hsa-miR-335-5p	ABLIM1
hsa-miR-335-5p	ACOT6
hsa-miR-335-5p	C6orf201
hsa-miR-335-5p	ZNF251
hsa-miR-335-5p	PRAMEF16
hsa-miR-335-5p	TULP4
hsa-miR-335-5p	FGF8
hsa-miR-335-5p	ACSL1
hsa-miR-335-5p	RSPO4
hsa-miR-335-5p	TACR3
hsa-miR-335-5p	HSD17B7P2
hsa-miR-335-5p	CEL
hsa-miR-335-5p	BCL2A1
hsa-miR-335-5p	OR2J1
hsa-miR-335-5p	ANXA11
hsa-miR-335-5p	NDST3
hsa-miR-335-5p	KLK3
hsa-miR-335-5p	USP44
hsa-miR-335-5p	SEMA4D
hsa-miR-335-5p	PYGM
hsa-miR-335-5p	PTPLAD2
hsa-miR-335-5p	CEACAM21
hsa-miR-335-5p	SERPINF1
hsa-miR-335-5p	COG3
hsa-miR-335-5p	TP53AIP1
hsa-miR-335-5p	SLC27A6
hsa-miR-335-5p	SWT1
hsa-miR-335-5p	UHMK1
hsa-miR-335-5p	FOLR2
hsa-miR-335-5p	TGIF2LY
hsa-miR-335-5p	CHST8
hsa-miR-335-5p	CPT1B
hsa-miR-335-5p	IRAK2
hsa-miR-335-5p	ATP8B2
hsa-miR-335-5p	CD79A
hsa-miR-335-5p	IYD
hsa-miR-335-5p	IL27
hsa-miR-335-5p	DPY19L2
hsa-miR-335-5p	SYT5
hsa-miR-335-5p	LGALS9
hsa-miR-335-5p	EMX2
hsa-miR-335-5p	DOCK9
hsa-miR-335-5p	APOL2
hsa-miR-335-5p	KCNK4
hsa-miR-335-5p	GOLGB1
hsa-miR-335-5p	RARG
hsa-miR-335-5p	SKAP2
hsa-miR-335-5p	PCMTD1
hsa-miR-335-5p	CDKN1A
hsa-miR-335-5p	ZNF334
hsa-miR-335-5p	CRYBA2
hsa-miR-335-5p	FAM120B
hsa-miR-335-5p	KCNK5
hsa-miR-335-5p	SLC9A7
hsa-miR-335-5p	DMPK
hsa-miR-335-5p	TRIM40
hsa-miR-335-5p	DCHS2
hsa-miR-335-5p	ILDR1
hsa-miR-335-5p	CYB561
hsa-miR-335-5p	CDH5
hsa-miR-335-5p	KRTAP4-2
hsa-miR-335-5p	CNTNAP3
hsa-miR-335-5p	BCL7A
hsa-miR-335-5p	FCRLA
hsa-miR-335-5p	CLMN
hsa-miR-335-5p	CD5L
hsa-miR-335-5p	SERPINB5
hsa-miR-335-5p	PPFIBP1
hsa-miR-335-5p	RIIAD1
hsa-miR-335-5p	ADCK1
hsa-miR-335-5p	SLC4A8
hsa-miR-335-5p	CLIP2
hsa-miR-335-5p	TNNC1
hsa-miR-335-5p	HCAR1
hsa-miR-335-5p	RGS16
hsa-miR-335-5p	KCNA4
hsa-miR-335-5p	RNF186
hsa-miR-335-5p	SPATA20
hsa-miR-335-5p	CYTH1
hsa-miR-335-5p	CCDC103
hsa-miR-335-5p	PLA2G7
hsa-miR-335-5p	JUND
hsa-miR-335-5p	FAM214B
hsa-miR-335-5p	LBP
hsa-miR-335-5p	DBH
hsa-miR-335-5p	PLCE1
hsa-miR-335-5p	RAB26
hsa-miR-335-5p	PYGB
hsa-miR-335-5p	C10orf99
hsa-miR-335-5p	TMPRSS11D
hsa-miR-335-5p	CD22
hsa-miR-335-5p	CCDC88C
hsa-miR-335-5p	ABCA5
hsa-miR-335-5p	TNIK
hsa-miR-335-5p	TLL1
hsa-miR-335-5p	SLC13A4
hsa-miR-335-5p	JAKMIP3
hsa-miR-335-5p	AKAP13
hsa-miR-335-5p	PGM5
hsa-miR-335-5p	NANOG
hsa-miR-335-5p	PIK3CA
hsa-miR-335-5p	S100Z
hsa-miR-335-5p	IGSF10
hsa-miR-335-5p	SLC1A4
hsa-miR-335-5p	RALGDS
hsa-miR-335-5p	ETV5
hsa-miR-335-5p	SH3TC2
hsa-miR-335-5p	PLXNA4
hsa-miR-335-5p	NBPF23
hsa-miR-335-5p	MYCT1
hsa-miR-335-5p	GRIN2D
hsa-miR-335-5p	LONRF2
hsa-miR-335-5p	PJA2
hsa-miR-335-5p	LIN28A
hsa-miR-335-5p	PMEL
hsa-miR-335-5p	PLXNC1
hsa-miR-335-5p	SNORD116-21
hsa-miR-335-5p	VPS39
hsa-miR-335-5p	ABAT
hsa-miR-335-5p	NTN4
hsa-miR-335-5p	SCNN1D
hsa-miR-335-5p	UNC13D
hsa-miR-335-5p	PPP1R3B
hsa-miR-335-5p	SLC6A9
hsa-miR-335-5p	SCD
hsa-miR-335-5p	GJB6
hsa-miR-335-5p	EFCAB5
hsa-miR-335-5p	C14orf178
hsa-miR-335-5p	DTX1
hsa-miR-335-5p	NR1D1
hsa-miR-335-5p	NEUROG1
hsa-miR-335-5p	NCF4
hsa-miR-335-5p	KRT71
hsa-miR-335-5p	C14orf28
hsa-miR-335-5p	HMP19
hsa-miR-335-5p	LMOD3
hsa-miR-335-5p	COL10A1
hsa-miR-335-5p	CDCP1
hsa-miR-335-5p	GUCY1A2
hsa-miR-335-5p	PPARGC1A
hsa-miR-335-5p	C6orf132
hsa-miR-335-5p	UBE2O
hsa-miR-335-5p	ARRDC3
hsa-miR-335-5p	DMBX1
hsa-miR-335-5p	PPP1R3C
hsa-miR-335-5p	PRICKLE2
hsa-miR-335-5p	OR2L2
hsa-miR-335-5p	ADIG
hsa-miR-335-5p	ERC1
hsa-miR-335-5p	RNF157
hsa-miR-335-5p	AMHR2
hsa-miR-335-5p	CDK19
hsa-miR-335-5p	CXCR2
hsa-miR-335-5p	SLC22A15
hsa-miR-335-5p	FADS2
hsa-miR-335-5p	ZFP28
hsa-miR-335-5p	PRPF40B
hsa-miR-335-5p	TGFB2
hsa-miR-335-5p	CHAT
hsa-miR-335-5p	BARX2
hsa-miR-335-5p	CCPG1
hsa-miR-335-5p	COLQ
hsa-miR-335-5p	PCYT2
hsa-miR-335-5p	GABRQ
hsa-miR-335-5p	CTRB2
hsa-miR-335-5p	PLIN4
hsa-miR-335-5p	CECR5-AS1
hsa-miR-335-5p	APOH
hsa-miR-335-5p	SLC10A7
hsa-miR-335-5p	FCGRT
hsa-miR-335-5p	PTPRA
hsa-miR-335-5p	TMEFF2
hsa-miR-335-5p	SELENBP1
hsa-miR-335-5p	SHC4
hsa-miR-335-5p	MYT1L
hsa-miR-335-5p	KLHL34
hsa-miR-335-5p	ARL5B
hsa-miR-335-5p	CNTNAP3B
hsa-miR-335-5p	PTGES
hsa-miR-335-5p	C2orf16
hsa-miR-335-5p	SCG3
hsa-miR-335-5p	NOTCH3
hsa-miR-335-5p	LY6G6E
hsa-miR-335-5p	CRB3
hsa-miR-335-5p	SRL
hsa-miR-335-5p	CDK17
hsa-miR-335-5p	FOXI1
hsa-miR-335-5p	PLSCR4
hsa-miR-335-5p	SELPLG
hsa-miR-335-5p	CLDN4
hsa-miR-335-5p	LINC00470
hsa-miR-335-5p	SPATA6
hsa-miR-335-5p	R3HDML
hsa-miR-335-5p	ABCA8
hsa-miR-335-5p	SNX29
hsa-miR-335-5p	ABCA7
hsa-miR-335-5p	FAM114A1
hsa-miR-335-5p	ABTB1
hsa-miR-335-5p	MYCL1
hsa-miR-335-5p	SULT2A1
hsa-miR-335-5p	AK7
hsa-miR-335-5p	MIR30C2
hsa-miR-335-5p	RHBDF2
hsa-miR-335-5p	TRPM4
hsa-miR-335-5p	TKTL1
hsa-miR-335-5p	IGFBP2
hsa-miR-335-5p	PLEKHB1
hsa-miR-335-5p	THAP3
hsa-miR-335-5p	COL11A1
hsa-miR-335-5p	MAGI1
hsa-miR-335-5p	EHBP1L1
hsa-miR-335-5p	POMC
hsa-miR-335-5p	POLK
hsa-miR-335-5p	MEPE
hsa-miR-335-5p	BPY2C
hsa-miR-335-5p	THBS3
hsa-miR-335-5p	LOXL1
hsa-miR-335-5p	DNAL4
hsa-miR-335-5p	CYP3A5
hsa-miR-335-5p	CCL26
hsa-miR-335-5p	REPS2
hsa-miR-335-5p	SMG1
hsa-miR-335-5p	MBNL2
hsa-miR-335-5p	CMTM1
hsa-miR-335-5p	CELSR3
hsa-miR-335-5p	FLYWCH1
hsa-miR-335-5p	TIGD3
hsa-miR-335-5p	XKR4
hsa-miR-335-5p	TMEM217
hsa-miR-335-5p	KIAA1407
hsa-miR-335-5p	FAM149A
hsa-miR-335-5p	UBD
hsa-miR-335-5p	COPG1
hsa-miR-335-5p	BPIFA1
hsa-miR-335-5p	WFDC11
hsa-miR-335-5p	KRTAP3-3
hsa-miR-335-5p	NRIP2
hsa-miR-335-5p	C17orf66
hsa-miR-335-5p	SNCG
hsa-miR-335-5p	PRG3
hsa-miR-335-5p	CNIH3
hsa-miR-335-5p	MUC3A
hsa-miR-335-5p	ZC3H11A
hsa-miR-335-5p	DEFB123
hsa-miR-335-5p	CDH3
hsa-miR-335-5p	GPIHBP1
hsa-miR-335-5p	HTRA4
hsa-miR-335-5p	CRHR2
hsa-miR-335-5p	GPRIN2
hsa-miR-335-5p	KRT4
hsa-miR-335-5p	FUT9
hsa-miR-335-5p	SERPINB1
hsa-miR-335-5p	FZD1
hsa-miR-335-5p	TCEA3
hsa-miR-335-5p	AGBL2
hsa-miR-335-5p	FLT3
hsa-miR-335-5p	SCGB1D1
hsa-miR-335-5p	LY6H
hsa-miR-335-5p	CHRDL2
hsa-miR-335-5p	CYP4F22
hsa-miR-335-5p	KLF8
hsa-miR-335-5p	CLIC2
hsa-miR-335-5p	ZSCAN23
hsa-miR-335-5p	SLCO4A1
hsa-miR-335-5p	TTC23L
hsa-miR-335-5p	ABCC3
hsa-miR-335-5p	SLC16A6
hsa-miR-335-5p	SPSB1
hsa-miR-335-5p	OR10D1P
hsa-miR-335-5p	HFM1
hsa-miR-335-5p	DRD5
hsa-miR-335-5p	OVGP1
hsa-miR-335-5p	PRR15L
hsa-miR-335-5p	THEMIS2
hsa-miR-335-5p	LURAP1L
hsa-miR-335-5p	DYDC1
hsa-miR-335-5p	C11orf54
hsa-miR-335-5p	SYNPR
hsa-miR-335-5p	ARHGAP21
hsa-miR-335-5p	SPPL2C
hsa-miR-335-5p	C1QA
hsa-miR-335-5p	CXCR1
hsa-miR-335-5p	GAGE12D
hsa-miR-335-5p	SEMA4B
hsa-miR-335-5p	DNAAF3
hsa-miR-335-5p	BCL6
hsa-miR-335-5p	APBB1
hsa-miR-335-5p	ANKH
hsa-miR-335-5p	ATP6V0A1
hsa-miR-335-5p	FUT11
hsa-miR-335-5p	C7orf33
hsa-miR-335-5p	PLXND1
hsa-miR-335-5p	C19orf18
hsa-miR-335-5p	HRH4
hsa-miR-335-5p	ZNF451
hsa-miR-335-5p	CCL25
hsa-miR-335-5p	DEFA4
hsa-miR-335-5p	CFHR2
hsa-miR-335-5p	AP3D1
hsa-miR-335-5p	GDF5
hsa-miR-335-5p	ZFP3
hsa-miR-335-5p	SLC12A3
hsa-miR-335-5p	TFAP2B
hsa-miR-335-5p	CLDN1
hsa-miR-335-5p	ENTPD3
hsa-miR-335-5p	NPR3
hsa-miR-335-5p	SP1
hsa-miR-335-5p	KRT38
hsa-miR-335-5p	EHF
hsa-miR-335-5p	PSPN
hsa-miR-335-5p	NTSR1
hsa-miR-335-5p	DNALI1
hsa-miR-335-5p	PLTP
hsa-miR-335-5p	CRB2
hsa-miR-335-5p	NDUFA4L2
hsa-miR-335-5p	PDE2A
hsa-miR-335-5p	PNLDC1
hsa-miR-335-5p	LYST
hsa-miR-335-5p	CAPS2
hsa-miR-335-5p	SMYD1
hsa-miR-335-5p	XRN1
hsa-miR-335-5p	PDE6H
hsa-miR-335-5p	ADAM32
hsa-miR-335-5p	PTPRJ
hsa-miR-335-5p	PRRG2
hsa-miR-335-5p	RAB40A
hsa-miR-335-5p	DEPDC5
hsa-miR-335-5p	SLC35E2
hsa-miR-335-5p	LZTS2
hsa-miR-335-5p	RGCC
hsa-miR-335-5p	NRP2
hsa-miR-335-5p	CD99L2
hsa-miR-335-5p	PC
hsa-miR-335-5p	SPRY4
hsa-miR-335-5p	C20orf85
hsa-miR-335-5p	HBE1
hsa-miR-335-5p	PODN
hsa-miR-335-5p	VSTM2L
hsa-miR-335-5p	OR8B3
hsa-miR-335-5p	KLHL1
hsa-miR-335-5p	ZNF157
hsa-miR-335-5p	GPBAR1
hsa-miR-335-5p	TK2
hsa-miR-335-5p	ERCC6L2
hsa-miR-335-5p	RBMY1F
hsa-miR-335-5p	MUC4
hsa-miR-335-5p	CORO2B
hsa-miR-335-5p	RASA3
hsa-miR-335-5p	FAM49A
hsa-miR-335-5p	GNG8
hsa-miR-335-5p	RERG
hsa-miR-335-5p	DEFB132
hsa-miR-335-5p	DNAJB14
hsa-miR-335-5p	CHRM2
hsa-miR-335-5p	FAM179A
hsa-miR-335-5p	AMDHD1
hsa-miR-335-5p	TAPT1
hsa-miR-335-5p	BBS9
hsa-miR-335-5p	RSPO1
hsa-miR-335-5p	MAGED4B
hsa-miR-335-5p	TBXAS1
hsa-miR-335-5p	KDM6B
hsa-miR-335-5p	NKAIN2
hsa-miR-335-5p	MANSC1
hsa-miR-335-5p	LTBP4
hsa-miR-335-5p	MMAB
hsa-miR-335-5p	ANO3
hsa-miR-335-5p	CACNA2D4
hsa-miR-335-5p	HRC
hsa-miR-335-5p	LECT1
hsa-miR-335-5p	CST4
hsa-miR-335-5p	KRTAP9-8
hsa-miR-335-5p	TEX13B
hsa-miR-335-5p	RHOQ
hsa-miR-335-5p	SESN2
hsa-miR-335-5p	NAPSB
hsa-miR-335-5p	BMP2
hsa-miR-335-5p	HHATL
hsa-miR-335-5p	PTGDS
hsa-miR-335-5p	CITED2
hsa-miR-335-5p	NTN3
hsa-miR-335-5p	PIK3C2A
hsa-miR-335-5p	CCL24
hsa-miR-335-5p	FAM196A
hsa-miR-335-5p	CYSLTR1
hsa-miR-335-5p	FAM124B
hsa-miR-335-5p	SHOC2
hsa-miR-335-5p	VN1R1
hsa-miR-335-5p	FAM26E
hsa-miR-335-5p	MXD1
hsa-miR-335-5p	CRYGN
hsa-miR-335-5p	CACNG4
hsa-miR-335-5p	RPS6KA6
hsa-miR-335-5p	TTLL1
hsa-miR-335-5p	UGT2B4
hsa-miR-335-5p	ITGA2
hsa-miR-335-5p	FAAH2
hsa-miR-335-5p	ITPR1
hsa-miR-335-5p	ZCCHC6
hsa-miR-335-5p	LOXL4
hsa-miR-335-5p	RBM47
hsa-miR-335-5p	HOOK1
hsa-miR-335-5p	SPACA3
hsa-miR-335-5p	DKK4
hsa-miR-335-5p	REN
hsa-miR-335-5p	MCPH1
hsa-miR-335-5p	TERT
hsa-miR-335-5p	ACSL3
hsa-miR-335-5p	SLC17A7
hsa-miR-335-5p	TBKBP1
hsa-miR-335-5p	OTOR
hsa-miR-335-5p	OR3A2
hsa-miR-335-5p	TRIM73
hsa-miR-335-5p	MSS51
hsa-miR-335-5p	PON3
hsa-miR-335-5p	FOXD3
hsa-miR-335-5p	GEM
hsa-miR-335-5p	C4orf17
hsa-miR-335-5p	PPM1L
hsa-miR-335-5p	SATB1
hsa-miR-335-5p	SLC38A4
hsa-miR-335-5p	FKBP8
hsa-miR-335-5p	ETV1
hsa-miR-335-5p	MARCKSL1
hsa-miR-335-5p	NLRP13
hsa-miR-335-5p	KCTD17
hsa-miR-335-5p	KIAA1644
hsa-miR-335-5p	SLC22A2
hsa-miR-335-5p	JAK3
hsa-miR-335-5p	KDM5A
hsa-miR-335-5p	USO1
hsa-miR-335-5p	CPEB2
hsa-miR-335-5p	UBR2
hsa-miR-335-5p	ATOH1
hsa-miR-335-5p	RORA
hsa-miR-335-5p	MDGA2
hsa-miR-335-5p	ZNF322P1
hsa-miR-335-5p	IDH1
hsa-miR-335-5p	RCVRN
hsa-miR-335-5p	DIO1
hsa-miR-335-5p	CDK18
hsa-miR-335-5p	NXF3
hsa-miR-335-5p	HSP90B1
hsa-miR-335-5p	KIAA1328
hsa-miR-335-5p	POLN
hsa-miR-335-5p	RGS18
hsa-miR-335-5p	ITGA10
hsa-miR-335-5p	GLCCI1
hsa-miR-335-5p	EIF4ENIF1
hsa-miR-335-5p	CELF4
hsa-miR-335-5p	NRP1
hsa-miR-335-5p	IPMK
hsa-miR-335-5p	VPREB3
hsa-miR-335-5p	CUL7
hsa-miR-335-5p	RFX3
hsa-miR-335-5p	NXNL2
hsa-miR-335-5p	AMELY
hsa-miR-335-5p	PCDHB15
hsa-miR-335-5p	P2RX1
hsa-miR-335-5p	MTA2
hsa-miR-335-5p	BHLHE22
hsa-miR-335-5p	ZNF280D
hsa-miR-335-5p	C15orf32
hsa-miR-335-5p	CHAC1
hsa-miR-335-5p	LCK
hsa-miR-335-5p	EPHA1
hsa-miR-335-5p	OR8B2
hsa-miR-335-5p	MATK
hsa-miR-335-5p	MYO3B
hsa-miR-335-5p	C10orf71
hsa-miR-335-5p	PIM1
hsa-miR-335-5p	PCDHGA10
hsa-miR-335-5p	CABP5
hsa-miR-335-5p	LRRC19
hsa-miR-335-5p	CCDC146
hsa-miR-335-5p	ANKRD44
hsa-miR-335-5p	CLCN6
hsa-miR-335-5p	KCNT2
hsa-miR-335-5p	CCL14
hsa-miR-335-5p	SNTB1
hsa-miR-335-5p	C22orf43
hsa-miR-335-5p	IL5
hsa-miR-335-5p	NPEPL1
hsa-miR-335-5p	TTC3
hsa-miR-335-5p	CSGALNACT1
hsa-miR-335-5p	ZNF558
hsa-miR-335-5p	SYT1
hsa-miR-335-5p	FNDC1
hsa-miR-335-5p	ESRRB
hsa-miR-335-5p	GRHL3
hsa-miR-335-5p	VANGL2
hsa-miR-335-5p	SRRM3
hsa-miR-335-5p	C6orf58
hsa-miR-335-5p	LRAT
hsa-miR-335-5p	FFAR1
hsa-miR-335-5p	LAIR2
hsa-miR-335-5p	GUCA2B
hsa-miR-335-5p	CDC42EP4
hsa-miR-335-5p	PRKCG
hsa-miR-335-5p	SLC46A2
hsa-miR-335-5p	POPDC2
hsa-miR-335-5p	RSPH9
hsa-miR-335-5p	ZCCHC13
hsa-miR-335-5p	BPY2
hsa-miR-335-5p	HMOX1
hsa-miR-335-5p	MIR769
hsa-miR-335-5p	SRPK3
hsa-miR-335-5p	C8A
hsa-miR-335-5p	NFKBIA
hsa-miR-335-5p	LRP1
hsa-miR-335-5p	FIBCD1
hsa-miR-335-5p	FOXA3
hsa-miR-335-5p	ZNF598
hsa-miR-335-5p	MUC5B
hsa-miR-335-5p	HIC1
hsa-miR-335-5p	C2
hsa-miR-335-5p	QPRT
hsa-miR-335-5p	GLI1
hsa-miR-335-5p	TMEM190
hsa-miR-335-5p	GOLGA6C
hsa-miR-335-5p	CLEC3B
hsa-miR-335-5p	CD27
hsa-miR-335-5p	TMEM87B
hsa-miR-335-5p	BATF2
hsa-miR-335-5p	KIT
hsa-miR-335-5p	KCNK7
hsa-miR-335-5p	VASH1
hsa-miR-335-5p	LYL1
hsa-miR-335-5p	NLRP10
hsa-miR-335-5p	ACSF2
hsa-miR-335-5p	TEKT1
hsa-miR-335-5p	TIMP3
hsa-miR-335-5p	TBC1D28
hsa-miR-335-5p	BTN2A1
hsa-miR-335-5p	TLE4
hsa-miR-335-5p	ZNF175
hsa-miR-335-5p	DUOXA1
hsa-miR-335-5p	GATS
hsa-miR-335-5p	ARSI
hsa-miR-335-5p	IL33
hsa-miR-335-5p	BVES-AS1
hsa-miR-335-5p	TRIM74
hsa-miR-335-5p	PLA2G2E
hsa-miR-335-5p	KLRF1
hsa-miR-335-5p	PTGS2
hsa-miR-335-5p	MMD
hsa-miR-335-5p	GOLGA6A
hsa-miR-335-5p	CNIH2
hsa-miR-335-5p	C14orf37
hsa-miR-335-5p	MUC1
hsa-miR-335-5p	CDC42BPA
hsa-miR-335-5p	BTBD9
hsa-miR-335-5p	GABARAPL1
hsa-miR-335-5p	FAM216B
hsa-miR-335-5p	LPIN2
hsa-miR-335-5p	SLC38A2
hsa-miR-335-5p	SLC45A1
hsa-miR-335-5p	TRIM3
hsa-miR-335-5p	TSLP
hsa-miR-335-5p	CD46
hsa-miR-335-5p	MAGED2
hsa-miR-335-5p	KIAA0226L
hsa-miR-335-5p	NOS3
hsa-miR-335-5p	SPATA18
hsa-miR-335-5p	CTDSP2
hsa-miR-335-5p	LGR6
hsa-miR-335-5p	MS4A6E
hsa-miR-335-5p	TMEM163
hsa-miR-335-5p	B3GNT4
hsa-miR-335-5p	MLYCD
hsa-miR-335-5p	BTBD2
hsa-miR-335-5p	NR3C2
hsa-miR-335-5p	LRRC70
hsa-miR-335-5p	ZDHHC15
hsa-miR-335-5p	RASSF6
hsa-miR-335-5p	C16orf11
hsa-miR-335-5p	GDF9
hsa-miR-335-5p	SLCO4C1
hsa-miR-335-5p	TBX19
hsa-miR-335-5p	HEATR5B
hsa-miR-335-5p	CNFN
hsa-miR-335-5p	INSIG2
hsa-miR-335-5p	GLRA2
hsa-miR-335-5p	TMCC3
hsa-miR-335-5p	GBP2
hsa-miR-335-5p	LILRB5
hsa-miR-335-5p	TEX36
hsa-miR-335-5p	RAB37
hsa-miR-335-5p	FAM219B
hsa-miR-335-5p	LIFR
hsa-miR-335-5p	LZTFL1
hsa-miR-335-5p	OR6B1
hsa-miR-335-5p	CHST6
hsa-miR-335-5p	LMCD1
hsa-miR-335-5p	GABBR1
hsa-miR-335-5p	FGD3
hsa-miR-335-5p	NLRP1
hsa-miR-335-5p	NKG7
hsa-miR-335-5p	SMTNL1
hsa-miR-335-5p	WDR19
hsa-miR-335-5p	TRIM9
hsa-miR-335-5p	KLF3
hsa-miR-335-5p	ATXN1
hsa-miR-335-5p	CYP2E1
hsa-miR-335-5p	LRRC32
hsa-miR-335-5p	MEIS3P2
hsa-miR-335-5p	TMEM86B
hsa-miR-335-5p	GJB2
hsa-miR-335-5p	SLC52A1
hsa-miR-335-5p	TULP3
hsa-miR-335-5p	ALG12
hsa-miR-335-5p	RBMY1HP
hsa-miR-335-5p	KANK1
hsa-miR-335-5p	ATP10B
hsa-miR-335-5p	C8orf31
hsa-miR-335-5p	PLAT
hsa-miR-335-5p	ZMIZ1
hsa-miR-335-5p	ZNF460
hsa-miR-335-5p	ACSS3
hsa-miR-335-5p	KLRC2
hsa-miR-335-5p	CFTR
hsa-miR-335-5p	SLC25A23
hsa-miR-335-5p	HAPLN2
hsa-miR-335-5p	CCL20
hsa-miR-335-5p	DLG3
hsa-miR-335-5p	TTYH2
hsa-miR-335-5p	ABHD4
hsa-miR-335-5p	TACR2
hsa-miR-335-5p	SPAG9
hsa-miR-335-5p	KRT5
hsa-miR-335-5p	DLL1
hsa-miR-335-5p	HIST1H3C
hsa-miR-335-5p	TREH
hsa-miR-335-5p	IFI16
hsa-miR-335-5p	CEACAM8
hsa-miR-335-5p	P2RX4
hsa-miR-335-5p	SLC17A3
hsa-miR-335-5p	GPR37L1
hsa-miR-335-5p	TRIM16
hsa-miR-335-5p	LMO3
hsa-miR-335-5p	SNTN
hsa-miR-335-5p	TP53INP1
hsa-miR-335-5p	TSHR
hsa-miR-335-5p	MXI1
hsa-miR-335-5p	SOX9
hsa-miR-335-5p	RFTN2
hsa-miR-335-5p	SH2D3C
hsa-miR-335-5p	LIPG
hsa-miR-335-5p	LILRB4
hsa-miR-335-5p	C16orf71
hsa-miR-335-5p	FMO6P
hsa-miR-335-5p	ARHGEF37
hsa-miR-335-5p	WBP1L
hsa-miR-335-5p	POLD4
hsa-miR-335-5p	RAPGEF2
hsa-miR-335-5p	TTC18
hsa-miR-335-5p	IGFBP4
hsa-miR-335-5p	ST8SIA4
hsa-miR-335-5p	ZNF804B
hsa-miR-335-5p	DPYSL5
hsa-miR-335-5p	ZPBP2
hsa-miR-335-5p	TTLL5
hsa-miR-335-5p	SLC27A1
hsa-miR-335-5p	CLDN7
hsa-miR-335-5p	PPP1R10
hsa-miR-335-5p	TEKT4
hsa-miR-335-5p	GAGE12H
hsa-miR-335-5p	NEURL2
hsa-miR-335-5p	TESPA1
hsa-miR-335-5p	SEC16B
hsa-miR-335-5p	RASSF5
hsa-miR-335-5p	OPN1MW
hsa-miR-335-5p	MAST1
hsa-miR-335-5p	MXD4
hsa-miR-335-5p	RP1L1
hsa-miR-335-5p	TSPAN15
hsa-miR-335-5p	TBC1D22B
hsa-miR-335-5p	ZPBP
hsa-miR-335-5p	C8orf4
hsa-miR-335-5p	LINC00305
hsa-miR-335-5p	RTP1
hsa-miR-335-5p	TMOD4
hsa-miR-335-5p	BTN2A3P
hsa-miR-335-5p	DMXL1
hsa-miR-335-5p	S100A5
hsa-miR-335-5p	SPATA9
hsa-miR-335-5p	BTLA
hsa-miR-335-5p	ENDOU
hsa-miR-335-5p	POR
hsa-miR-335-5p	PPAP2B
hsa-miR-335-5p	C6orf195
hsa-miR-335-5p	STAT2
hsa-miR-335-5p	DNAJB9
hsa-miR-335-5p	WISP3
hsa-miR-335-5p	SLC7A9
hsa-miR-335-5p	ADAM2
hsa-miR-335-5p	GCNT3
hsa-miR-335-5p	PADI4
hsa-miR-335-5p	DNAJC13
hsa-miR-335-5p	C3orf36
hsa-miR-335-5p	LRRC17
hsa-miR-335-5p	YPEL3
hsa-miR-335-5p	NEFH
hsa-miR-335-5p	SCIN
hsa-miR-335-5p	LINC00266-1
hsa-miR-335-5p	CDX4
hsa-miR-335-5p	SORCS3
hsa-miR-335-5p	CLEC11A
hsa-miR-335-5p	GATA1
hsa-miR-335-5p	UGT2B17
hsa-miR-335-5p	MYC
hsa-miR-335-5p	LMTK2
hsa-miR-335-5p	PNLIPRP3
hsa-miR-335-5p	OLFML3
hsa-miR-335-5p	PAQR8
hsa-miR-335-5p	CLDN14
hsa-miR-335-5p	KLK11
hsa-miR-335-5p	UNC5C
hsa-miR-335-5p	ZNF221
hsa-miR-335-5p	PEBP4
hsa-miR-335-5p	GSG1L
hsa-miR-335-5p	WDR17
hsa-miR-335-5p	AMY1C
hsa-miR-335-5p	CYP27C1
hsa-miR-335-5p	HMCN1
hsa-miR-335-5p	CREBRF
hsa-miR-335-5p	RYR2
hsa-miR-335-5p	ROBO4
hsa-miR-335-5p	ESR2
hsa-miR-335-5p	C16orf54
hsa-miR-335-5p	SYP
hsa-miR-335-5p	HAPLN1
hsa-miR-335-5p	PLAC1L
hsa-miR-335-5p	ERMP1
hsa-miR-335-5p	CTRB1
hsa-miR-335-5p	ZNF37A
hsa-miR-335-5p	TMC6
hsa-miR-335-5p	ACTRT2
hsa-miR-335-5p	PABPC1L
hsa-miR-335-5p	TMEM198
hsa-miR-335-5p	ZNF711
hsa-miR-335-5p	RGPD4
hsa-miR-335-5p	TSNARE1
hsa-miR-335-5p	FBN2
hsa-miR-335-5p	DCP2
hsa-miR-335-5p	PTPRE
hsa-miR-335-5p	C20orf197
hsa-miR-335-5p	MS4A2
hsa-miR-335-5p	LYZL2
hsa-miR-335-5p	SIGLEC8
hsa-miR-335-5p	CATSPERB
hsa-miR-335-5p	DSCR3
hsa-miR-335-5p	KLHDC1
hsa-miR-335-5p	FZD10
hsa-miR-335-5p	ABCA4
hsa-miR-335-5p	GOLGA8A
hsa-miR-335-5p	CYP2F1
hsa-miR-335-5p	PBXIP1
hsa-miR-335-5p	JAK2
hsa-miR-335-5p	PPARA
hsa-miR-335-5p	MGP
hsa-miR-335-5p	TCEAL7
hsa-miR-335-5p	EPHB4
hsa-miR-335-5p	ST6GAL1
hsa-miR-335-5p	IVL
hsa-miR-335-5p	FNDC3B
hsa-miR-335-5p	COL8A2
hsa-miR-335-5p	KRTAP10-4
hsa-miR-335-5p	XIRP1
hsa-miR-335-5p	ZNF252P
hsa-miR-335-5p	ZNF678
hsa-miR-335-5p	IGLC3
hsa-miR-335-5p	SMOC2
hsa-miR-335-5p	DCAF4L2
hsa-miR-335-5p	CPAMD8
hsa-miR-335-5p	GPD2
hsa-miR-335-5p	ABCG8
hsa-miR-335-5p	GFPT1
hsa-miR-335-5p	ZFP2
hsa-miR-335-5p	ANKRD18CP
hsa-miR-335-5p	COL15A1
hsa-miR-335-5p	CHRFAM7A
hsa-miR-335-5p	TRIM63
hsa-miR-335-5p	E2F5
hsa-miR-335-5p	CYorf17
hsa-miR-335-5p	CTHRC1
hsa-miR-335-5p	SHROOM4
hsa-miR-335-5p	BPY2B
hsa-miR-335-5p	CD276
hsa-miR-335-5p	SEC24C
hsa-miR-335-5p	RASGRP1
hsa-miR-335-5p	TLX3
hsa-miR-335-5p	OR5E1P
hsa-miR-335-5p	TECPR1
hsa-miR-335-5p	GAPDHS
hsa-miR-335-5p	TGIF2LX
hsa-miR-335-5p	LINGO3
hsa-miR-335-5p	C9orf24
hsa-miR-335-5p	MIB2
hsa-miR-335-5p	OR51B5
hsa-miR-335-5p	PPBP
hsa-miR-335-5p	CCL19
hsa-miR-335-5p	C1orf61
hsa-miR-335-5p	CCR4
hsa-miR-335-5p	BHLHE40
hsa-miR-335-5p	C1orf106
hsa-miR-335-5p	KLHL32
hsa-miR-335-5p	ADAMTS16
hsa-miR-335-5p	MIA2
hsa-miR-335-5p	TNFAIP2
hsa-miR-335-5p	DEFB106B
hsa-miR-335-5p	LRCH2
hsa-miR-335-5p	CACNA1B
hsa-miR-335-5p	EPOR
hsa-miR-335-5p	ARHGEF2
hsa-miR-335-5p	RBM46
hsa-miR-335-5p	UCMA
hsa-miR-335-5p	LIPA
hsa-miR-335-5p	SPTBN5
hsa-miR-335-5p	MGAT3
hsa-miR-335-5p	LLGL2
hsa-miR-335-5p	LYPD3
hsa-miR-335-5p	SOSTDC1
hsa-miR-335-5p	HSD3B2
hsa-miR-335-5p	TRIM50
hsa-miR-335-5p	ZNF862
hsa-miR-335-5p	TJP3
hsa-miR-335-5p	CUEDC1
hsa-miR-335-5p	C14orf79
hsa-miR-335-5p	NRK
hsa-miR-335-5p	ASB3
hsa-miR-335-5p	LGALS9C
hsa-miR-335-5p	MN1
hsa-miR-335-5p	DIP2C
hsa-miR-335-5p	SSPN
hsa-miR-335-5p	KLRC4
hsa-miR-335-5p	CRYGS
hsa-miR-335-5p	TRIM22
hsa-miR-335-5p	LILRA1
hsa-miR-335-5p	POU6F1
hsa-miR-335-5p	LIF
hsa-miR-335-5p	KCNE1L
hsa-miR-335-5p	TAF1
hsa-miR-335-5p	MED24
hsa-miR-335-5p	SDF2L1
hsa-miR-335-5p	NCAM2
hsa-miR-335-5p	CAPN13
hsa-miR-335-5p	KRTAP4-6
hsa-miR-335-5p	PPL
hsa-miR-335-5p	MAL2
hsa-miR-335-5p	CRYBA1
hsa-miR-335-5p	GSN
hsa-miR-335-5p	RBMY1D
hsa-miR-335-5p	LCNL1
hsa-miR-335-5p	SNX32
hsa-miR-335-5p	SCN3A
hsa-miR-335-5p	CCER1
hsa-miR-335-5p	PRKG2
hsa-miR-335-5p	RUNDC3B
hsa-miR-335-5p	FKBP7
hsa-miR-335-5p	MIR194-2
hsa-miR-335-5p	PLXNA3
hsa-miR-335-5p	RNASE2
hsa-miR-335-5p	URB1
hsa-miR-335-5p	SP4
hsa-miR-335-5p	LHPP
hsa-miR-335-5p	GPR37
hsa-miR-335-5p	ATP6V0D2
hsa-miR-335-5p	SPINK5
hsa-miR-335-5p	PCBP3
hsa-miR-335-5p	INSL5
hsa-miR-335-5p	PITPNM2
hsa-miR-335-5p	DEFB106A
hsa-miR-335-5p	C14orf183
hsa-miR-335-5p	OTOGL
hsa-miR-335-5p	NFAT5
hsa-miR-335-5p	TFAP4
hsa-miR-335-5p	CCDC110
hsa-miR-335-5p	ZFYVE28
hsa-miR-335-5p	LCN1
hsa-miR-335-5p	SOST
hsa-miR-335-5p	MMP2
hsa-miR-335-5p	BEX5
hsa-miR-335-5p	TMEM8B
hsa-miR-335-5p	SLC5A3
hsa-miR-335-5p	CDKN1C
hsa-miR-335-5p	LFNG
hsa-miR-335-5p	PLEKHG3
hsa-miR-335-5p	CCDC38
hsa-miR-335-5p	LRRC36
hsa-miR-335-5p	HCST
hsa-miR-335-5p	TRERF1
hsa-miR-335-5p	CD226
hsa-miR-335-5p	DLX5
hsa-miR-335-5p	OGDH
hsa-miR-335-5p	PODXL2
hsa-miR-335-5p	PDIA4
hsa-miR-335-5p	SRRM2-AS1
hsa-miR-335-5p	HECTD2
hsa-miR-335-5p	BRCA1
hsa-miR-335-5p	WBP1
hsa-miR-335-5p	SPATA6L
hsa-miR-335-5p	CD300C
hsa-miR-335-5p	HGD
hsa-miR-335-5p	PCDHGC3
hsa-miR-335-5p	DNAJC5G
hsa-miR-335-5p	LMOD1
hsa-miR-335-5p	TAC4
hsa-miR-335-5p	PROX1
hsa-miR-335-5p	RECK
hsa-miR-335-5p	OR1R1P
hsa-miR-335-5p	ICAM1
hsa-miR-335-5p	LSP1
hsa-miR-335-5p	TMEM170B
hsa-miR-335-5p	STARD5
hsa-miR-335-5p	IGLV3-10
hsa-miR-335-5p	PDE8B
hsa-miR-335-5p	DAGLA
hsa-miR-335-5p	RALGPS2
hsa-miR-335-5p	JAKMIP2
hsa-miR-335-5p	C17orf100
hsa-miR-335-5p	RAPGEF4
hsa-miR-335-5p	DDN
hsa-miR-335-5p	TECTB
hsa-miR-335-5p	HTRA3
hsa-miR-335-5p	MMP17
hsa-miR-335-5p	RPE65
hsa-miR-335-5p	ARSA
hsa-miR-335-5p	IKBKB
hsa-miR-335-5p	COL6A1
hsa-miR-335-5p	HSPA1A
hsa-miR-335-5p	CCSAP
hsa-miR-335-5p	RGPD8
hsa-miR-335-5p	ASPG
hsa-miR-335-5p	FGF11
hsa-miR-335-5p	CORO7
hsa-miR-335-5p	NPAS2
hsa-miR-335-5p	TRANK1
hsa-miR-335-5p	PAH
hsa-miR-335-5p	HECTD1
hsa-miR-335-5p	C17orf74
hsa-miR-335-5p	KLF13
hsa-miR-335-5p	DYNLRB2
hsa-miR-335-5p	NUMA1
hsa-miR-335-5p	TRAV6
hsa-miR-335-5p	APAF1
hsa-miR-335-5p	IL4
hsa-miR-335-5p	ATHL1
hsa-miR-335-5p	DHX32
hsa-miR-335-5p	ACVR2B
hsa-miR-335-5p	OAS1
hsa-miR-335-5p	EDEM3
hsa-miR-335-5p	CRABP1
hsa-miR-335-5p	ARMC2
hsa-miR-335-5p	MLLT4
hsa-miR-335-5p	IGLON5
hsa-miR-335-5p	SLPI
hsa-miR-335-5p	LYZL1
hsa-miR-335-5p	CDA
hsa-miR-335-5p	SCAMP1
hsa-miR-335-5p	ZNF843
hsa-miR-335-5p	ARNTL
hsa-miR-335-5p	KHDRBS2
hsa-miR-335-5p	CA3
hsa-miR-335-5p	HSD17B3
hsa-miR-335-5p	SLC6A16
hsa-miR-335-5p	SLC2A3
hsa-miR-335-5p	ST3GAL5
hsa-miR-335-5p	SLC25A30
hsa-miR-335-5p	ASAP3
hsa-miR-335-5p	NOVA1
hsa-miR-335-5p	SLC9A3R1
hsa-miR-335-5p	LMLN
hsa-miR-335-5p	TUBA8
hsa-miR-335-5p	FOXP1
hsa-miR-335-5p	MAGED4
hsa-miR-335-5p	TRAFD1
hsa-miR-335-5p	CYTH3
hsa-miR-335-5p	AGPAT4
hsa-miR-335-5p	ATP9A
hsa-miR-335-5p	RGS22
hsa-miR-335-5p	PPFIA4
hsa-miR-335-5p	NUPR1
hsa-miR-335-5p	ANK2
hsa-miR-335-5p	SHISA4
hsa-miR-335-5p	TWF1P1
hsa-miR-335-5p	ASGR1
hsa-miR-335-5p	CRNN
hsa-miR-335-5p	CTSF
hsa-miR-335-5p	RGS8
hsa-miR-335-5p	PYROXD2
hsa-miR-335-5p	MS4A14
hsa-miR-335-5p	SMPDL3A
hsa-miR-335-5p	KERA
hsa-miR-335-5p	CCR7
hsa-miR-335-5p	ODF3B
hsa-miR-335-5p	PTH
hsa-miR-335-5p	GPR116
hsa-miR-335-5p	CCDC69
hsa-miR-335-5p	GAGE1
hsa-miR-335-5p	NAB1
hsa-miR-335-5p	KLHL35
hsa-miR-335-5p	THSD4
hsa-miR-335-5p	ANKRD20A11P
hsa-miR-335-5p	FAM83B
hsa-miR-335-5p	ARHGEF1
hsa-miR-335-5p	SLC25A1
hsa-miR-335-5p	CCNA1
hsa-miR-335-5p	CCR2
hsa-miR-335-5p	MYO7A
hsa-miR-335-5p	KRTAP10-12
hsa-miR-335-5p	TMEM181
hsa-miR-335-5p	CEACAM5
hsa-miR-335-5p	G6PD
hsa-miR-335-5p	PPP2R5A
hsa-miR-335-5p	INSIG1
hsa-miR-335-5p	VILL
hsa-miR-335-5p	CERCAM
hsa-miR-335-5p	GCH1
hsa-miR-335-5p	TPPP3
hsa-miR-335-5p	LILRA3
hsa-miR-335-5p	BMP1
hsa-miR-335-5p	TMEM140
hsa-miR-335-5p	RHOT1
hsa-miR-335-5p	FGFRL1
hsa-miR-335-5p	ADAMTS12
hsa-miR-335-5p	TNFRSF10D
hsa-miR-335-5p	PLA2G10
hsa-miR-335-5p	LEMD3
hsa-miR-335-5p	AMT
hsa-miR-335-5p	PDE4D
hsa-miR-335-5p	RASD1
hsa-miR-335-5p	C1orf168
hsa-miR-335-5p	SLC39A2
hsa-miR-335-5p	PPP4R1L
hsa-miR-335-5p	RICTOR
hsa-miR-335-5p	FAM211A
hsa-miR-335-5p	EGR3
hsa-miR-335-5p	LSAMP
hsa-miR-335-5p	COL21A1
hsa-miR-335-5p	TMEM239
hsa-miR-335-5p	HLA-DMA
hsa-miR-335-5p	SNCB
hsa-miR-335-5p	EDEM1
hsa-miR-335-5p	SH3PXD2B
hsa-miR-335-5p	PGLYRP1
hsa-miR-335-5p	CLIP3
hsa-miR-335-5p	HSPG2
hsa-miR-335-5p	KLHL11
hsa-miR-335-5p	ACSS2
hsa-miR-335-5p	DACT1
hsa-miR-335-5p	VPS13B
hsa-miR-335-5p	CST1
hsa-miR-335-5p	CXCL3
hsa-miR-335-5p	ZNF467
hsa-miR-335-5p	PAGE2B
hsa-miR-335-5p	PDZD4
hsa-miR-335-5p	CCDC30
hsa-miR-335-5p	SREBF2
hsa-miR-335-5p	AGFG2
hsa-miR-335-5p	RGPD3
hsa-miR-335-5p	DOK6
hsa-miR-335-5p	ACBD3
hsa-miR-335-5p	RGL2
hsa-miR-335-5p	ADH6
hsa-miR-335-5p	VLDLR
hsa-miR-335-5p	C6orf141
hsa-miR-335-5p	GXYLT1
hsa-miR-335-5p	NDP
hsa-miR-335-5p	SLC16A4
hsa-miR-335-5p	CD9
hsa-miR-335-5p	RNF19B
hsa-miR-335-5p	AGRP
hsa-miR-335-5p	COL3A1
hsa-miR-335-5p	KALRN
hsa-miR-335-5p	FAM65C
hsa-miR-335-5p	WBP2
hsa-miR-335-5p	PAQR6
hsa-miR-335-5p	LINC00319
hsa-miR-335-5p	PUS10
hsa-miR-335-5p	CTXN1
hsa-miR-335-5p	INO80B
hsa-miR-335-5p	KIAA1217
hsa-miR-335-5p	SHC3
hsa-miR-335-5p	PPP1R1A
hsa-miR-335-5p	IFT81
hsa-miR-335-5p	RDH5
hsa-miR-335-5p	HIP1R
hsa-miR-335-5p	WFDC3
hsa-miR-335-5p	FBLN2
hsa-miR-335-5p	NLRP7
hsa-miR-335-5p	CXCL2
hsa-miR-335-5p	PML
hsa-miR-335-5p	TRAV12-2
hsa-miR-335-5p	NEURL3
hsa-miR-335-5p	ITGB5
hsa-miR-335-5p	CEND1
hsa-miR-335-5p	HTN3
hsa-miR-335-5p	GPR153
hsa-miR-335-5p	SREBF1
hsa-miR-335-5p	CALML6
hsa-miR-335-5p	GZMK
hsa-miR-335-5p	ARMC12
hsa-miR-335-5p	CASKIN2
hsa-miR-335-5p	OR1J2
hsa-miR-335-5p	MUC6
hsa-miR-335-5p	BCHE
hsa-miR-335-5p	GIP
hsa-miR-335-5p	C17orf98
hsa-miR-335-5p	SLC26A7
hsa-miR-335-5p	HS6ST3
hsa-miR-335-5p	TNNT2
hsa-miR-335-5p	APOC1
hsa-miR-335-5p	MYO6
hsa-miR-335-5p	HAVCR1
hsa-miR-335-5p	TFPI
hsa-miR-335-5p	FADS1
hsa-miR-335-5p	GGT5
hsa-miR-335-5p	ANG
hsa-miR-335-5p	GPR17
hsa-miR-335-5p	C2orf81
hsa-miR-335-5p	DST
hsa-miR-335-5p	RGS13
hsa-miR-335-5p	UNC5CL
hsa-miR-335-5p	FNDC7
hsa-miR-335-5p	NPY1R
hsa-miR-335-5p	ABHD2
hsa-miR-335-5p	VASN
hsa-miR-335-5p	EFNA5
hsa-miR-335-5p	IL36RN
hsa-miR-335-5p	XAF1
hsa-miR-335-5p	SDR16C5
hsa-miR-335-5p	OLIG3
hsa-miR-335-5p	ATL1
hsa-miR-335-5p	ACVR1
hsa-miR-335-5p	KIAA1109
hsa-miR-335-5p	ZBTB20
hsa-miR-335-5p	NCOA3
hsa-miR-335-5p	PLEKHG4
hsa-miR-335-5p	SPIC
hsa-miR-335-5p	PAK3
hsa-miR-335-5p	KIF13B
hsa-miR-335-5p	FPGT
hsa-miR-335-5p	ZDHHC19
hsa-miR-335-5p	LONRF1
hsa-miR-335-5p	ZCWPW2
hsa-miR-335-5p	PKD2L1
hsa-miR-335-5p	RGPD1
hsa-miR-335-5p	DOCK11
hsa-miR-335-5p	EGFR
hsa-miR-335-5p	ENTHD1
hsa-miR-335-5p	NEUROD2
hsa-miR-335-5p	SMTNL2
hsa-miR-335-5p	SLC2A11
hsa-miR-335-5p	ACE
hsa-miR-335-5p	OR3A1
hsa-miR-335-5p	PCSK4
hsa-miR-335-5p	GRM3
hsa-miR-335-5p	CLCA4
hsa-miR-335-5p	INSC
hsa-miR-335-5p	TMEM41B
hsa-miR-335-5p	PPM1E
hsa-miR-335-5p	KLF7
hsa-miR-335-5p	FOXQ1
hsa-miR-335-5p	ZNF829
hsa-miR-335-5p	KLHDC7B
hsa-miR-335-5p	APCDD1L
hsa-miR-335-5p	BEX2
hsa-miR-335-5p	CALHM3
hsa-miR-335-5p	SQSTM1
hsa-miR-335-5p	AGR2
hsa-miR-335-5p	ZNF800
hsa-miR-335-5p	GLS
hsa-miR-335-5p	EFNA2
hsa-miR-335-5p	LOX
hsa-miR-335-5p	RPH3AL
hsa-miR-335-5p	CDHR2
hsa-miR-335-5p	CYP7A1
hsa-miR-335-5p	TBX22
hsa-miR-335-5p	MFNG
hsa-miR-335-5p	TLR4
hsa-miR-335-5p	PCDHGA2
hsa-miR-335-5p	CST6
hsa-miR-335-5p	NDRG1
hsa-miR-335-5p	ARSF
hsa-miR-335-5p	FIZ1
hsa-miR-335-5p	SEC61A1
hsa-miR-335-5p	SNAI1
hsa-miR-335-5p	SPTBN2
hsa-miR-335-5p	NKAIN1
hsa-miR-335-5p	NPHS2
hsa-miR-335-5p	LOH12CR1
hsa-miR-335-5p	EVC
hsa-miR-335-5p	FDFT1
hsa-miR-335-5p	ART3
hsa-miR-335-5p	H6PD
hsa-miR-335-5p	ZMAT1
hsa-miR-335-5p	BNC1
hsa-miR-335-5p	ASCL2
hsa-miR-335-5p	SNAP91
hsa-miR-335-5p	ZEB1
hsa-miR-335-5p	C17orf78
hsa-miR-335-5p	COL6A6
hsa-miR-335-5p	TMC8
hsa-miR-335-5p	GOT1L1
hsa-miR-335-5p	CFI
hsa-miR-335-5p	ITGA1
hsa-miR-335-5p	PSAP
hsa-miR-335-5p	FZD8
hsa-miR-335-5p	TSTD1
hsa-miR-335-5p	RASGEF1C
hsa-miR-335-5p	MMEL1
hsa-miR-335-5p	COL9A3
hsa-miR-335-5p	TRAV39
hsa-miR-335-5p	ABCC8
hsa-miR-335-5p	RBM43
hsa-miR-335-5p	PIK3C2B
hsa-miR-335-5p	WWTR1
hsa-miR-335-5p	PDP1
hsa-miR-335-5p	ID4
hsa-miR-335-5p	MEOX2
hsa-miR-335-5p	MIR192
hsa-miR-335-5p	FOXD2
hsa-miR-335-5p	KRTAP3-2
hsa-miR-335-5p	ANKIB1
hsa-miR-335-5p	SQLE
hsa-miR-335-5p	BAAT
hsa-miR-335-5p	MAP1LC3B
hsa-miR-335-5p	HIPK3
hsa-miR-335-5p	ZNF135
hsa-miR-335-5p	P2RY2
hsa-miR-335-5p	MLN
hsa-miR-335-5p	NR4A2
hsa-miR-335-5p	FGF4
hsa-miR-335-5p	STX19
hsa-miR-335-5p	HCRTR1
hsa-miR-335-5p	ZNF442
hsa-miR-335-5p	ACPL2
hsa-miR-335-5p	C20orf96
hsa-miR-335-5p	KIFC2
hsa-miR-335-5p	KLHL5
hsa-miR-335-5p	TRPV4
hsa-miR-335-5p	IL21R
hsa-miR-335-5p	CA5A
hsa-miR-335-5p	IBTK
hsa-miR-335-5p	NT5DC3
hsa-miR-335-5p	HRCT1
hsa-miR-335-5p	PLEKHA8P1
hsa-miR-335-5p	KLK7
hsa-miR-335-5p	POM121L1P
hsa-miR-335-5p	POFUT2
hsa-miR-335-5p	CHST9
hsa-miR-335-5p	P4HA3
hsa-miR-335-5p	OLFM4
hsa-miR-335-5p	AXIN1
hsa-miR-335-5p	AQP5
hsa-miR-335-5p	SYTL1
hsa-miR-335-5p	ATP6AP1L
hsa-miR-335-5p	RASIP1
hsa-miR-335-5p	DMRT3
hsa-miR-335-5p	PRDM11
hsa-miR-335-5p	LAPTM5
hsa-miR-335-5p	RHOBTB1
hsa-miR-335-5p	BHLHE41
hsa-miR-335-5p	CYTIP
hsa-miR-335-5p	TIAM1
hsa-miR-335-5p	TNKS2
hsa-miR-335-5p	LIM2
hsa-miR-335-5p	GRIA1
hsa-miR-335-5p	B3GNT3
hsa-miR-335-5p	WNT3
hsa-miR-335-5p	CHRM3
hsa-miR-335-5p	SRGAP2C
hsa-miR-335-5p	PROX2
hsa-miR-335-5p	RXFP3
hsa-miR-335-5p	LRP5
hsa-miR-335-5p	SPTB
hsa-miR-335-5p	DAP
hsa-miR-335-5p	ARID4A
hsa-miR-335-5p	KCNH1
hsa-miR-335-5p	CTSD
hsa-miR-335-5p	CDH19
hsa-miR-335-5p	LINC00238
hsa-miR-335-5p	PLEKHH2
hsa-miR-335-5p	FBLN5
hsa-miR-335-5p	OPN1LW
hsa-miR-335-5p	DEFB4A
hsa-miR-335-5p	SIRT5
hsa-miR-335-5p	GJB4
hsa-miR-335-5p	MAFF
hsa-miR-335-5p	PTPN7
hsa-miR-335-5p	ANKZF1
hsa-miR-335-5p	IGIP
hsa-miR-335-5p	PLXNA1
hsa-miR-335-5p	SCN4A
hsa-miR-335-5p	AKR1E2
hsa-miR-335-5p	FGFBP3
hsa-miR-335-5p	ZNF292
hsa-miR-335-5p	USF2
hsa-miR-335-5p	AFF4
hsa-miR-335-5p	SLC37A2
hsa-miR-335-5p	IGF1R
hsa-miR-335-5p	EPN2
hsa-miR-335-5p	MRGPRX3
hsa-miR-335-5p	VWA7
hsa-miR-335-5p	KIAA0319L
hsa-miR-335-5p	AREG
hsa-miR-335-5p	ZBTB7C
hsa-miR-335-5p	FGF10
hsa-miR-335-5p	IFT122
hsa-miR-335-5p	INPP5F
hsa-miR-335-5p	DNMT3B
hsa-miR-335-5p	CYP26A1
hsa-miR-335-5p	NFIL3
hsa-miR-335-5p	EMR3
hsa-miR-335-5p	EXD2
hsa-miR-335-5p	C16orf46
hsa-miR-335-5p	B4GALT6
hsa-miR-335-5p	CCDC42
hsa-miR-335-5p	IL7
hsa-miR-335-5p	RCSD1
hsa-miR-335-5p	GAL3ST4
hsa-miR-335-5p	DACH1
hsa-miR-335-5p	SLC6A10P
hsa-miR-335-5p	CA12
hsa-miR-335-5p	HSPA5
hsa-miR-335-5p	EMR1
hsa-miR-335-5p	CDH11
hsa-miR-335-5p	HLA-DRB5
hsa-miR-335-5p	DCAF5
hsa-miR-335-5p	SMAD3
hsa-miR-335-5p	FRK
hsa-miR-335-5p	H1FX-AS1
hsa-miR-335-5p	C20orf173
hsa-miR-335-5p	BPTF
hsa-miR-335-5p	BACH2
hsa-miR-335-5p	GNA14
hsa-miR-335-5p	GATA5
hsa-miR-335-5p	NHLRC3
hsa-miR-335-5p	ITGB4
hsa-miR-335-5p	ATP8A1
hsa-miR-335-5p	PDE6G
hsa-miR-335-5p	RTBDN
hsa-miR-335-5p	ANKRD53
hsa-miR-335-5p	TBC1D27
hsa-miR-335-5p	RPS6KA2
hsa-miR-335-5p	SIRT7
hsa-miR-335-5p	RTN2
hsa-miR-335-5p	OCLN
hsa-miR-335-5p	CDRT15L2
hsa-miR-335-5p	CHL1
hsa-miR-335-5p	SLC2A10
hsa-miR-335-5p	ADSSL1
hsa-miR-335-5p	FOXO4
hsa-miR-335-5p	VTN
hsa-miR-335-5p	SCARA5
hsa-miR-335-5p	TRDC
hsa-miR-335-5p	ARID3B
hsa-miR-335-5p	RGPD2
hsa-miR-335-5p	NT5C1A
hsa-miR-335-5p	SLC1A1
hsa-miR-335-5p	SEC14L3
hsa-miR-335-5p	TF
hsa-miR-335-5p	PTPRM
hsa-miR-335-5p	ANKRD29
hsa-miR-335-5p	C12orf60
hsa-miR-335-5p	CXorf48
hsa-miR-335-5p	ZDHHC11
hsa-miR-335-5p	KIAA0430
hsa-miR-335-5p	VAMP5
hsa-miR-335-5p	MACF1
hsa-miR-335-5p	SNX9
hsa-miR-335-5p	LSS
hsa-miR-335-5p	KDM5D
hsa-miR-335-5p	ALDH8A1
hsa-miR-335-5p	ANO1
hsa-miR-335-5p	ATP7A
hsa-miR-335-5p	CCDC120
hsa-miR-335-5p	SLC17A5
hsa-miR-335-5p	SRGAP1
hsa-miR-335-5p	EBF1
hsa-miR-335-5p	FBLIM1
hsa-miR-335-5p	TRIM29
hsa-miR-335-5p	OLFML2A
hsa-miR-335-5p	MGA
hsa-miR-335-5p	HBP1
hsa-miR-335-5p	ITIH1
hsa-miR-335-5p	SERPINB9
hsa-miR-335-5p	LCOR
hsa-miR-335-5p	HSD11B1
hsa-miR-335-5p	PDZD2
hsa-miR-335-5p	FAM46C
hsa-miR-335-5p	MARK4
hsa-miR-335-5p	GRM5
hsa-miR-335-5p	DUSP6
hsa-miR-335-5p	ZDHHC20
hsa-miR-335-5p	PLEKHA4
hsa-miR-335-5p	PIWIL4
hsa-miR-335-5p	NAB2
hsa-miR-335-5p	ANXA1
hsa-miR-335-5p	DKK2
hsa-miR-335-5p	UHRF2
hsa-miR-335-5p	GCNT4
hsa-miR-335-5p	CD177
hsa-miR-335-5p	DOCK6
hsa-miR-335-5p	MOCOS
hsa-miR-335-5p	EEA1
hsa-miR-335-5p	TRIM69
hsa-miR-335-5p	MCHR2
hsa-miR-335-5p	ZNF341
hsa-miR-335-5p	PXN
hsa-miR-335-5p	RAB6A
hsa-miR-335-5p	GJB1
hsa-miR-335-5p	FKBP14
hsa-miR-335-5p	PNPLA6
hsa-miR-335-5p	KIAA0825
hsa-miR-335-5p	SCN3B
hsa-miR-335-5p	CXorf27
hsa-miR-335-5p	EFCAB13
hsa-miR-335-5p	NUP210
hsa-miR-335-5p	SNORD114-10
hsa-miR-335-5p	GTSF1L
hsa-miR-335-5p	CHI3L2
hsa-miR-335-5p	ITGB6
hsa-miR-335-5p	HERPUD1
hsa-miR-335-5p	FAM198B
hsa-miR-335-5p	SPRED1
hsa-miR-335-5p	MPND
hsa-miR-335-5p	TTLL13
hsa-miR-335-5p	INSM2
hsa-miR-335-5p	CDX2
hsa-miR-335-5p	NKTR
hsa-miR-335-5p	GAB3
hsa-miR-335-5p	RP1
hsa-miR-335-5p	KLF9
hsa-miR-335-5p	SGCD
hsa-miR-335-5p	LMBRD2
hsa-miR-335-5p	PTPN14
hsa-miR-335-5p	GIPC2
hsa-miR-335-5p	ESX1
hsa-miR-335-5p	SLITRK1
hsa-miR-335-5p	POLM
hsa-miR-335-5p	MXRA8
hsa-miR-335-5p	NPC1
hsa-miR-335-5p	KHDC3L
hsa-miR-335-5p	CBX4
hsa-miR-335-5p	BIN1
hsa-miR-335-5p	KLHL17
hsa-miR-335-5p	GOLGA8B
hsa-miR-335-5p	YPEL2
hsa-miR-335-5p	CASQ1
hsa-miR-335-5p	KCNK9
hsa-miR-335-5p	UTS2
hsa-miR-335-5p	FCHSD1
hsa-miR-335-5p	CHRNB4
hsa-miR-335-5p	BTBD17
hsa-miR-335-5p	SLC5A1
hsa-miR-335-5p	WBP2NL
hsa-miR-335-5p	SPDEF
hsa-miR-335-5p	MYO18A
hsa-miR-335-5p	SCN9A
hsa-miR-335-5p	NINL
hsa-miR-335-5p	MESDC1
hsa-miR-335-5p	GDF15
hsa-miR-335-5p	PLEKHH3
hsa-miR-335-5p	HTR1A
hsa-miR-335-5p	LTBP2
hsa-miR-335-5p	TBC1D17
hsa-miR-335-5p	MDFI
hsa-miR-335-5p	FICD
hsa-miR-335-5p	CCND2
hsa-miR-335-5p	RALGAPA2
hsa-miR-335-5p	KAT6B
hsa-miR-335-5p	GALNTL5
hsa-miR-335-5p	CCDC141
hsa-miR-335-5p	MAP2K5
hsa-miR-335-5p	TMEM135
hsa-miR-335-5p	SAMD8
hsa-miR-335-5p	ZNF148
hsa-miR-335-5p	MOB3A
hsa-miR-335-5p	PVRL2
hsa-miR-335-5p	OR2W1
hsa-miR-335-5p	TEX101
hsa-miR-335-5p	TRPM8
hsa-miR-335-5p	C11orf65
hsa-miR-335-5p	REST
hsa-miR-335-5p	MTUS1
[truncated: 539 more rows]

## Sheet: Previous & current miRNA target
MiRNAs differnetially expressed I 45,X vs 46,XX	Target genes common in RNAseq and in silico analysis	Gene expression in 45,X in comparison to 46,XX
hsa-miR-335-5p	CHRM3	Up
hsa-miR-335-5p	INHBB	Up
hsa-miR-335-5p	SLC2A14	Up
hsa-miR-335-5p	KCNH1	Up
hsa-miR-335-5p	MDFI	Up
hsa-miR-335-5p	KRT19	Up
hsa-miR-335-5p	XAF1	Up
hsa-miR-30d-5p	FBN2	Up
hsa-miR-335-5p	FBN2	Up
hsa-miR-335-5p	OAS2	Up
hsa-miR-335-5p	INHBE	Up
hsa-miR-141-3p	PTPRD	Up
hsa-miR-335-5p	RASIP1	Up
hsa-miR-335-5p	TMTC2	Up
hsa-miR-335-5p	DOK6	Up
hsa-miR-335-5p	JAK3	Up
hsa-miR-335-5p	PLXNC1	Up
hsa-miR-335-5p	PAK3	Up
hsa-miR-335-5p	TMEM155	Up
hsa-miR-335-5p	TRIB3	Up
hsa-miR-335-5p	BACH2	Up
hsa-miR-335-5p	TCEA3	Up
hsa-miR-335-5p	IL8	Up
hsa-miR-335-5p	NRK	Up
hsa-miR-335-5p	SERPINA1	Up
hsa-miR-335-5p	PPP1R3C	Up
hsa-miR-335-5p	LMCD1	Up
hsa-miR-335-5p	ZNF711	Up
hsa-miR-335-5p	GDF15	Up
hsa-miR-335-5p	ITGB2	Up
hsa-miR-335-5p	RASGRP1	Up
hsa-miR-335-5p	IRX2	Up
hsa-miR-30e-5p	LIMCH1	Up
hsa-miR-335-5p	DHRS3	Up
hsa-miR-335-5p	COL3A1	Up
hsa-miR-196a-5p	MPP2	Up
hsa-miR-335-5p	LOX	Up
hsa-miR-335-5p	SYNPO2	Up
hsa-miR-335-5p	HAPLN1	Up
hsa-miR-335-5p	LIN7A	Up
hsa-miR-196a-5p	HOXC8	Up
hsa-miR-196b-5p	HOXC8	Up
hsa-miR-204-5p	TGFBR1	Up
hsa-miR-335-5p	NUPR1	Up
hsa-miR-335-5p	NPAS1	Up
hsa-miR-125a-5p	LIF	Up
hsa-miR-335-5p	LIF	Up
hsa-miR-335-5p	PELI2	Up
hsa-miR-335-5p	LFNG	Up
hsa-miR-335-5p	VAT1L	Up
hsa-miR-335-5p	CPE	Up
hsa-miR-335-5p	IL6	Up
hsa-miR-335-5p	CXCL2	Up
hsa-miR-335-5p	SEL1L3	Up
hsa-miR-335-5p	PDE4D	Up
hsa-miR-335-5p	TGFB2	Up
hsa-miR-141-3p	TGFB2	Up
hsa-miR-335-5p	SERPING1	Up
hsa-miR-335-5p	SLC6A9	Up
hsa-miR-335-5p	FNDC1	Up
hsa-miR-335-5p	PPP1R3B	Up
hsa-miR-335-5p	COL8A2	Up
hsa-miR-335-5p	BNC1	Up
hsa-miR-335-5p	CXCR7	Up
hsa-miR-335-5p	INSIG1	Up
hsa-miR-335-5p	DHCR7	Up
hsa-miR-335-5p	RCAN1	Up
hsa-miR-335-5p	HOXC6	UP
hsa-miR-335-5p	HOXC4	UP
hsa-miR-335-5p	CRIP2	Down
hsa-miR-335-5p	CA12	Down
hsa-miR-335-5p	IGFBP4	Down
hsa-miR-335-5p	ABHD2	Down
hsa-miR-335-5p	XIRP1	Down
hsa-miR-335-5p	SH2B3	Down
hsa-miR-335-5p	WNT9A	Down
hsa-miR-335-5p	NOTCH3	Down
hsa-miR-335-5p	CHRM2	Down
hsa-miR-335-5p	GULP1	Down
hsa-miR-335-5p	SNED1	Down
hsa-miR-335-5p	ITGA2	Down
hsa-miR-335-5p	WNT7B	Down
hsa-miR-335-5p	TFPI	Down
hsa-miR-335-5p	DENND3	Down
hsa-miR-335-5p	FCRLA	Down
hsa-miR-335-5p	PTGES	Down
hsa-miR-335-5p	PITPNC1	Down
hsa-miR-335-5p	PLXNA4	Down
hsa-miR-335-5p	CSGALNACT1	Down
hsa-miR-335-5p	SELENBP1	Down
hsa-miR-335-5p	CCL26	Down
hsa-miR-335-5p	LYPD3	Down
hsa-miR-335-5p	SORBS2	Down
hsa-miR-335-5p	CD9	Down
hsa-miR-335-5p	RNF144A	Down
hsa-miR-335-5p	ITGA10	Down
hsa-miR-335-5p	ABLIM1	Down
hsa-miR-335-5p	COL11A1	Down
hsa-miR-335-5p	ARHGEF28	Down
hsa-miR-335-5p	SLC37A2	Down
hsa-miR-335-5p	MYPN	Down
hsa-miR-125a-5p	NTRK3	Down
hsa-miR-335-5p	SFRP1	Down
hsa-miR-335-5p	CYTL1	Down
hsa-miR-335-5p	THBD	Down
hsa-miR-335-5p	OLFML2A	Down
hsa-miR-335-5p	SOBP	Down
hsa-miR-335-5p	BMP2	Down
hsa-miR-335-5p	GDF10	Down
hsa-miR-335-5p	CST6	Down
hsa-miR-335-5p	GGT5	Down
hsa-miR-335-5p	IGFBP2	Down
hsa-miR-335-5p	COL4A5	Down
hsa-miR-335-5p	EREG	Down
hsa-miR-335-5p	FGL2	Down
hsa-miR-335-5p	COL9A3	Down
hsa-miR-335-5p	ITGB6	Down
hsa-miR-335-5p	DCSTAMP	Down
hsa-miR-335-5p	USP44	Down
hsa-miR-335-5p	CYGB	Down
hsa-miR-335-5p	LRRC17	Down
hsa-miR-335-5p	NTSR1	Down
hsa-miR-335-5p	ANO3	Down
hsa-miR-335-5p	IL33	Down
hsa-miR-335-5p	NGFR	Down
hsa-miR-335-5p	EMCN	Down
hsa-let-7i-5p	TLR4	Down
hsa-miR-335-5p	TLR4	Down
hsa-miR-335-5p	SOX5	Down
hsa-miR-335-5p	RSPO4	Down
hsa-miR-335-5p	CST2	Down
hsa-miR-335-5p	NLGN4Y	Down
hsa-miR-335-5p	MPPED2	Down
hsa-miR-335-5p	KDM5D	Down
hsa-miR-335-5p	CPNE4	Down
