# Supplementary material for: Micro RNAs and DNA methylation are regulatory players in human cells with altered X chromosome to autosome balance
Source: Sci Rep. 2017 Feb 24;7:43235. doi: 10.1038/srep43235 (PMC5324395; doi:10.1038/srep43235)
Supplement: Supplementary Table S3 [file srep43235-s3.xlsx]

## Sheet: Sheet1
Assay ID	Gene Symbol	Reporter Dye
Hs99999901_s1	18S	FAM
Hs00154192_m1	BMP2	FAM
Hs01099594_m1	BMP6	FAM			Xist F TTGACGATCCCTAGGTGGAG
Hs00403062_m1	BMPER	FAM
Hs01035484_m1	CHRDL1	FAM			Xist R TGACGTGTGGTGGTTGTTTT
Hs00194440_m1	CLDN11	FAM
Hs00246501_m1	DIAPH2	FAM
Hs00945875_m1	DNMT1	FAM
Hs01054040_m1	ENPP1	FAM
Hs00924547_m1	FMR1	FAM
Hs00846401_s1	FOXL2	FAM
Hs00195869_m1	HDAC6	FAM
Hs00954353_g1	HDAC8	FAM
Hs01547656_m1	IGF1	FAM
Hs00173582_m1	INHBB	FAM
Hs01011846_m1	KDM5C	FAM
Hs00559840_m1	KRT7	FAM
Hs00248288_s1	PEG10	FAM
Hs00182176_m1	PGF	FAM
Hs00924808_m1	PTGS1	FAM
Hs00610060_m1	SFRP1	FAM
Hs00161922_m1	SMARCA1	FAM
Hs00374709_m1	SOX5	FAM
Hs00174970_m1	STC1	FAM
Hs00600885_m1	ZIC4	FAM
