# Supplementary material for: Micro RNAs and DNA methylation are regulatory players in human cells with altered X chromosome to autosome balance
Source: Sci Rep. 2017 Feb 24;7:43235. doi: 10.1038/srep43235 (PMC5324395; doi:10.1038/srep43235)
Supplement: Supplementary Table S4 [file srep43235-s4.xlsx]

## Sheet: Sheet1
Gene name	Region	Location	Forward primer	Reverse primer	Tm (0C)	Product length	CpGs in product
CLDN 11	Gene body	chr3:170,432,524-170,432,774	TTTTTGCGTTTTTGTTGTTATTATTTG	AACAACCGAACAACCCTCTTATAC	59	250	12
CLDN11	Promoter region A	chr3:170,418,484-170,418,756	AGTGTTCGTAGTAGGGAAGAAGG	AAAACGTAAAAAAAAACAAAATAACCC	55	273	17
CLDN11	Promoter region B	chr3:170,418,996-170,419,275	GTAGGTATTGTTTAGTTTAGGTTTAGG	TCCACCAAAAACTTACAATAATACAAC	57	280	15
BMPER	Gene body	chr7:34,153,148-34,153,361	ATTTGTGATAATTGGAATGAAATTGG	AACACACAAATACTACAATCCTTC	58	214	5
BMPER	Promoter region	chr7:33,904,209-33,904,503	TTTGCGATTGTATTTTTTTTGAGTAGAG	CTCCGAAACTCCTCCCTTCCAATCTC	60	295	25
PEG 10	Gene body	chr7:94,664,298-94,664,552	GGGCGTTGGTGTTGTTTTATATTG	ACGAAAACTTTAAAACCTTAACAAAAC	59	186	9
PEG 10	Promoter region	chr7:94,656,767-94,657,038	TTAGATACGGGTTGTAGATAGAGATG	CCCATCCGTCAATTTATAACAC	57	272	17
STC	Gene body	chr8:23,844,709-23,844,928	GGTGTGTTAATATTTTTAAAATGA	ATCCTACAAACAAACCACTATAC	60	220	5
Accroding to human genome assembly (GRCh 38/hg38)
