# Supplementary material for: Micro RNAs and DNA methylation are regulatory players in human cells with altered X chromosome to autosome balance
Source: Sci Rep. 2017 Feb 24;7:43235. doi: 10.1038/srep43235 (PMC5324395; doi:10.1038/srep43235)
Supplement: Supplementary Table S5 [file srep43235-s5.xlsx]

## Sheet: miRNA real time primers 
Micro RNA	Qiagen assay ID
SNORD61_11	MS00033705
hsa-miR-125a-5p	MS00003423
hsa-miR-335-5p	MS00003976
hsa-miR-10b-5p	MS00031269
hsa-miR-3184-5p	MS00020923
hsa-miR-4326	MS00021651
hsa-miR-23C	MS00022897

## Sheet:  target gene primers 
Target gene		Qiagen primer ID
HOXC4		QT00000462
HDAC4		QT00005810
BNC1		QT00067627
LMCD1		QT00080374
SLC2A14		QT00044520
