# Supplementary material for: Micro RNAs and DNA methylation are regulatory players in human cells with altered X chromosome to autosome balance
Source: Sci Rep. 2017 Feb 24;7:43235. doi: 10.1038/srep43235 (PMC5324395; doi:10.1038/srep43235)
Supplement: Supplementary Table S6 [file srep43235-s6.xlsx]

## Sheet: Sheet3
Table describing miRNA transfection results for validated target genes
	miRNA	45,X/46,XX	47,XXX/46,XX	Target	45,X/46,XX	47,XXX/46,XX
	hsa-miR-125a-5p	UP	UP	HOXC4	Down	Down
miRNA Hsa-miR-125a-5p After transfection was up regulated				Target	In relation to mock trasfcetion
in all 3 cells				HOXC4	45,X	UP
					46,XX	Down
					47,XXX	No chage
	miRNA	45,X/46,XX	47,XXX/46,XX	Target	45,X/46,XX	47,XXX/46,XX
	hsa-miR-335-5p	Down	UP	BNC1	UP	Down
				LMCD1	Down	Down
				SLC2A14	Down	No chage
miRNA Hsa-miR-335-5p After transfection was up regulated				Target	In relation to mock trasfcetion
in all 3 cells				BNC1	45,X	No chage
					46,XX	No chage
					47,XXX	No chage
				LMCD1	45,X	Down
					46,XX	Down
					47,XXX	No chage
				SLC2A14	45,X	No chage
					46,XX	No chage
					47,XXX	No chage
